# Supplementary material for: De novo identification of differentially methylated regions in the human genome
Source: Epigenetics Chromatin. 2015 Jan 27;8:6. doi: 10.1186/1756-8935-8-6 (PMC4429355; doi:10.1186/1756-8935-8-6)
Supplement: Supplementary file 2 — Additional file 2: Table S1. GO Biological Process terms, ranked by FDR, obtained from goseq for tissue-specific DMRs from Slieker et al. for blood, buccal cells, liver, muscle, pancreas and spleen. Gene associations (if any) from the top 150 DMRs, as found by DMRcate, were denoted as differentially expressed when calling goseq and can be found in the final column of each sheet. Significantly enriched terms are highlighted in green. (XLSX 4230 KB) DMR, differentially methylated region; FDR, false discovery rate; GO, gene ontology. (XLSX 4 MB) [file 13072_2014_357_MOESM2_ESM.xlsx]

## Sheet: Blood
	category	over_represented_pvalue	under_represented_pvalue	numDEInCat	numInCat	over_fdr	under_fdr	genes
6966	leukocyte activation	1.44213e-11	1	27	564	1.79517e-07	1	AIF1, BANK1, BATF, CD37, CD48, CD93, CNR2, HLA-DMA, HLA-DPB1, IKZF1, INPP5D, LAT, LCP2, LST1, LYL1, NCKAP1L, PIK3CD, PTPN22, PTPN6, SELPLG, SLA2, SPI1, SPN, TNFAIP8L2, TSPAN32, VAV1, WNT5A
283	cell activation	4.16888e-11	1	31	768	2.59471e-07	1	AIF1, BANK1, BATF, CD37, CD48, CD93, CNR2, F2R, FERMT3, HLA-DMA, HLA-DPB1, IKZF1, INPP5D, LAT, LCP2, LST1, LYL1, NCKAP1L, PIK3CD, PIK3R6, PTPN22, PTPN6, SELPLG, SLA2, SPI1, SPN, SRGN, TNFAIP8L2, TSPAN32, VAV1, WNT5A
536	myeloid leukocyte activation	3.15517e-09	1	12	125	1.30918e-05	1	AIF1, BATF, CD37, CD48, CD93, CNR2, LAT, LCP2, PIK3CD, SPI1, TSPAN32, WNT5A
594	immune system process	4.8875e-09	1	47	1927	1.52099e-05	1	AIF1, BANK1, BATF, CD300LG, CD37, CD48, CD93, CNR2, CST7, DOK2, GFI1, HLA-DMA, HLA-DPB1, HOXA3, HOXA5, IKZF1, INPP5D, LAIR1, LAT, LCP2, LST1, LYL1, NCKAP1L, NCR3, OSM, PIK3CD, PRDM16, PSMB8, PSTPIP1, PTPN22, PTPN6, RAB32, RUNX1, S1PR4, SELPLG, SKAP1, SLA2, SPI1, SPN, SUSD2, TAP1, TAP2, TAPBP, TNFAIP8L2, TSPAN32, VAV1, WNT5A
756	regulation of leukocyte activation	6.73217e-09	1	18	339	1.67604e-05	1	AIF1, CD37, CNR2, HLA-DMA, HLA-DPB1, IKZF1, INPP5D, LAT, LST1, NCKAP1L, PTPN22, PTPN6, SLA2, SPN, TNFAIP8L2, TSPAN32, VAV1, WNT5A
8150	regulation of cell activation	3.84166e-08	1	18	368	7.42353e-05	1	AIF1, CD37, CNR2, HLA-DMA, HLA-DPB1, IKZF1, INPP5D, LAT, LST1, NCKAP1L, PTPN22, PTPN6, SLA2, SPN, TNFAIP8L2, TSPAN32, VAV1, WNT5A
757	negative regulation of leukocyte activation	4.17454e-08	1	10	108	7.42353e-05	1	CD37, CNR2, INPP5D, LST1, PTPN22, PTPN6, SLA2, SPN, TNFAIP8L2, TSPAN32
7539	lymphocyte activation	8.89512e-08	1	20	479	0.000138408	1	AIF1, BANK1, BATF, CD48, HLA-DMA, HLA-DPB1, IKZF1, INPP5D, LAT, LST1, LYL1, NCKAP1L, PIK3CD, PTPN22, PTPN6, SLA2, SPI1, SPN, TNFAIP8L2, VAV1
8151	negative regulation of cell activation	1.67108e-07	1	10	118	0.000231129	1	CD37, CNR2, INPP5D, LST1, PTPN22, PTPN6, SLA2, SPN, TNFAIP8L2, TSPAN32
744	regulation of immune system process	3.58682e-07	1	29	988	0.000446487	1	AIF1, CD37, CNR2, GFI1, HLA-DMA, HLA-DPB1, HOXA5, IKZF1, INPP5D, LAT, LCP2, LST1, NCKAP1L, NCR3, PIK3CD, PRDM16, PTPN22, PTPN6, RUNX1, SKAP1, SLA2, SPI1, SPN, TAP1, TAP2, TNFAIP8L2, TSPAN32, VAV1, WNT5A
8136	antigen receptor-mediated signaling pathway	5.74258e-07	1	10	122	0.000649851	1	HLA-DPB1, INPP5D, LAT, LCP2, NCKAP1L, PIK3CD, PTPN22, PTPN6, SKAP1, SLA2
1751	immune response	6.26898e-07	1	30	1186	0.000650303	1	AIF1, BATF, CD37, CNR2, CST7, HLA-DMA, HLA-DPB1, INPP5D, LAT, LCP2, LST1, NCKAP1L, NCR3, OSM, PIK3CD, PSMB8, PSTPIP1, PTPN22, PTPN6, S1PR4, SKAP1, SLA2, SPN, SUSD2, TAP1, TAP2, TAPBP, TNFAIP8L2, VAV1, WNT5A
746	positive regulation of immune system process	6.96269e-07	1	21	610	0.000666704	1	AIF1, CD37, GFI1, HLA-DMA, HLA-DPB1, IKZF1, INPP5D, LAT, LCP2, NCKAP1L, NCR3, PIK3CD, PTPN22, PTPN6, SKAP1, SLA2, SPN, TAP1, TAP2, VAV1, WNT5A
8366	regulation of lymphocyte activation	9.99601e-07	1	14	297	0.000888788	1	AIF1, HLA-DMA, HLA-DPB1, IKZF1, INPP5D, LAT, LST1, NCKAP1L, PTPN22, PTPN6, SLA2, SPN, TNFAIP8L2, VAV1
6026	T cell activation	3.0632e-06	0.999999	15	349	0.00254204	1	AIF1, BATF, CD48, HLA-DMA, HLA-DPB1, IKZF1, LAT, NCKAP1L, PIK3CD, PTPN22, PTPN6, SLA2, SPN, TNFAIP8L2, VAV1
631	leukocyte mediated immunity	6.58416e-06	0.999999	11	214	0.00512248	1	BATF, HLA-DMA, INPP5D, LAT, NCR3, PIK3CD, PTPN6, SLA2, SPN, TAP1, TAP2
745	negative regulation of immune system process	7.44577e-06	0.999999	10	191	0.00537985	1	CD37, CNR2, INPP5D, LST1, PTPN22, PTPN6, SLA2, SPN, TNFAIP8L2, TSPAN32
8101	positive regulation of immune response	8.02911e-06	0.999998	16	436	0.00537985	1	GFI1, HLA-DMA, HLA-DPB1, INPP5D, LAT, LCP2, NCKAP1L, NCR3, PIK3CD, PTPN22, PTPN6, SKAP1, SLA2, TAP1, TAP2, VAV1
618	immune response-activating cell surface receptor signaling pathway	8.21154e-06	0.999999	11	184	0.00537985	1	HLA-DPB1, INPP5D, LAT, LCP2, NCKAP1L, PIK3CD, PTPN22, PTPN6, SKAP1, SLA2, VAV1
8137	T cell receptor signaling pathway	9.37035e-06	0.999999	8	96	0.0058321	1	HLA-DPB1, INPP5D, LAT, LCP2, PIK3CD, PTPN22, PTPN6, SKAP1
8367	negative regulation of lymphocyte activation	1.09708e-05	0.999999	7	93	0.00650307	1	INPP5D, LST1, PTPN22, PTPN6, SLA2, SPN, TNFAIP8L2
8148	regulation of T cell activation	1.41027e-05	0.999998	11	227	0.00797956	1	AIF1, HLA-DMA, HLA-DPB1, IKZF1, LAT, NCKAP1L, PTPN22, PTPN6, SPN, TNFAIP8L2, VAV1
216	response to protozoan	1.91181e-05	1	4	19	0.010347	1	BATF, CD37, SPN, TSPAN32
7028	mast cell activation	3.04059e-05	0.999998	5	38	0.0153057	1	CD48, CNR2, LAT, LCP2, PIK3CD
637	lymphocyte mediated immunity	3.07392e-05	0.999996	9	170	0.0153057	1	BATF, HLA-DMA, INPP5D, NCR3, PTPN6, SLA2, SPN, TAP1, TAP2
281	myeloid dendritic cell activation	3.69151e-05	0.999999	4	23	0.0176738	1	BATF, CD37, SPI1, TSPAN32
8099	regulation of immune response	4.37396e-05	0.999987	19	674	0.0201656	1	CD37, GFI1, HLA-DMA, HLA-DPB1, INPP5D, LAT, LCP2, NCKAP1L, NCR3, PIK3CD, PTPN22, PTPN6, SKAP1, SLA2, SPN, TAP1, TAP2, VAV1, WNT5A
1748	defense response	8.87503e-05	0.999967	26	1270	0.0394559	1	AIF1, BATF, CD37, CD48, CNR2, F2R, HLA-DPB1, LAT, LCP2, NCR3, OSM, PIK3CD, PSMB8, PSTPIP1, PTPN22, PTPN6, PTPRCAP, SPN, STAB1, TAP1, TAPBP, TNFAIP8L2, TSPAN32, UCN, VAV1, WNT5A
6027	B cell activation	9.61295e-05	0.999984	9	178	0.0412628	1	BANK1, BATF, IKZF1, INPP5D, LYL1, NCKAP1L, PIK3CD, PTPN6, SLA2
758	positive regulation of leukocyte activation	0.000109032	0.999979	10	225	0.045241	1	AIF1, HLA-DMA, HLA-DPB1, IKZF1, INPP5D, NCKAP1L, PTPN6, SPN, VAV1, WNT5A
528	immune effector process	0.000140523	0.999961	15	515	0.0524762	1	BATF, CD37, HLA-DMA, INPP5D, LAT, NCR3, PIK3CD, PTPN6, SLA2, SPN, TAP1, TAP2, TSPAN32, VAV1, WNT5A
2418	response to wounding	0.000142681	0.999946	25	1091	0.0524762	1	AIF1, CD48, CNR2, CORO1B, DOK2, F2R, FERMT3, INPP5D, LAT, LCP2, NCR3, OSM, PIK3CD, PIK3R6, PTPN6, SELPLG, SPN, SRGN, STAB1, STK24, TNFAIP8L2, TSPAN32, UCN, VAV1, WNT5A
8152	positive regulation of cell activation	0.000143569	0.999972	10	235	0.0524762	1	AIF1, HLA-DMA, HLA-DPB1, IKZF1, INPP5D, NCKAP1L, PTPN6, SPN, VAV1, WNT5A
3998	lymphocyte differentiation	0.000144457	0.999969	11	242	0.0524762	1	BATF, HLA-DMA, IKZF1, INPP5D, LYL1, NCKAP1L, PIK3CD, PTPN22, PTPN6, SPI1, SPN
526	adaptive immune response	0.000147547	0.999974	9	210	0.0524762	1	BATF, HLA-DMA, INPP5D, PIK3CD, PTPN6, SLA2, SPN, TAP1, TAP2
800	immune response-activating signal transduction	0.000152327	0.999965	12	313	0.0526714	1	GFI1, HLA-DPB1, INPP5D, LAT, LCP2, NCKAP1L, PIK3CD, PTPN22, PTPN6, SKAP1, SLA2, VAV1
8175	leukocyte migration	0.000185876	0.999963	10	276	0.0625346	1	AIF1, CD48, DOK2, INPP5D, NCKAP1L, PIK3CD, PTPN6, SELPLG, SPN, WNT5A
4197	granulocyte differentiation	0.0002203	0.999984	5	24	0.0719367	1	IKZF1, INPP5D, PRDM16, RUNX1, SPI1
4758	regulation of interleukin-6 production	0.00022538	0.999981	5	72	0.0719367	1	F2R, INPP5D, NCKAP1L, UCN, WNT5A
6320	defense response to protozoan	0.000244538	0.999994	3	16	0.0758678	1	BATF, CD37, TSPAN32
4731	interleukin-6 production	0.000249886	0.999979	5	74	0.0758678	1	F2R, INPP5D, NCKAP1L, UCN, WNT5A
8033	regulation of lymphocyte proliferation	0.000282859	0.999959	7	151	0.076437	1	AIF1, INPP5D, LST1, NCKAP1L, PTPN22, PTPN6, SPN
7849	regulation of response to stimulus	0.000287131	0.999857	48	2571	0.076437	1	AGAP2, AIF1, ARHGAP15, ARHGAP22, CD37, CLN3, CNR2, DAXX, DENND1C, DLX5, F2R, GDNF, GFI1, HLA-DMA, HLA-DPB1, INPP5D, LAT, LCP2, MLC1, NCKAP1L, NCR3, OSM, PIK3CD, PIK3R6, PLEKHG5, PPP1CA, PRDM16, PSD4, PTPN22, PTPN6, RAP1GAP2, RASAL3, RGL2, RUNX1, RUNX3, SH2D3C, SKAP1, SLA2, SPN, STK24, TAP1, TAP2, TNFAIP8L2, TRIM40, TSPAN32, UCN, VAV1, WNT5A
4917	regulation of mononuclear cell proliferation	0.000291901	0.999958	7	152	0.076437	1	AIF1, INPP5D, LST1, NCKAP1L, PTPN22, PTPN6, SPN
9873	leukocyte proliferation	0.000300323	0.999949	8	202	0.076437	1	AIF1, INPP5D, LST1, NCKAP1L, NPR3, PTPN22, PTPN6, SPN
4198	regulation of granulocyte differentiation	0.000300729	0.999986	4	13	0.076437	1	IKZF1, INPP5D, PRDM16, RUNX1
7094	regulation of neutrophil differentiation	0.000307502	1	2	2	0.076437	1	IKZF1, INPP5D
529	activation of immune response	0.00031135	0.999921	12	361	0.076437	1	GFI1, HLA-DPB1, INPP5D, LAT, LCP2, NCKAP1L, PIK3CD, PTPN22, PTPN6, SKAP1, SLA2, VAV1
641	adaptive immune response based on somatic recombination of immune receptors built from immunoglobulin superfamily domains	0.000319267	0.999945	8	186	0.076437	1	BATF, HLA-DMA, INPP5D, PTPN6, SLA2, SPN, TAP1, TAP2
4213	negative regulation of myeloid dendritic cell activation	0.000320339	0.999999	2	3	0.076437	1	CD37, TSPAN32
9037	cell chemotaxis	0.00032038	0.999945	8	180	0.076437	1	AIF1, BIN2, CORO1B, HOXB9, NCKAP1L, PIK3CD, PLEKHG5, WNT5A
8368	positive regulation of lymphocyte activation	0.000322146	0.999937	9	207	0.076437	1	AIF1, HLA-DMA, HLA-DPB1, IKZF1, INPP5D, NCKAP1L, PTPN6, SPN, VAV1
8155	positive regulation of T cell activation	0.000325447	0.999944	8	163	0.076437	1	AIF1, HLA-DMA, HLA-DPB1, IKZF1, NCKAP1L, PTPN6, SPN, VAV1
9875	regulation of leukocyte proliferation	0.000343823	0.999949	7	156	0.0792576	1	AIF1, INPP5D, LST1, NCKAP1L, PTPN22, PTPN6, SPN
7850	positive regulation of response to stimulus	0.000374458	0.999841	28	1311	0.08475	1	AIF1, DAXX, DLX5, F2R, GFI1, HLA-DMA, HLA-DPB1, INPP5D, LAT, LCP2, NCKAP1L, NCR3, OSM, PIK3CD, PIK3R6, PLEKHG5, PPP1CA, PTPN22, PTPN6, RUNX3, SH2D3C, SKAP1, SLA2, TAP1, TAP2, UCN, VAV1, WNT5A
8138	B cell receptor signaling pathway	0.000392467	0.999976	4	33	0.0872398	1	NCKAP1L, PIK3CD, PTPN22, PTPN6
4212	regulation of myeloid dendritic cell activation	0.000422687	0.999998	2	4	0.092309	1	CD37, TSPAN32
670	leukocyte differentiation	0.000431331	0.99988	13	358	0.0925727	1	BATF, HLA-DMA, IKZF1, INPP5D, LYL1, NCKAP1L, PIK3CD, PRDM16, PTPN22, PTPN6, RUNX1, SPI1, SPN
1937	small GTPase mediated signal transduction	0.000462731	0.999851	16	468	0.0976283	1	AGAP2, AIF1, ARHGAP15, ARHGAP22, DOK2, F2R, LAT, PLEKHG5, PSD4, RAB32, RAP1GAP2, RASAL3, RASSF1, RGL2, SH2D3C, VAV1
3609	B cell mediated immunity	0.000525906	0.999947	5	93	0.109108	1	BATF, HLA-DMA, INPP5D, PTPN6, SLA2
809	immune response-regulating cell surface receptor signaling pathway	0.000566769	0.999857	11	295	0.115658	1	HLA-DPB1, INPP5D, LAT, LCP2, NCKAP1L, PIK3CD, PTPN22, PTPN6, SKAP1, SLA2, VAV1
4918	negative regulation of mononuclear cell proliferation	0.000618289	0.999957	4	51	0.122166	1	INPP5D, LST1, PTPN6, SPN
8035	negative regulation of lymphocyte proliferation	0.000618289	0.999957	4	51	0.122166	1	INPP5D, LST1, PTPN6, SPN
8160	regulation of body fluid levels	0.0007841	0.999733	16	585	0.150527	1	CD48, DOK2, F2R, FERMT3, INPP5D, LAT, LCP2, NPR3, PIK3R6, PTPN6, SELPLG, SPN, SRGN, TSPAN32, UCN, VAV1
9876	negative regulation of leukocyte proliferation	0.00078601	0.999941	4	54	0.150527	1	INPP5D, LST1, PTPN6, SPN
3636	antigen processing and presentation of endogenous peptide antigen via MHC class I	0.00094966	0.999968	3	8	0.176607	1	TAP1, TAP2, TAPBP
4050	neutrophil differentiation	0.00096657	0.999992	2	4	0.176607	1	IKZF1, INPP5D
7079	positive regulation of myeloid cell differentiation	0.00096675	0.999891	5	64	0.176607	1	HOXA5, IKZF1, INPP5D, NCKAP1L, RUNX1
7082	regulation of erythrocyte differentiation	0.000978945	0.999925	4	33	0.176607	1	HOXA5, INPP5D, NCKAP1L, SPI1
4343	regulation of defense response	0.00099884	0.999711	12	460	0.177622	1	CD37, CNR2, GFI1, NCR3, OSM, PTPN22, PTPN6, SPN, TNFAIP8L2, TSPAN32, UCN, WNT5A
2050	blood coagulation	0.00102192	0.999671	14	474	0.179167	1	CD48, DOK2, F2R, FERMT3, INPP5D, LAT, LCP2, PIK3R6, PTPN6, SELPLG, SPN, SRGN, TSPAN32, VAV1
8122	coagulation	0.00104935	0.999662	14	477	0.181422	1	CD48, DOK2, F2R, FERMT3, INPP5D, LAT, LCP2, PIK3R6, PTPN6, SELPLG, SPN, SRGN, TSPAN32, VAV1
1869	signal transduction	0.00107039	0.999398	64	4139	0.181556	1	AGAP2, AIF1, ARHGAP15, ARHGAP22, BATF, CCM2, CD48, CLIC1, CLN3, CNR2, DAXX, DDAH2, DLX5, DOK2, F2R, FASTK, GDNF, GFI1, GPR75, HLA-DPB1, HOXB9, INPP5D, LAT, LCP2, NCKAP1L, NPR3, OSM, PIK3CD, PIK3R6, PLCB2, PLEKHG5, PPP1CA, PPP1R16B, PRDM16, PSD4, PSENEN, PSMB8, PSTPIP1, PTPN22, PTPN6, RAB32, RAP1GAP2, RASAL3, RASSF1, RASSF2, RGL2, RUNX1, RUNX3, S1PR4, SH2D3C, SKAP1, SLA2, SPN, SRGN, STK24, TEAD2, …
10680	T cell migration	0.0010793	0.999953	3	24	0.181556	1	AIF1, PIK3CD, WNT5A
1724	phagocytosis, engulfment	0.00111811	0.999952	3	18	0.183941	1	AIF1, BIN2, NCKAP1L
2053	hemostasis	0.00113483	0.999631	14	478	0.183941	1	CD48, DOK2, F2R, FERMT3, INPP5D, LAT, LCP2, PIK3R6, PTPN6, SELPLG, SPN, SRGN, TSPAN32, VAV1
7540	lymphocyte proliferation	0.00113781	0.999793	7	192	0.183941	1	AIF1, INPP5D, LST1, NCKAP1L, PTPN22, PTPN6, SPN
4916	mononuclear cell proliferation	0.00120268	0.999779	7	194	0.189828	1	AIF1, INPP5D, LST1, NCKAP1L, PTPN22, PTPN6, SPN
7029	regulation of B cell differentiation	0.00120472	0.999947	3	19	0.189828	1	INPP5D, NCKAP1L, PTPN6
768	regulation of lymphocyte mediated immunity	0.00131625	0.999839	5	85	0.204447	1	NCR3, PTPN6, SPN, TAP1, TAP2
4490	negative regulation of response to external stimulus	0.00133035	0.999752	7	150	0.204447	1	AIF1, CLN3, CNR2, SPN, TNFAIP8L2, UCN, WNT5A
2570	membrane invagination	0.00137362	0.999936	3	20	0.207784	1	AIF1, BIN2, NCKAP1L
652	antigen processing and presentation of endogenous peptide antigen	0.00138545	0.999945	3	9	0.207784	1	TAP1, TAP2, TAPBP
8174	response to stimulus	0.00140875	0.999183	86	6371	0.208763	1	AGAP2, AIF1, ARHGAP15, ARHGAP22, BATF, BIN2, CCM2, CD37, CD48, CLIC1, CLN3, CNR2, CORO1B, CST7, DAXX, DDAH2, DLX5, DOK2, F2R, FASTK, FERMT3, GDNF, GFI1, GPR75, GTF2H4, HLA-DMA, HLA-DPB1, HOXA2, HOXB9, INPP5D, KCNQ1, LAT, LCP2, LST1, MLC1, MSH5, NCKAP1L, NCR3, NPR3, OSM, PIK3CD, PIK3R6, PLCB2, PLEKHG5, PPP1CA, PPP1R16B, PRDM16, PRRT1, PSD4, PSENEN, PSMB8, PSTPIP1, PTPN22, PTPN6, PTPRCAP, RAB32, RA…
6682	regulation of endocrine process	0.00161041	0.999918	3	29	0.23584	1	F2R, RUNX1, UCN
6004	wound healing	0.00171872	0.999369	16	600	0.248775	1	CD48, CORO1B, DOK2, F2R, FERMT3, INPP5D, LAT, LCP2, PIK3R6, PTPN6, SELPLG, SPN, SRGN, TSPAN32, VAV1, WNT5A
3634	antigen processing and presentation of endogenous antigen	0.00174037	0.99992	3	11	0.249013	1	TAP1, TAP2, TAPBP
8153	negative regulation of T cell activation	0.0018334	0.999827	4	66	0.259342	1	PTPN22, PTPN6, SPN, TNFAIP8L2
4489	regulation of response to external stimulus	0.00191009	0.999371	13	516	0.267155	1	AIF1, CD37, CLN3, CNR2, F2R, NCKAP1L, OSM, SPN, STK24, TNFAIP8L2, TSPAN32, UCN, WNT5A
833	negative regulation of adaptive immune response based on somatic recombination of immune receptors built from immunoglobulin superfamily domains	0.0019628	0.999964	2	13	0.271478	1	PTPN6, SPN
4199	negative regulation of granulocyte differentiation	0.00200291	0.999919	3	7	0.27398	1	INPP5D, PRDM16, RUNX1
7077	regulation of myeloid cell differentiation	0.00204244	0.999591	7	137	0.276351	1	HOXA5, IKZF1, INPP5D, NCKAP1L, PRDM16, RUNX1, SPI1
806	immune response-regulating signaling pathway	0.00207099	0.999347	12	413	0.276472	1	GFI1, HLA-DPB1, INPP5D, LAT, LCP2, NCKAP1L, PIK3CD, PTPN22, PTPN6, SKAP1, SLA2, VAV1
4806	regulation of monooxygenase activity	0.00208775	0.9998	4	43	0.276472	1	CNR2, GDNF, GFI1, NPR3
759	regulation of immune effector process	0.00226337	0.999472	8	239	0.296572	1	CD37, NCR3, PTPN6, SPN, TAP1, TAP2, TSPAN32, WNT5A
12065	positive regulation of interleukin-8 secretion	0.00256723	0.999955	2	6	0.332884	1	F2R, WNT5A
6348	amyloid precursor protein catabolic process	0.00282888	0.999938	2	11	0.361425	1	CLN3, PSENEN
10716	regulation of response to stress	0.00284541	0.998864	17	810	0.361425	1	CD37, CLN3, CNR2, DAXX, F2R, GFI1, MLC1, NCR3, OSM, PTPN22, PTPN6, SPN, STK24, TNFAIP8L2, TSPAN32, UCN, WNT5A
4318	T cell costimulation	0.00299271	0.999677	4	63	0.37556	1	HLA-DPB1, PTPN6, SPN, VAV1
4317	lymphocyte costimulation	0.00304399	0.99967	4	64	0.37556	1	HLA-DPB1, PTPN6, SPN, VAV1
8570	localization of cell	0.0030472	0.998777	17	667	0.37556	1	BIN2, CD48, CORO1B, DOK2, FMNL1, GDNF, HOXA5, HOXB9, INPP5D, NCKAP1L, PHACTR1, PIK3CD, PLEKHG5, PTPN6, SELPLG, SPN, WNT5A
698	myeloid leukocyte differentiation	0.00316725	0.999312	7	149	0.383448	1	BATF, IKZF1, INPP5D, PIK3CD, PRDM16, RUNX1, SPI1
8584	cellular response to stimulus	0.00317281	0.998097	71	5016	0.383448	1	AGAP2, AIF1, ARHGAP15, ARHGAP22, BATF, BIN2, CCM2, CD48, CLIC1, CLN3, CNR2, CORO1B, DAXX, DDAH2, DLX5, DOK2, F2R, FASTK, GDNF, GFI1, GPR75, GTF2H4, HLA-DPB1, HOXB9, INPP5D, KCNQ1, LAT, LCP2, MLC1, MSH5, NCKAP1L, NPR3, OSM, PIK3CD, PIK3R6, PLCB2, PLEKHG5, PPP1CA, PPP1R16B, PRDM16, PSD4, PSENEN, PSMB8, PSTPIP1, PTPN22, PTPN6, RAB32, RAP1GAP2, RASAL3, RASSF1, RASSF2, RGL2, RUNX1, RUNX3, S1PR4, SELPL…
8145	negative regulation of T cell receptor signaling pathway	0.00328487	0.999922	2	12	0.393174	1	PTPN22, PTPN6
7647	cytosol to ER transport	0.00332077	1	2	2	0.393685	1	TAP1, TAP2
5563	negative regulation of myosin-light-chain-phosphatase activity	0.00347684	1	1	1	0.397061	1	NCKAP1L
5624	phosphoanandamide dephosphorylation	0.00347684	1	1	1	0.397061	1	PTPN22
6500	regulation of CD8-positive, alpha-beta T cell differentiation	0.00347684	1	1	1	0.397061	1	NCKAP1L
6501	positive regulation of CD8-positive, alpha-beta T cell differentiation	0.00347684	1	1	1	0.397061	1	NCKAP1L
12063	regulation of interleukin-8 secretion	0.00353649	0.999922	2	7	0.400202	1	F2R, WNT5A
305	cytokine production	0.00363131	0.998837	11	471	0.40723	1	BATF, F2R, INPP5D, LCP2, NCKAP1L, PIK3CD, RUNX3, SPN, SRGN, UCN, WNT5A
8168	endocrine process	0.00377702	0.999565	4	63	0.407765	1	CTSZ, F2R, RUNX1, UCN
4015	platelet activation	0.00383549	0.999027	8	215	0.407765	1	F2R, FERMT3, LAT, LCP2, PIK3R6, SRGN, TSPAN32, VAV1
769	negative regulation of lymphocyte mediated immunity	0.00386937	0.9999	2	12	0.407765	1	PTPN6, SPN
4200	positive regulation of granulocyte differentiation	0.00389359	0.99991	2	7	0.407765	1	IKZF1, RUNX1
3225	immunoglobulin mediated immune response	0.00394443	0.999535	4	91	0.407765	1	BATF, HLA-DMA, INPP5D, PTPN6
1747	response to stress	0.00415103	0.997656	43	2934	0.407765	1	AIF1, BATF, CCM2, CD37, CD48, CLN3, CNR2, CORO1B, DAXX, DOK2, F2R, FERMT3, GTF2H4, HLA-DPB1, INPP5D, LAT, LCP2, MLC1, MSH5, NCR3, OSM, PIK3CD, PIK3R6, PSMB8, PSTPIP1, PTPN22, PTPN6, PTPRCAP, RASSF1, RUNX1, SELPLG, SH2D3C, SPN, SRGN, STAB1, STK24, TAP1, TAPBP, TNFAIP8L2, TSPAN32, UCN, VAV1, WNT5A
7031	positive regulation of B cell differentiation	0.00416446	0.999891	2	10	0.407765	1	INPP5D, NCKAP1L
356	leukocyte mediated cytotoxicity	0.00423725	0.999495	4	67	0.407765	1	NCR3, PTPN6, TAP1, TAP2
4010	pancreatic juice secretion	0.00425459	0.999886	2	11	0.407765	1	NPR3, UCN
5067	protein localization to secretory granule	0.00432399	1	1	1	0.407765	1	SRGN
5068	protein localization to mast cell secretory granule	0.00432399	1	1	1	0.407765	1	SRGN
5069	protease localization to mast cell secretory granule	0.00432399	1	1	1	0.407765	1	SRGN
5070	maintenance of protein location in mast cell secretory granule	0.00432399	1	1	1	0.407765	1	SRGN
5071	T cell secretory granule organization	0.00432399	1	1	1	0.407765	1	SRGN
5072	maintenance of protease location in mast cell secretory granule	0.00432399	1	1	1	0.407765	1	SRGN
5073	protein localization to T cell secretory granule	0.00432399	1	1	1	0.407765	1	SRGN
5074	protease localization to T cell secretory granule	0.00432399	1	1	1	0.407765	1	SRGN
5075	maintenance of protein location in T cell secretory granule	0.00432399	1	1	1	0.407765	1	SRGN
5076	maintenance of protease location in T cell secretory granule	0.00432399	1	1	1	0.407765	1	SRGN
5077	granzyme B localization to T cell secretory granule	0.00432399	1	1	1	0.407765	1	SRGN
5078	maintenance of granzyme B location in T cell secretory granule	0.00432399	1	1	1	0.407765	1	SRGN
12379	positive regulation of CD8-positive, alpha-beta T cell activation	0.00446262	0.999995	1	2	0.415353	1	NCKAP1L
1750	inflammatory response	0.00449958	0.998516	11	508	0.415353	1	AIF1, CNR2, F2R, NCR3, OSM, PIK3CD, SPN, STAB1, TNFAIP8L2, UCN, WNT5A
765	regulation of leukocyte mediated immunity	0.00453118	0.999258	5	109	0.415353	1	NCR3, PTPN6, SPN, TAP1, TAP2
8143	negative regulation of antigen receptor-mediated signaling pathway	0.00453792	0.99987	2	14	0.415353	1	PTPN22, PTPN6
4044	T cell differentiation	0.00460981	0.998926	7	168	0.41859	1	BATF, HLA-DMA, IKZF1, NCKAP1L, PIK3CD, PTPN22, SPN
7925	embryonic skeletal system development	0.00464054	0.998926	7	120	0.41859	1	HOXA2, HOXA3, HOXA4, HOXA5, HOXA6, HOXB9, WNT5A
10659	interleukin-8 secretion	0.00479685	0.999868	2	9	0.429577	1	F2R, WNT5A
8425	regulation of oxidoreductase activity	0.00486652	0.999398	4	64	0.432703	1	CNR2, GDNF, GFI1, NPR3
4020	B cell differentiation	0.00491423	0.999185	5	86	0.433847	1	IKZF1, INPP5D, LYL1, NCKAP1L, PTPN6
4001	natural killer cell activation	0.00503358	0.999603	3	48	0.441253	1	IKZF1, PIK3CD, PTPN22
761	positive regulation of immune effector process	0.00507728	0.999146	5	112	0.441972	1	CD37, NCR3, TAP1, TAP2, WNT5A
12027	positive regulation of T cell migration	0.00511677	0.999845	2	13	0.442316	1	AIF1, WNT5A
2785	T cell chemotaxis	0.00531853	0.999836	2	13	0.456586	1	PIK3CD, WNT5A
3963	signaling	0.00540112	0.996685	67	4581	0.457368	1	AGAP2, AIF1, ARHGAP15, ARHGAP22, BATF, CCM2, CD48, CLIC1, CLN3, CNR2, DAXX, DDAH2, DLX5, DOK2, F2R, FASTK, GDNF, GFI1, GPR75, HLA-DPB1, HOXA5, HOXB9, INPP5D, KCNQ1, LAT, LCP2, NCKAP1L, NPR3, OSM, PIK3CD, PIK3R6, PLCB2, PLEKHG5, PPP1CA, PPP1R16B, PRDM16, PSD4, PSENEN, PSMB8, PSTPIP1, PTPN22, PTPN6, RAB32, RAP1GAP2, RASAL3, RASSF1, RASSF2, RGL2, RUNX1, RUNX3, S1PR4, SH2D3C, SKAP1, SLA2, SPN, SRGN, …
6808	single organism signaling	0.00540112	0.996685	67	4581	0.457368	1	AGAP2, AIF1, ARHGAP15, ARHGAP22, BATF, CCM2, CD48, CLIC1, CLN3, CNR2, DAXX, DDAH2, DLX5, DOK2, F2R, FASTK, GDNF, GFI1, GPR75, HLA-DPB1, HOXA5, HOXB9, INPP5D, KCNQ1, LAT, LCP2, NCKAP1L, NPR3, OSM, PIK3CD, PIK3R6, PLCB2, PLEKHG5, PPP1CA, PPP1R16B, PRDM16, PSD4, PSENEN, PSMB8, PSTPIP1, PTPN22, PTPN6, RAB32, RAP1GAP2, RASAL3, RASSF1, RASSF2, RGL2, RUNX1, RUNX3, S1PR4, SH2D3C, SKAP1, SLA2, SPN, SRGN, …
3999	myeloid cell differentiation	0.00549714	0.998379	9	261	0.462354	1	BATF, HOXA5, IKZF1, INPP5D, NCKAP1L, PIK3CD, PRDM16, RUNX1, SPI1
766	negative regulation of leukocyte mediated immunity	0.00570974	0.999815	2	14	0.477012	1	PTPN6, SPN
3633	antigen processing and presentation	0.00590907	0.998553	7	212	0.487361	1	HLA-DMA, HLA-DPB1, PSMB8, RAB32, TAP1, TAP2, TAPBP
752	positive regulation of leukocyte chemotaxis	0.00591191	0.999504	3	53	0.487361	1	AIF1, NCKAP1L, WNT5A
359	positive regulation of leukocyte mediated cytotoxicity	0.0060533	0.999498	3	35	0.490279	1	NCR3, TAP1, TAP2
222	globoside metabolic process	0.00606547	1	1	1	0.490279	1	CLN3
5674	lysosomal lumen pH elevation	0.00606547	1	1	1	0.490279	1	CLN3
6366	myeloid dendritic cell differentiation	0.00621217	0.999787	2	16	0.498898	1	BATF, SPI1
12025	regulation of T cell migration	0.00645741	0.999774	2	16	0.515268	1	AIF1, WNT5A
354	cell killing	0.00668473	0.999086	4	88	0.53001	1	NCR3, PTPN6, TAP1, TAP2
4807	negative regulation of monooxygenase activity	0.00680264	0.999771	2	10	0.535945	1	CNR2, GFI1
11084	apoptotic signaling pathway	0.00697119	0.997323	13	519	0.537147	1	DAXX, FASTK, GDNF, OSM, PLEKHG5, PPP1CA, PSENEN, RUNX3, SPN, SRGN, STK24, TNFRSF25, VAV1
3463	intracellular transport of viral protein in host cell	0.00707221	0.999806	2	5	0.537147	1	TAP1, TAP2
4139	symbiont intracellular protein transport in host	0.00707221	0.999806	2	5	0.537147	1	TAP1, TAP2
7573	regulation by virus of viral protein levels in host cell	0.00707221	0.999806	2	5	0.537147	1	TAP1, TAP2
8580	intracellular protein transport in other organism involved in symbiotic interaction	0.00707221	0.999806	2	5	0.537147	1	TAP1, TAP2
10678	lymphocyte migration	0.00707681	0.999375	3	39	0.537147	1	AIF1, PIK3CD, WNT5A
9260	mesenchymal-epithelial cell signaling	0.0071662	0.999758	2	9	0.540635	1	HOXA5, WNT5A
8149	regulation of B cell activation	0.00725459	0.998985	4	85	0.544006	1	INPP5D, NCKAP1L, PTPN6, SLA2
649	antigen processing and presentation of exogenous peptide antigen via MHC class I, TAP-dependent	0.00740665	0.998964	4	70	0.548852	1	PSMB8, TAP1, TAP2, TAPBP
7740	response to pain	0.00740738	0.999344	3	31	0.548852	1	OSM, RUNX1, UCN
648	antigen processing and presentation of exogenous peptide antigen	0.00748178	0.998333	6	157	0.551084	1	HLA-DMA, HLA-DPB1, PSMB8, TAP1, TAP2, TAPBP
11607	regulation of leukocyte differentiation	0.0075521	0.998069	7	180	0.552991	1	HLA-DMA, IKZF1, INPP5D, NCKAP1L, PRDM16, PTPN6, RUNX1
8267	regulation of small GTPase mediated signal transduction	0.00769721	0.997141	12	360	0.555144	1	AGAP2, ARHGAP15, ARHGAP22, DENND1C, F2R, NCKAP1L, PLEKHG5, PSD4, RAP1GAP2, RASAL3, RGL2, VAV1
1858	cell communication	0.0077111	0.995174	67	4649	0.555144	1	AGAP2, AIF1, ARHGAP15, ARHGAP22, BATF, CCM2, CD48, CLIC1, CLN3, CNR2, DAXX, DDAH2, DLX5, DOK2, F2R, FASTK, GDNF, GFI1, GPR75, HLA-DPB1, HOXA5, HOXB9, INPP5D, KCNQ1, LAT, LCP2, NCKAP1L, NPR3, OSM, PIK3CD, PIK3R6, PLCB2, PLEKHG5, PPP1CA, PPP1R16B, PRDM16, PSD4, PSENEN, PSMB8, PSTPIP1, PTPN22, PTPN6, RAB32, RAP1GAP2, RASAL3, RASSF1, RASSF2, RGL2, RUNX1, RUNX3, S1PR4, SH2D3C, SKAP1, SLA2, SPN, SRGN, …
830	negative regulation of adaptive immune response	0.00771529	0.999704	2	16	0.555144	1	PTPN6, SPN
7060	regulation of lymphocyte differentiation	0.00781632	0.998544	5	107	0.559181	1	HLA-DMA, IKZF1, INPP5D, NCKAP1L, PTPN6
7062	positive regulation of lymphocyte differentiation	0.00827065	0.99881	4	64	0.585311	1	HLA-DMA, IKZF1, INPP5D, NCKAP1L
4339	positive regulation of cell killing	0.00831713	0.99922	3	40	0.585311	1	NCR3, TAP1, TAP2
6231	antigen processing and presentation of exogenous peptide antigen via MHC class I	0.00832314	0.998794	4	74	0.585311	1	PSMB8, TAP1, TAP2, TAPBP
357	regulation of leukocyte mediated cytotoxicity	0.00838371	0.999209	3	43	0.585311	1	NCR3, TAP1, TAP2
7818	negative regulation of behavior	0.00846714	0.999205	3	36	0.585311	1	AIF1, UCN, WNT5A
7824	hematopoietic or lymphoid organ development	0.00852475	0.996785	12	432	0.585311	1	BATF, HLA-DMA, HOXA3, IKZF1, LYL1, NCKAP1L, PIK3CD, PTPN22, RUNX1, SPI1, SPN, WNT5A
3635	antigen processing and presentation of exogenous antigen	0.00854239	0.998042	6	164	0.585311	1	HLA-DMA, HLA-DPB1, PSMB8, TAP1, TAP2, TAPBP
1687	extracellular transport	0.00855773	0.999718	2	6	0.585311	1	TAP1, TAP2
4493	negative regulation of response to extracellular stimulus	0.00876454	0.999638	2	17	0.590236	1	CLN3, UCN
4496	negative regulation of response to nutrient levels	0.00876454	0.999638	2	17	0.590236	1	CLN3, UCN
12024	positive regulation of lymphocyte migration	0.00877199	0.999638	2	17	0.590236	1	AIF1, WNT5A
11609	positive regulation of leukocyte differentiation	0.00902416	0.998262	5	99	0.603939	1	HLA-DMA, IKZF1, INPP5D, NCKAP1L, RUNX1
3997	hemopoiesis	0.00926262	0.996635	11	388	0.616583	1	BATF, HLA-DMA, IKZF1, LYL1, NCKAP1L, PIK3CD, PTPN22, RUNX1, SPI1, SPN, WNT5A
6028	macrophage activation	0.00943515	0.99907	3	43	0.624727	1	AIF1, CD93, WNT5A
636	mast cell mediated immunity	0.00953098	0.999606	2	12	0.624873	1	LAT, PIK3CD
6034	regulation of T cell proliferation	0.00953775	0.998548	4	110	0.624873	1	AIF1, NCKAP1L, PTPN6, SPN
7655	antigen processing and presentation of peptide antigen	0.00963718	0.997732	6	172	0.626134	1	HLA-DMA, HLA-DPB1, PSMB8, TAP1, TAP2, TAPBP
750	regulation of leukocyte chemotaxis	0.00966465	0.999026	3	61	0.626134	1	AIF1, NCKAP1L, WNT5A
10082	cellular response to interferon-gamma	0.00970789	0.99852	4	92	0.626134	1	AIF1, HLA-DPB1, PTPN6, WNT5A
5634	oligopeptide transmembrane transport	0.00980763	0.999653	2	6	0.62848	1	TAP1, TAP2
16	citrulline metabolic process	0.00984525	0.999599	2	10	0.62848	1	DDAH2, PADI4
5582	intracellular signal transduction	0.0102818	0.99419	33	1917	0.651105	1	AGAP2, AIF1, ARHGAP15, ARHGAP22, BATF, CCM2, DAXX, DDAH2, DOK2, F2R, INPP5D, LAT, NPR3, OSM, PIK3CD, PIK3R6, PLCB2, PLEKHG5, PSD4, PSMB8, PTPN6, RAB32, RAP1GAP2, RASAL3, RASSF1, RGL2, SH2D3C, SLA2, STK24, TEAD2, TRIM40, VAV1, WNT5A
11237	negative regulation of renin secretion into blood stream	0.0103361	1	1	1	0.651105	1	F2R
8259	negative regulation of secretion	0.010448	0.997903	5	126	0.651105	1	F2R, KCNQ1, OSM, SRGN, UCN
301	negative regulation of type IV hypersensitivity	0.0104612	0.999973	1	2	0.651105	1	SPN
869	negative regulation of hypersensitivity	0.0104612	0.999973	1	2	0.651105	1	SPN
10088	cellular response to interleukin-6	0.0106299	0.999518	2	16	0.657673	1	GFI1, SELPLG
9143	regulation of gastric acid secretion	0.0106724	0.999605	2	6	0.657673	1	KCNQ1, UCN
5553	gastric motility	0.0108091	0.999971	1	2	0.659568	1	UCN
5554	gastric emptying	0.0108091	0.999971	1	2	0.659568	1	UCN
4337	regulation of cell killing	0.0110864	0.998835	3	48	0.673186	1	NCR3, TAP1, TAP2
8141	regulation of T cell receptor signaling pathway	0.0111686	0.999465	2	22	0.67489	1	PTPN22, PTPN6
10242	positive regulation of smooth muscle cell chemotaxis	0.0112606	0.999968	1	2	0.677157	1	AIF1
669	immune system development	0.0114645	0.9955	12	456	0.686108	1	BATF, HLA-DMA, HOXA3, IKZF1, LYL1, NCKAP1L, PIK3CD, PTPN22, RUNX1, SPI1, SPN, WNT5A
832	regulation of adaptive immune response based on somatic recombination of immune receptors built from immunoglobulin superfamily domains	0.0115549	0.998146	4	95	0.686907	1	PTPN6, SPN, TAP1, TAP2
4930	positive regulation of collagen biosynthetic process	0.0115882	0.999441	2	19	0.686907	1	F2R, UCN
8028	cytokine secretion	0.0117879	0.998095	4	100	0.695431	1	F2R, LCP2, SRGN, WNT5A
1938	Ras protein signal transduction	0.0119042	0.996333	8	224	0.698978	1	AIF1, DOK2, F2R, LAT, PSD4, RASAL3, RASSF1, RGL2
2721	positive regulation of collagen metabolic process	0.0120296	0.999406	2	20	0.701662	1	F2R, UCN
6406	hypoxanthine salvage	0.0121823	0.999963	1	2	0.701662	1	CECR1
7326	hypoxanthine metabolic process	0.0121823	0.999963	1	2	0.701662	1	CECR1
7327	hypoxanthine biosynthetic process	0.0121823	0.999963	1	2	0.701662	1	CECR1
8177	leukocyte adhesive activation	0.0122317	0.999963	1	2	0.701662	1	SELPLG
8100	negative regulation of immune response	0.0123427	0.998641	3	58	0.704779	1	INPP5D, PTPN6, SPN
8438	negative regulation of oxidoreductase activity	0.0125959	0.999369	2	18	0.712485	1	CNR2, GFI1
644	antigen processing and presentation of peptide antigen via MHC class I	0.0126453	0.997918	4	92	0.712485	1	PSMB8, TAP1, TAP2, TAPBP
12377	regulation of CD8-positive, alpha-beta T cell activation	0.0127041	0.99994	1	4	0.712485	1	NCKAP1L
1923	integrin-mediated signaling pathway	0.0127066	0.997918	4	74	0.712485	1	CCM2, LAT, TSPAN32, VAV1
290	B cell homeostasis	0.0130198	0.999339	2	17	0.726775	1	NCKAP1L, PIK3CD
4209	cortical actin cytoskeleton organization	0.0131256	0.999331	2	17	0.729408	1	FMNL1, NCKAP1L
6343	amyloid precursor protein metabolic process	0.0132206	0.999311	2	21	0.731423	1	CLN3, PSENEN
7996	cell motility	0.0134163	0.993312	20	970	0.732375	1	AIF1, BIN2, CD48, CORO1B, DOK2, F2R, FMNL1, GDNF, HOXA5, HOXB9, INPP5D, NCKAP1L, PHACTR1, PIK3CD, PLEKHG5, PTPN6, SELPLG, SPN, STK24, WNT5A
5874	histone H3-R26 citrullination	0.0134345	0.999955	1	2	0.732375	1	PADI4
5875	histone citrullination	0.0134345	0.999955	1	2	0.732375	1	PADI4
9893	response to interleukin-6	0.0134732	0.999297	2	19	0.732375	1	GFI1, SELPLG
7817	positive regulation of behavior	0.0138617	0.997652	4	99	0.750218	1	AIF1, NCKAP1L, UCN, WNT5A
3302	cell migration	0.0139307	0.993155	19	902	0.750692	1	AIF1, BIN2, CD48, CORO1B, DOK2, F2R, FMNL1, GDNF, HOXA5, HOXB9, INPP5D, NCKAP1L, PIK3CD, PLEKHG5, PTPN6, SELPLG, SPN, STK24, WNT5A
5065	mast cell secretory granule organization	0.0141126	0.99995	1	2	0.757213	1	SRGN
5064	secretory granule organization	0.0145163	0.99923	2	15	0.775531	1	F2R, SRGN
1686	oligopeptide transport	0.0149528	0.999257	2	9	0.79544	1	TAP1, TAP2
7622	negative regulation of hormone secretion	0.0150731	0.99822	3	52	0.798428	1	KCNQ1, OSM, UCN
11699	protein localization to cell leading edge	0.0153394	1	1	1	0.804473	1	CORO1B
12021	positive regulation of lamellipodium morphogenesis	0.0153394	1	1	1	0.804473	1	CORO1B
5279	response to interferon-gamma	0.0153812	0.997307	4	111	0.804473	1	AIF1, HLA-DPB1, PTPN6, WNT5A
771	regulation of T cell mediated immunity	0.0155164	0.998159	3	45	0.808151	1	SPN, TAP1, TAP2
7095	negative regulation of neutrophil differentiation	0.0159534	1	1	1	0.825263	1	INPP5D
12022	regulation of lymphocyte migration	0.0160112	0.999072	2	23	0.825263	1	AIF1, WNT5A
7731	lymphocyte chemotaxis	0.0160438	0.999069	2	23	0.825263	1	PIK3CD, WNT5A
749	positive regulation of leukocyte migration	0.0161988	0.998015	3	73	0.829803	1	AIF1, NCKAP1L, WNT5A
7741	behavioral response to pain	0.016506	0.999064	2	15	0.839873	1	OSM, RUNX1
7923	embryonic skeletal system morphogenesis	0.0165303	0.996314	5	89	0.839873	1	HOXA2, HOXA3, HOXA4, HOXA5, HOXA6
10241	negative regulation of smooth muscle cell chemotaxis	0.0167221	0.99993	1	2	0.846167	1	AIF1
287	natural killer cell differentiation	0.0169847	0.998991	2	21	0.855974	1	IKZF1, PIK3CD
4928	regulation of collagen biosynthetic process	0.0173458	0.998951	2	23	0.870647	1	F2R, UCN
829	regulation of adaptive immune response	0.0176598	0.996783	4	104	0.881284	1	PTPN6, SPN, TAP1, TAP2
7078	negative regulation of myeloid cell differentiation	0.0176993	0.996818	4	63	0.881284	1	HOXA5, INPP5D, PRDM16, RUNX1
4208	cortical cytoskeleton organization	0.0178002	0.998924	2	19	0.882356	1	FMNL1, NCKAP1L
6021	positive regulation of T cell proliferation	0.0178981	0.997726	3	70	0.882356	1	AIF1, NCKAP1L, SPN
6878	T cell selection	0.0179335	0.99779	3	33	0.882356	1	BATF, HLA-DMA, SPN
7084	positive regulation of erythrocyte differentiation	0.0181215	0.99889	2	20	0.887193	1	INPP5D, NCKAP1L
6402	purine nucleobase salvage	0.0181743	0.99989	1	3	0.887193	1	CECR1
2719	regulation of collagen metabolic process	0.0185326	0.998833	2	25	0.900026	1	F2R, UCN
9046	type I interferon signaling pathway	0.0186541	0.997598	3	65	0.900026	1	PSMB8, PTPN6, WNT5A
10090	cellular response to type I interferon	0.0186541	0.997598	3	65	0.900026	1	PSMB8, PTPN6, WNT5A
10130	hematopoietic stem cell proliferation	0.0188645	0.998884	2	12	0.906662	1	RUNX1, WNT5A
7096	positive regulation of neutrophil differentiation	0.0192276	1	1	1	0.913605	1	IKZF1
8008	peripheral nervous system neuron differentiation	0.0192945	0.998832	2	13	0.913605	1	RUNX1, RUNX3
8009	peripheral nervous system neuron development	0.0192945	0.998832	2	13	0.913605	1	RUNX1, RUNX3
6729	positive regulation of multicellular organismal metabolic process	0.0193025	0.998752	2	27	0.913605	1	F2R, UCN
5003	positive regulation of peptidyl-serine phosphorylation	0.0194568	0.99747	3	54	0.91523	1	OSM, UCN, WNT5A
5278	response to type I interferon	0.0194839	0.997448	3	66	0.91523	1	PSMB8, PTPN6, WNT5A
1172	UDP-N-acetylglucosamine catabolic process	0.019926	1	1	1	0.928638	1	MGAT1
775	negative regulation of B cell mediated immunity	0.020084	0.999899	1	2	0.928638	1	PTPN6
874	negative regulation of immunoglobulin mediated immune response	0.020084	0.999899	1	2	0.928638	1	PTPN6
893	negative regulation of humoral immune response mediated by circulating immunoglobulin	0.020084	0.999899	1	2	0.928638	1	PTPN6
300	regulation of type IV hypersensitivity	0.0201898	0.999864	1	3	0.928638	1	SPN
248	gastric acid secretion	0.020217	0.998759	2	12	0.928638	1	KCNQ1, UCN
804	negative regulation of myeloid leukocyte differentiation	0.0210638	0.997232	3	35	0.961269	1	INPP5D, PRDM16, RUNX1
9047	regulation of type I interferon-mediated signaling pathway	0.0210818	0.998572	2	27	0.961269	1	PTPN6, WNT5A
770	positive regulation of lymphocyte mediated immunity	0.0213196	0.997132	3	53	0.961846	1	NCR3, TAP1, TAP2
7841	embryonic organ morphogenesis	0.0213589	0.99215	9	261	0.961846	1	DLX5, FOXI1, GFI1, HOXA2, HOXA3, HOXA4, HOXA5, HOXA6, WNT5A
1230	adenosine catabolic process	0.0214035	0.999847	1	3	0.961846	1	CECR1
7329	inosine biosynthetic process	0.0214035	0.999847	1	3	0.961846	1	CECR1
6920	cellular extravasation	0.0218329	0.998487	2	29	0.977611	1	PIK3CD, SELPLG
10835	actin filament branching	0.0221997	0.999876	1	2	0.990474	1	CORO1B
11388	negative regulation of neuron death	0.0225383	0.99452	5	124	1	1	AGAP2, CLN3, F2R, GDNF, UCN
767	positive regulation of leukocyte mediated immunity	0.0227697	0.996856	3	55	1	1	NCR3, TAP1, TAP2
8139	regulation of antigen receptor-mediated signaling pathway	0.0229453	0.998371	2	28	1	1	PTPN22, PTPN6
7195	pH elevation	0.0229538	0.999802	1	4	1	1	CLN3
8469	intracellular pH elevation	0.0229538	0.999802	1	4	1	1	CLN3
6019	T cell proliferation	0.0229708	0.995449	4	136	1	1	AIF1, NCKAP1L, PTPN6, SPN
10240	regulation of smooth muscle cell chemotaxis	0.0235729	0.999814	1	3	1	1	AIF1
7950	branching morphogenesis of an epithelial tube	0.0236103	0.993246	6	159	1	1	CTSZ, GDNF, HOXA5, PPP1CA, SPI1, WNT5A
8134	negative regulation of calcium-mediated signaling	0.0236772	0.999789	1	4	1	1	SLA2
5271	negative regulation of Arp2/3 complex-mediated actin nucleation	0.0240504	0.999855	1	2	1	1	CORO1B
1727	apoptotic process	0.0241131	0.986218	26	1531	1	1	AGAP2, CLN3, DAXX, DDAH2, F2R, FASTK, GDNF, HOXA5, INPP5D, NCKAP1L, OSM, PLEKHG5, PPP1CA, PSENEN, PSMB8, PTPN6, RUNX3, SPI1, SPN, SRGN, STK24, TNFRSF25, TRIM39, UCN, VAV1, WNT5A
3707	rhombomere 2 development	0.0245201	0.999849	1	2	1	1	HOXA2
9145	negative regulation of gastric acid secretion	0.0246012	0.999772	1	4	1	1	UCN
11026	dendritic cell differentiation	0.0246215	0.998175	2	31	1	1	BATF, SPI1
5678	endothelial cell chemotaxis	0.0248137	0.998252	2	15	1	1	CORO1B, PLEKHG5
1806	lysosomal lumen acidification	0.0249562	0.999766	1	4	1	1	CLN3
858	negative regulation of acute inflammatory response to antigenic stimulus	0.0250461	0.99979	1	3	1	1	SPN
9777	actin polymerization-dependent cell motility	0.0251549	0.999788	1	3	1	1	NCKAP1L
889	regulation of humoral immune response	0.0253116	0.998073	2	41	1	1	CD37, PTPN6
6597	ear development	0.0253147	0.991792	7	187	1	1	CCM2, DLX5, FOXI1, GFI1, HLA-DMA, HOXA2, WNT5A
8903	positive regulation of phagocytosis, engulfment	0.0260074	0.999745	1	4	1	1	NCKAP1L
1999	peripheral nervous system development	0.0260609	0.994716	4	70	1	1	GDNF, OSM, RUNX1, RUNX3
2924	programmed cell death	0.0264552	0.984747	26	1547	1	1	AGAP2, CLN3, DAXX, DDAH2, F2R, FASTK, GDNF, HOXA5, INPP5D, NCKAP1L, OSM, PLEKHG5, PPP1CA, PSENEN, PSMB8, PTPN6, RUNX3, SPI1, SPN, SRGN, STK24, TNFRSF25, TRIM39, UCN, VAV1, WNT5A
7328	inosine metabolic process	0.026479	0.999736	1	4	1	1	CECR1
394	positive regulation of cytokine-mediated signaling pathway	0.0269155	0.997957	2	21	1	1	GFI1, WNT5A
4808	positive regulation of monooxygenase activity	0.0270222	0.997971	2	18	1	1	GDNF, NPR3
3371	protein polyglycylation	0.027205	0.999814	1	2	1	1	TTLL8
3128	arginine transport	0.0274645	0.999716	1	4	1	1	CLN3
4141	leukocyte chemotaxis	0.0275865	0.994228	4	127	1	1	AIF1, NCKAP1L, PIK3CD, WNT5A
8474	positive regulation of corticotropin secretion	0.0276505	0.999712	1	4	1	1	UCN
6905	innate immune response	0.0276894	0.987237	13	735	1	1	AIF1, HLA-DPB1, LAT, LCP2, NCR3, PIK3CD, PSMB8, PSTPIP1, PTPN22, PTPN6, TNFAIP8L2, VAV1, WNT5A
6472	mast cell degranulation	0.0276991	0.997834	2	26	1	1	LAT, PIK3CD
803	regulation of myeloid leukocyte differentiation	0.0279694	0.994172	4	85	1	1	IKZF1, INPP5D, PRDM16, RUNX1
524	connective tissue replacement involved in inflammatory response wound healing	0.0280537	0.999736	1	3	1	1	F2R
8154	negative regulation of B cell activation	0.0284686	0.997732	2	28	1	1	INPP5D, SLA2
6171	ear morphogenesis	0.0284762	0.99266	5	112	1	1	DLX5, FOXI1, GFI1, HOXA2, WNT5A
2326	nucleotide-sugar catabolic process	0.0285192	0.999727	1	3	1	1	MGAT1
11392	negative regulation of NIK/NF-kappaB signaling	0.0286586	0.999793	1	2	1	1	TRIM40
6724	regulation of multicellular organismal metabolic process	0.0290371	0.997642	2	33	1	1	F2R, UCN
9333	positive regulation of response to cytokine stimulus	0.0290912	0.99769	2	22	1	1	GFI1, WNT5A
5673	regulation of lysosomal lumen pH	0.029173	0.999658	1	5	1	1	CLN3
9337	cell-cell signaling involved in mammary gland development	0.0293762	1	1	1	1	1	HOXA5
8072	negative regulation of inflammatory response	0.0294081	0.995486	3	73	1	1	CNR2, SPN, TNFAIP8L2
4045	erythrocyte differentiation	0.029411	0.993771	4	88	1	1	HOXA5, INPP5D, NCKAP1L, SPI1
541	mast cell activation involved in immune response	0.0296834	0.997586	2	27	1	1	LAT, PIK3CD
12019	regulation of lamellipodium morphogenesis	0.0297454	0.999666	1	4	1	1	CORO1B
1738	chemotaxis	0.0299242	0.985662	14	587	1	1	AGAP2, AIF1, BIN2, CORO1B, DLX5, GDNF, HOXA2, HOXB9, NCKAP1L, PIK3CD, PLEKHG5, RUNX3, SPN, WNT5A
6106	taxis	0.0299242	0.985662	14	587	1	1	AGAP2, AIF1, BIN2, CORO1B, DLX5, GDNF, HOXA2, HOXB9, NCKAP1L, PIK3CD, PLEKHG5, RUNX3, SPN, WNT5A
3373	protein citrullination	0.0300425	0.999637	1	5	1	1	PADI4
7815	positive regulation of biological process	0.0303656	0.979841	52	3590	1	1	AIF1, CD37, CLIC1, CORO1B, DAXX, DDAH2, DLX5, EBF1, F2R, FOXI1, GDNF, GFI1, GTF2H4, HLA-DMA, HLA-DPB1, HOXA2, HOXA3, HOXA5, HOXB9, IKZF1, INPP5D, KCNQ1, LAT, LCP2, LYL1, MLC1, NCKAP1L, NCR3, OSM, PIK3CD, PIK3R6, PLEKHG5, PPP1CA, PRDM16, PSENEN, PSMB8, PTPN22, PTPN6, RASSF1, RUNX1, RUNX3, SH2D3C, SKAP1, SLA2, SPI1, SPN, TAP1, TAP2, TRIM71, UCN, VAV1, WNT5A
186	skeletal system development	0.030378	0.986851	11	401	1	1	DLX5, HOXA2, HOXA3, HOXA4, HOXA5, HOXA6, HOXB9, NPR3, RUNX1, RUNX3, WNT5A
7144	negative regulation of action potential	0.0304229	0.999689	1	3	1	1	CNR2
11236	regulation of renin secretion into blood stream	0.030587	0.999647	1	4	1	1	F2R
2498	anterior/posterior pattern specification	0.0309483	0.989535	7	194	1	1	HOXA2, HOXA3, HOXA4, HOXA5, HOXA6, HOXB9, WNT5A
1581	galactosylceramide metabolic process	0.0309646	0.999614	1	5	1	1	CLN3
564	lymphoid progenitor cell differentiation	0.0309954	0.997494	2	18	1	1	BATF, SPI1
4799	positive regulation of interleukin-6 production	0.0310522	0.99738	2	35	1	1	UCN, WNT5A
6035	negative regulation of T cell proliferation	0.0312112	0.997345	2	40	1	1	PTPN6, SPN
2415	response to biotic stimulus	0.0314198	0.986887	10	604	1	1	BATF, CD37, CNR2, F2R, GFI1, PRRT1, SPN, STAB1, TSPAN32, WNT5A
5562	regulation of myosin-light-chain-phosphatase activity	0.0315054	0.999667	1	3	1	1	NCKAP1L
12271	regulation of behavioral fear response	0.0317324	0.99962	1	4	1	1	UCN
12316	positive regulation of behavioral fear response	0.0317324	0.99962	1	4	1	1	UCN
6324	L-alanine metabolic process	0.0319337	0.999615	1	4	1	1	GPT
6325	L-alanine catabolic process	0.0319337	0.999615	1	4	1	1	GPT
7241	positive regulation of muscle contraction	0.0321962	0.997245	2	31	1	1	F2R, UCN
4745	regulation of interleukin-1 beta production	0.0325035	0.997186	2	36	1	1	F2R, WNT5A
1853	meiotic prophase II	0.0327805	1	1	1	1	1	MSH5
3723	rhombomere morphogenesis	0.0329015	0.999727	1	2	1	1	HOXA2
3745	rhombomere 3 morphogenesis	0.0329015	0.999727	1	2	1	1	HOXA2
747	regulation of leukocyte migration	0.0330918	0.994655	3	94	1	1	AIF1, NCKAP1L, WNT5A
9431	endocrine hormone secretion	0.0333233	0.9971	2	30	1	1	RUNX1, UCN
1849	synapsis	0.0337384	0.997061	2	27	1	1	EHMT2, MSH5
8472	regulation of corticotropin secretion	0.0339846	0.999535	1	5	1	1	UCN
12296	positive regulation of progesterone secretion	0.0340364	0.999707	1	2	1	1	RUNX1
8966	definitive hemopoiesis	0.034183	0.997102	2	17	1	1	LYL1, RUNX1
9200	negative regulation of necrotic cell death	0.0342206	0.999528	1	5	1	1	UCN
7034	positive regulation of T cell differentiation	0.0342261	0.994479	3	54	1	1	HLA-DMA, IKZF1, NCKAP1L
14	autophagic vacuole fusion	0.0344185	0.999523	1	5	1	1	CLN3
363	positive regulation of T cell mediated cytotoxicity	0.034499	0.99698	2	24	1	1	TAP1, TAP2
8902	regulation of phagocytosis, engulfment	0.0348298	0.999491	1	6	1	1	NCKAP1L
1452	alanine metabolic process	0.0348944	0.999509	1	5	1	1	GPT
1453	alanine catabolic process	0.0348944	0.999509	1	5	1	1	GPT
2205	pyruvate family amino acid metabolic process	0.0348944	0.999509	1	5	1	1	GPT
2206	pyruvate family amino acid catabolic process	0.0348944	0.999509	1	5	1	1	GPT
5399	positive regulation of ion transmembrane transport	0.0350692	0.996942	2	20	1	1	KCNQ1, UCN
5131	regulation of cell adhesion mediated by integrin	0.0351455	0.996838	2	33	1	1	FERMT3, NCKAP1L
1870	cell surface receptor signaling pathway	0.0352524	0.977511	37	2423	1	1	CCM2, CLN3, CNR2, DAXX, DLX5, DOK2, F2R, GDNF, GFI1, GPR75, HLA-DPB1, HOXB9, INPP5D, LAT, LCP2, NCKAP1L, NPR3, PIK3CD, PIK3R6, PLEKHG5, PPP1CA, PRDM16, PSENEN, PSMB8, PTPN22, PTPN6, RUNX3, S1PR4, SKAP1, SLA2, SPN, TNFRSF25, TRIM71, TSPAN32, UCN, VAV1, WNT5A
4771	negative regulation of interleukin-17 production	0.035525	0.999444	1	8	1	1	NCKAP1L
8057	regulation of cytokine secretion	0.0358167	0.994051	3	82	1	1	F2R, SRGN, WNT5A
4927	collagen biosynthetic process	0.0359264	0.996755	2	28	1	1	F2R, UCN
9239	lateral sprouting involved in mammary gland duct morphogenesis	0.0361903	1	1	1	1	1	WNT5A
292	natural killer cell proliferation	0.0362768	0.999432	1	7	1	1	PTPN22
4837	regulation of natural killer cell proliferation	0.0362768	0.999432	1	7	1	1	PTPN22
3539	galactolipid metabolic process	0.0364148	0.999443	1	6	1	1	CLN3
7889	negative regulation of smooth muscle cell proliferation	0.0365768	0.996664	2	28	1	1	AIF1, NPR3
2172	granzyme-mediated apoptotic signaling pathway	0.0367275	0.99949	1	4	1	1	SRGN
8298	negative regulation of actin nucleation	0.0367473	0.999489	1	4	1	1	CORO1B
1578	glucosylceramide metabolic process	0.0369113	0.999412	1	7	1	1	CLN3
5396	positive regulation of transmembrane transport	0.037765	0.996548	2	22	1	1	KCNQ1, UCN
4210	thyroid gland development	0.0381385	0.996534	2	19	1	1	HOXA3, HOXA5
8071	regulation of inflammatory response	0.0381512	0.98927	5	215	1	1	CNR2, OSM, SPN, TNFAIP8L2, WNT5A
9162	lobar bronchus epithelium development	0.0382465	0.999507	1	3	1	1	HOXA5
8104	regulation of biological process	0.0382532	0.973622	95	7837	1	1	AGAP2, AIF1, ARHGAP15, ARHGAP22, BATF, CCM2, CD37, CD48, CLIC1, CLN3, CNR2, CORO1B, CST7, CTSZ, DAXX, DDAH2, DENND1C, DLX5, DOK2, EBF1, EHMT2, F2R, FASTK, FERMT3, FMNL1, FOXI1, GDNF, GFI1, GPR75, GTF2H4, HLA-DMA, HLA-DPB1, HOXA2, HOXA3, HOXA5, HOXB9, IKZF1, INPP5D, KCNQ1, LAT, LCP2, LST1, LYL1, MLC1, NCKAP1L, NCR3, NPR3, OSM, PADI4, PIK3CD, PIK3R6, PLCB2, PLEKHG5, PPP1CA, PPP1R16B, PRDM16, PSD4, …
4746	regulation of interleukin-1 production	0.0383478	0.996358	2	39	1	1	F2R, WNT5A
10636	T-helper 17 cell lineage commitment	0.03842	0.999362	1	7	1	1	BATF
8258	positive regulation of secretion	0.0384872	0.987614	6	235	1	1	F2R, GDNF, KCNQ1, RUNX1, UCN, WNT5A
772	negative regulation of T cell mediated immunity	0.038649	0.999341	1	8	1	1	SPN
2030	establishment of synaptic specificity at neuromuscular junction	0.0386798	0.999496	1	3	1	1	F2R
425	renin secretion into blood stream	0.0386981	0.999395	1	5	1	1	F2R
5972	locomotion	0.039086	0.977061	24	1277	1	1	AGAP2, AIF1, BIN2, CD48, CORO1B, DLX5, DOK2, F2R, FMNL1, GDNF, HOXA2, HOXA5, HOXB9, INPP5D, NCKAP1L, PHACTR1, PIK3CD, PLEKHG5, PTPN6, RUNX3, SELPLG, SPN, STK24, WNT5A
10081	cellular response to cytokine stimulus	0.0391221	0.984885	8	437	1	1	AIF1, GFI1, HLA-DPB1, PSMB8, PTPN6, SELPLG, TNFRSF25, WNT5A
4718	interleukin-1 beta production	0.039203	0.996221	2	42	1	1	F2R, WNT5A
6978	negative regulation of MHC class II biosynthetic process	0.0394598	0.999345	1	6	1	1	SPI1
12295	regulation of progesterone secretion	0.0394694	0.999475	1	3	1	1	RUNX1
6492	positive T cell selection	0.0397398	0.996307	2	19	1	1	BATF, HLA-DMA
5135	regulation of cell-cell adhesion mediated by integrin	0.0399657	0.999328	1	6	1	1	FERMT3
8047	regulation of defense response to virus	0.0400479	0.993074	3	72	1	1	CD37, SPN, TSPAN32
5486	central nervous system segmentation	0.0400848	0.999458	1	3	1	1	HOXA2
5487	brain segmentation	0.0400848	0.999458	1	3	1	1	HOXA2
361	regulation of T cell mediated cytotoxicity	0.0402274	0.99613	2	29	1	1	TAP1, TAP2
4859	positive regulation of Rac GTPase activity	0.0408314	0.996055	2	27	1	1	ARHGAP15, NCKAP1L
7973	inner ear development	0.0409153	0.986705	6	163	1	1	CCM2, DLX5, FOXI1, GFI1, HLA-DMA, WNT5A
7037	regulation of gamma-delta T cell differentiation	0.040979	0.999294	1	6	1	1	NCKAP1L
7038	positive regulation of gamma-delta T cell differentiation	0.040979	0.999294	1	6	1	1	NCKAP1L
9703	chromosome organization involved in meiosis	0.0410064	0.995994	2	32	1	1	EHMT2, MSH5
2414	response to external stimulus	0.0410608	0.975293	26	1709	1	1	AGAP2, AIF1, BATF, BIN2, CD37, CLN3, CNR2, CORO1B, DLX5, F2R, GDNF, GFI1, HOXA2, HOXB9, NCKAP1L, OSM, PIK3CD, PLEKHG5, RUNX3, SPN, STAB1, STK24, TNFAIP8L2, TSPAN32, UCN, WNT5A
7981	hypophysis morphogenesis	0.0411896	0.99957	1	2	1	1	WNT5A
9517	morphogenesis of a branching epithelium	0.0413205	0.986514	6	188	1	1	CTSZ, GDNF, HOXA5, PPP1CA, SPI1, WNT5A
7499	regulation of Ras protein signal transduction	0.0418372	0.983689	8	273	1	1	AGAP2, ARHGAP15, DENND1C, F2R, NCKAP1L, PSD4, RASAL3, RGL2
7150	regulation of angiogenesis	0.0420356	0.987907	5	164	1	1	HOXA5, PIK3R6, RUNX1, STAB1, WNT5A
8930	positive regulation of posttranscriptional gene silencing	0.0422736	0.999397	1	3	1	1	TRIM71
12160	positive regulation of gene silencing by miRNA	0.0422736	0.999397	1	3	1	1	TRIM71
4376	ruffle organization	0.0427062	0.995741	2	31	1	1	AIF1, CORO1B
8195	negative regulation of chemotaxis	0.0432049	0.995725	2	24	1	1	AIF1, WNT5A
11665	apoptotic process involved in patterning of blood vessels	0.0432614	0.999243	1	5	1	1	SPI1
2126	negative regulation of cell proliferation	0.0432628	0.979435	12	539	1	1	AIF1, CD37, F2R, INPP5D, LST1, NPR3, OSM, PTPN6, RUNX3, SPN, TSPAN32, WNT5A
3173	folic acid transport	0.0433933	0.999185	1	7	1	1	SLC46A1
3122	basic amino acid transport	0.0434555	0.999182	1	7	1	1	CLN3
5000	regulation of peptidyl-serine phosphorylation	0.0435886	0.992216	3	69	1	1	OSM, UCN, WNT5A
1722	phagocytosis	0.0440541	0.987173	5	157	1	1	AIF1, BIN2, CD93, NCKAP1L, VAV1
1863	leukocyte cell-cell adhesion	0.0441782	0.995468	2	39	1	1	FERMT3, SELPLG
3939	digestive system process	0.044203	0.992051	3	73	1	1	KCNQ1, NPR3, UCN
764	positive regulation of production of molecular mediator of immune response	0.0442199	0.995547	2	26	1	1	CD37, WNT5A
392	regulation of cytokine-mediated signaling pathway	0.0442245	0.992038	3	76	1	1	GFI1, PTPN6, WNT5A
8471	corticotropin secretion	0.0444686	0.999167	1	6	1	1	UCN
868	regulation of hypersensitivity	0.0445175	0.999142	1	7	1	1	SPN
795	positive regulation of cytokine secretion involved in immune response	0.0447181	0.999492	1	2	1	1	WNT5A
9583	non-canonical Wnt signaling pathway involved in heart development	0.0447181	0.999492	1	2	1	1	WNT5A
9584	planar cell polarity pathway involved in heart morphogenesis	0.0447181	0.999492	1	2	1	1	WNT5A
9585	planar cell polarity pathway involved in outflow tract morphogenesis	0.0447181	0.999492	1	2	1	1	WNT5A
9586	planar cell polarity pathway involved in ventricular septum morphogenesis	0.0447181	0.999492	1	2	1	1	WNT5A
9587	planar cell polarity pathway involved in cardiac right atrium morphogenesis	0.0447181	0.999492	1	2	1	1	WNT5A
9588	planar cell polarity pathway involved in cardiac muscle tissue morphogenesis	0.0447181	0.999492	1	2	1	1	WNT5A
9590	planar cell polarity pathway involved in pericardium morphogenesis	0.0447181	0.999492	1	2	1	1	WNT5A
10077	regulation of hair follicle cell proliferation	0.0449715	0.999316	1	3	1	1	RUNX1
639	T cell mediated immunity	0.0450967	0.991858	3	63	1	1	SPN, TAP1, TAP2
6079	natural killer cell mediated cytotoxicity	0.0451238	0.995332	2	36	1	1	NCR3, PTPN6
12399	positive regulation of apoptotic signaling pathway	0.0451848	0.989001	4	112	1	1	DAXX, OSM, PPP1CA, RUNX3
946	negative regulation of glomerular filtration	0.0454903	0.999128	1	6	1	1	F2R
9219	intestinal epithelial cell maturation	0.0457348	0.999293	1	3	1	1	HOXA5
9674	positive regulation of interleukin-6-mediated signaling pathway	0.0457403	1	1	1	1	1	GFI1
517	natural killer cell mediated immunity	0.045881	0.995205	2	37	1	1	NCR3, PTPN6
523	wound healing involved in inflammatory response	0.0465228	0.999123	1	5	1	1	F2R
9645	regulation of biological quality	0.046855	0.969249	38	2636	1	1	ARHGAP15, CD48, CLIC1, CLN3, CNR2, CORO1B, CTSZ, DOK2, F2R, FERMT3, FMNL1, GDNF, HOXA5, INPP5D, KCNQ1, LAT, LCP2, LST1, NCKAP1L, NPR3, OSM, PIK3CD, PIK3R6, PTPN6, RASSF1, RUNX1, S1PR4, SELPLG, SLC46A1, SPI1, SPN, SRGN, TAP1, TAP2, TSPAN32, UCN, VAV1, WNT5A
5996	regulation of cytokine biosynthetic process	0.0469788	0.991309	3	89	1	1	INPP5D, SPN, WNT5A
1128	regulation of glycogen catabolic process	0.0470929	0.999065	1	6	1	1	PPP1CA
5981	regulation of meiosis	0.0471175	0.995077	2	27	1	1	OSM, WNT5A
6681	regulation of digestive system process	0.047402	0.995031	2	27	1	1	KCNQ1, UCN
8859	pericardium development	0.0474817	0.995184	2	17	1	1	CCM2, WNT5A
3495	citrulline biosynthetic process	0.047648	0.999015	1	7	1	1	PADI4
8579	response to other organism	0.0477367	0.979635	9	572	1	1	BATF, CD37, CNR2, F2R, GFI1, SPN, STAB1, TSPAN32, WNT5A
10855	organelle membrane fusion	0.0478346	0.999007	1	7	1	1	CLN3
8194	positive regulation of chemotaxis	0.0481818	0.991008	3	84	1	1	AIF1, NCKAP1L, WNT5A
8236	actin filament severing	0.0484091	0.999011	1	6	1	1	FMNL1
7002	negative regulation of interleukin-6 biosynthetic process	0.0484575	0.999009	1	6	1	1	INPP5D
498	osteoclast proliferation	0.0484797	0.999047	1	5	1	1	NPR3
11922	negative regulation of feeding behavior	0.0485747	0.998976	1	7	1	1	UCN
9126	bronchiole development	0.0485845	0.999201	1	3	1	1	HOXA5
10774	positive regulation of monocyte chemotaxis	0.0485971	0.998938	1	9	1	1	AIF1
4759	regulation of interleukin-8 production	0.0486977	0.994731	2	39	1	1	F2R, WNT5A
10239	smooth muscle cell chemotaxis	0.0487305	0.999037	1	5	1	1	AIF1
6293	drinking behavior	0.0491432	0.998952	1	7	1	1	UCN
5130	cell adhesion mediated by integrin	0.0491507	0.99465	2	40	1	1	FERMT3, NCKAP1L
522	hematopoietic progenitor cell differentiation	0.0492732	0.990772	3	67	1	1	BATF, RUNX1, SPI1
8417	prophase	0.0495343	0.999066	1	4	1	1	MSH5
4719	interleukin-1 production	0.0496787	0.994535	2	46	1	1	F2R, WNT5A
9132	epithelial tube branching involved in lung morphogenesis	0.0497654	0.994654	2	26	1	1	CTSZ, HOXA5
7846	embryonic organ development	0.0504067	0.977281	10	382	1	1	DLX5, FOXI1, GFI1, HOXA2, HOXA3, HOXA4, HOXA5, HOXA6, RUNX1, WNT5A
3708	rhombomere 3 development	0.0504238	0.999032	1	4	1	1	HOXA2
531	lymphocyte homeostasis	0.0505022	0.994406	2	43	1	1	NCKAP1L, PIK3CD
8437	positive regulation of oxidoreductase activity	0.0505332	0.994466	2	32	1	1	GDNF, NPR3
6831	multi-organism transport	0.0508855	0.994414	2	31	1	1	TAP1, TAP2
7583	transport of virus	0.0508855	0.994414	2	31	1	1	TAP1, TAP2
10708	intracellular transport of virus	0.0508855	0.994414	2	31	1	1	TAP1, TAP2
11729	multi-organism intracellular transport	0.0508855	0.994414	2	31	1	1	TAP1, TAP2
7652	regulation of response to osmotic stress	0.0513526	0.998855	1	7	1	1	MLC1
11123	membrane tubulation	0.0514086	0.998852	1	7	1	1	BIN2
4264	hair follicle morphogenesis	0.0517765	0.994303	2	27	1	1	RUNX1, RUNX3
8945	olfactory pit development	0.0518145	0.99909	1	3	1	1	DLX5
6459	positive regulation of ion transport	0.0519016	0.986756	4	133	1	1	F2R, GDNF, KCNQ1, UCN
9332	regulation of response to cytokine stimulus	0.0519708	0.99001	3	82	1	1	GFI1, PTPN6, WNT5A
7537	regulation of gamma-delta T cell activation	0.0520488	0.998799	1	8	1	1	NCKAP1L
7538	positive regulation of gamma-delta T cell activation	0.0520488	0.998799	1	8	1	1	NCKAP1L
273	morphogenesis of a branching structure	0.05233	0.981912	6	200	1	1	CTSZ, GDNF, HOXA5, PPP1CA, SPI1, WNT5A
4945	negative regulation of mast cell activation	0.0523935	0.99884	1	6	1	1	CNR2
9163	lobar bronchus development	0.0524245	0.998953	1	4	1	1	HOXA5
6881	thymic T cell selection	0.0524791	0.994296	2	20	1	1	HLA-DMA, SPN
5671	natural killer cell chemotaxis	0.0527471	0.998766	1	8	1	1	PIK3CD
8884	cervix development	0.0527921	0.999289	1	2	1	1	WNT5A
4344	negative regulation of defense response	0.0528357	0.989749	3	94	1	1	CNR2, SPN, TNFAIP8L2
1714	endocytosis	0.0533444	0.976812	9	423	1	1	AIF1, BIN2, CD93, CLN3, FCHO1, MLC1, NCKAP1L, STAB1, VAV1
463	columnar/cuboidal epithelial cell development	0.0533971	0.99405	2	25	1	1	HOXA5, WNT5A
6442	response to external biotic stimulus	0.0536074	0.976632	9	579	1	1	BATF, CD37, CNR2, F2R, GFI1, SPN, STAB1, TSPAN32, WNT5A
9212	epithelial tube morphogenesis	0.0536948	0.977996	8	280	1	1	CCM2, CTSZ, GDNF, HOXA5, PPP1CA, SPI1, TRIM71, WNT5A
466	columnar/cuboidal epithelial cell maturation	0.05372	0.9989	1	4	1	1	HOXA5
8230	negative regulation of nitric-oxide synthase activity	0.0541335	0.998761	1	6	1	1	CNR2
10076	hair follicle cell proliferation	0.0543631	0.998873	1	4	1	1	RUNX1
2421	response to bacterium	0.0544789	0.980886	6	345	1	1	CNR2, F2R, GFI1, SPN, STAB1, WNT5A
2224	purine nucleobase biosynthetic process	0.0554398	0.998635	1	8	1	1	CECR1
1253	ATP catabolic process	0.0558242	0.985419	4	132	1	1	GTF2H4, MOV10L1, MSH5, SKIV2L
6172	inner ear morphogenesis	0.0559204	0.985483	4	92	1	1	DLX5, FOXI1, GFI1, WNT5A
6267	progesterone secretion	0.0559499	0.998727	1	5	1	1	RUNX1
4732	interleukin-8 production	0.0562801	0.993383	2	43	1	1	F2R, WNT5A
855	negative regulation of inflammatory response to antigenic stimulus	0.0565566	0.998557	1	9	1	1	SPN
1846	meiotic nuclear division	0.0566762	0.985096	4	151	1	1	EHMT2, MSH5, OSM, WNT5A
8034	positive regulation of lymphocyte proliferation	0.0569209	0.988612	3	99	1	1	AIF1, NCKAP1L, SPN
9672	regulation of interleukin-6-mediated signaling pathway	0.0573059	0.998884	1	3	1	1	GFI1
4919	positive regulation of mononuclear cell proliferation	0.0579548	0.988319	3	100	1	1	AIF1, NCKAP1L, SPN
8937	urinary bladder development	0.0580202	0.998714	1	4	1	1	WNT5A
8059	negative regulation of protein secretion	0.0581685	0.993066	2	38	1	1	F2R, SRGN
5482	negative regulation of translation involved in gene silencing by miRNA	0.0582075	0.998621	1	5	1	1	TRIM71
5987	negative regulation of translation, ncRNA-mediated	0.0582075	0.998621	1	5	1	1	TRIM71
7262	regulation of translation, ncRNA-mediated	0.0582075	0.998621	1	5	1	1	TRIM71
654	antigen processing and presentation of endogenous peptide antigen via MHC class I via ER pathway, TAP-dependent	0.0582537	1	1	1	1	1	TAP2
656	antigen processing and presentation of endogenous peptide antigen via MHC class Ib via ER pathway	0.0582537	1	1	1	1	1	TAP2
657	antigen processing and presentation of endogenous peptide antigen via MHC class Ib via ER pathway, TAP-dependent	0.0582537	1	1	1	1	1	TAP2
711	regulation of antigen processing and presentation of peptide antigen via MHC class I	0.0582537	1	1	1	1	1	TAP2
712	positive regulation of antigen processing and presentation of peptide antigen via MHC class I	0.0582537	1	1	1	1	1	TAP2
6011	cytokine biosynthetic process	0.0583111	0.988219	3	100	1	1	INPP5D, SPN, WNT5A
5115	mammary gland epithelial cell proliferation	0.0583794	0.993166	2	25	1	1	HOXA5, WNT5A
427	angiotensin maturation	0.0584401	0.998439	1	10	1	1	CTSZ
8242	chiasma assembly	0.0585207	0.998606	1	5	1	1	MSH5
11431	regulation of vasculature development	0.058556	0.981535	5	181	1	1	HOXA5, PIK3R6, RUNX1, STAB1, WNT5A
1107	optic cup formation involved in camera-type eye development	0.0586236	0.998831	1	3	1	1	WNT5A
2265	ribonucleoside monophosphate catabolic process	0.0586931	0.984414	4	135	1	1	GTF2H4, MOV10L1, MSH5, SKIV2L
2275	purine ribonucleoside monophosphate catabolic process	0.0586931	0.984414	4	135	1	1	GTF2H4, MOV10L1, MSH5, SKIV2L
12249	positive regulation of interleukin-6 secretion	0.0587614	0.998537	1	6	1	1	F2R
5100	multicellular organismal response to stress	0.0587948	0.988208	3	62	1	1	OSM, RUNX1, UCN
2236	purine nucleoside monophosphate catabolic process	0.0592659	0.98421	4	136	1	1	GTF2H4, MOV10L1, MSH5, SKIV2L
2890	negative regulation of calcidiol 1-monooxygenase activity	0.059467	0.998797	1	3	1	1	GFI1
11608	negative regulation of leukocyte differentiation	0.0595797	0.987976	3	64	1	1	INPP5D, PRDM16, RUNX1
388	blood vessel maturation	0.0596502	0.998418	1	8	1	1	LYL1
4484	negative regulation of response to food	0.0598624	0.998381	1	9	1	1	UCN
4487	negative regulation of appetite	0.0598624	0.998381	1	9	1	1	UCN
2233	nucleoside monophosphate catabolic process	0.0598931	0.983987	4	137	1	1	GTF2H4, MOV10L1, MSH5, SKIV2L
8228	regulation of nitric-oxide synthase activity	0.05995	0.992775	2	33	1	1	CNR2, NPR3
9142	positive regulation of cardiac muscle contraction	0.0600958	0.998469	1	6	1	1	UCN
282	microglial cell activation	0.0601464	0.998366	1	9	1	1	AIF1
2119	regulation of blood pressure	0.0602531	0.983856	4	139	1	1	CTSZ, F2R, NPR3, UCN
8929	regulation of posttranscriptional gene silencing	0.0605132	0.998447	1	6	1	1	TRIM71
9413	regulation of gene silencing by miRNA	0.0605132	0.998447	1	6	1	1	TRIM71
9415	regulation of gene silencing by RNA	0.0605132	0.998447	1	6	1	1	TRIM71
3457	modulation by virus of host morphology or physiology	0.0605255	0.992771	2	25	1	1	TAP1, TAP2
8462	regulation of meiotic cell cycle	0.0607662	0.992631	2	32	1	1	OSM, WNT5A
6023	cytokine metabolic process	0.0608836	0.987478	3	103	1	1	INPP5D, SPN, WNT5A
2686	regulation of cell communication	0.061076	0.959532	35	2215	1	1	AGAP2, ARHGAP15, ARHGAP22, CLN3, CNR2, DAXX, DENND1C, DLX5, F2R, GDNF, GFI1, INPP5D, KCNQ1, LAT, NCKAP1L, OSM, PIK3R6, PLEKHG5, PPP1CA, PRDM16, PSD4, PTPN22, PTPN6, RAP1GAP2, RASAL3, RGL2, RUNX1, RUNX3, SH2D3C, SKAP1, SLA2, TRIM40, UCN, VAV1, WNT5A
4691	negative regulation of phosphoprotein phosphatase activity	0.061094	0.998313	1	9	1	1	NCKAP1L
4523	negative regulation of synaptic transmission, GABAergic	0.0614386	0.998354	1	7	1	1	CNR2
6906	regulation of innate immune response	0.0616043	0.980242	5	236	1	1	GFI1, NCR3, PTPN22, PTPN6, WNT5A
9877	positive regulation of leukocyte proliferation	0.0616494	0.987258	3	102	1	1	AIF1, NCKAP1L, SPN
8628	protein autoubiquitination	0.0619149	0.992413	2	32	1	1	RNF220, TRIM71
10676	neutrophil extravasation	0.062125	0.998523	1	4	1	1	PIK3CD
4492	regulation of response to extracellular stimulus	0.0627846	0.992176	2	40	1	1	CLN3, UCN
4495	regulation of response to nutrient levels	0.0627846	0.992176	2	40	1	1	CLN3, UCN
8176	leukocyte tethering or rolling	0.0628295	0.998175	1	11	1	1	SELPLG
10658	interleukin-6 secretion	0.0628329	0.998277	1	7	1	1	F2R
360	T cell mediated cytotoxicity	0.0629791	0.99217	2	36	1	1	TAP1, TAP2
1733	cellular component movement	0.0630527	0.960711	25	1423	1	1	AGAP2, AIF1, BIN2, CD48, CLN3, CORO1B, DLX5, DOK2, F2R, FMNL1, GDNF, HOXA2, HOXA5, HOXB9, INPP5D, NCKAP1L, PHACTR1, PIK3CD, PLEKHG5, PTPN6, RUNX3, SELPLG, SPN, STK24, WNT5A
9191	trachea cartilage morphogenesis	0.0634367	0.99846	1	4	1	1	HOXA5
563	myeloid progenitor cell differentiation	0.0635506	0.998353	1	5	1	1	RUNX1
8127	peptide stabilization	0.063588	1	1	1	1	1	TAPBP
8128	peptide antigen stabilization	0.063588	1	1	1	1	1	TAPBP
2786	regulation of T cell chemotaxis	0.0636689	0.998194	1	8	1	1	WNT5A
2787	positive regulation of T cell chemotaxis	0.0636689	0.998194	1	8	1	1	WNT5A
736	regulation of acute inflammatory response	0.0637139	0.991903	2	59	1	1	OSM, SPN
1229	purine nucleoside catabolic process	0.0638683	0.967722	12	561	1	1	AGAP2, ARHGAP15, CECR1, DENND1C, GTF2H4, MOV10L1, MSH5, NCKAP1L, PSD4, RASAL3, RGL2, SKIV2L
7347	purine ribonucleoside catabolic process	0.0638683	0.967722	12	561	1	1	AGAP2, ARHGAP15, CECR1, DENND1C, GTF2H4, MOV10L1, MSH5, NCKAP1L, PSD4, RASAL3, RGL2, SKIV2L
7648	peptide antigen transport	0.0640088	0.998603	1	3	1	1	TAP2
7526	alpha-beta T cell differentiation	0.0640342	0.986679	3	67	1	1	BATF, IKZF1, NCKAP1L
3802	postganglionic parasympathetic nervous system development	0.0645449	0.99893	1	2	1	1	GDNF
7820	negative regulation of cellular process	0.0645538	0.955676	43	2903	1	1	AGAP2, AIF1, CD37, CLN3, CNR2, CORO1B, DAXX, DDAH2, EHMT2, F2R, GDNF, GFI1, HOXA2, HOXA5, IKZF1, INPP5D, KCNQ1, LST1, NCKAP1L, NPR3, OSM, PADI4, PPP1CA, PRDM16, PSMB8, PTPN22, PTPN6, RASAL3, RASSF1, RUNX1, RUNX3, SLA2, SPI1, SPN, SRGN, STK24, TNFAIP8L2, TRIM40, TRIM54, TRIM71, TSPAN32, UCN, WNT5A
10903	negative regulation of histone H4 acetylation	0.0646231	0.998928	1	2	1	1	SPI1
2891	negative regulation of vitamin D biosynthetic process	0.0647679	0.998393	1	4	1	1	GFI1
647	antigen processing and presentation of exogenous peptide antigen via MHC class Ib	0.064817	0.998921	1	2	1	1	TAP2
651	antigen processing and presentation of exogenous protein antigen via MHC class Ib, TAP-dependent	0.064817	0.998921	1	2	1	1	TAP2
6165	ribonucleoside catabolic process	0.0656119	0.966694	12	570	1	1	AGAP2, ARHGAP15, CECR1, DENND1C, GTF2H4, MOV10L1, MSH5, NCKAP1L, PSD4, RASAL3, RGL2, SKIV2L
299	type IV hypersensitivity	0.0657077	0.998346	1	4	1	1	SPN
7884	organ formation	0.0658553	0.98624	3	53	1	1	GDNF, HOXA3, WNT5A
9644	biological regulation	0.0659665	0.952917	98	8297	1	1	AGAP2, AIF1, ARHGAP15, ARHGAP22, BATF, CCM2, CD37, CD48, CLIC1, CLN3, CNR2, CORO1B, CST7, CTSZ, DAXX, DDAH2, DENND1C, DLX5, DOK2, EBF1, EHMT2, F2R, FASTK, FERMT3, FMNL1, FOXI1, GDNF, GFI1, GPR75, GTF2H4, HLA-DMA, HLA-DPB1, HOXA2, HOXA3, HOXA5, HOXB9, IKZF1, INPP5D, KCNQ1, LAT, LCP2, LST1, LYL1, MLC1, NCKAP1L, NCR3, NPR3, OSM, PADI4, PIK3CD, PIK3R6, PLCB2, PLEKHG5, PPP1CA, PPP1R16B, PRDM16, PSD4, …
707	regulation of antigen processing and presentation of peptide antigen	0.0661348	0.998876	1	2	1	1	TAP2
708	positive regulation of antigen processing and presentation of peptide antigen	0.0661348	0.998876	1	2	1	1	TAP2
8274	chaperone mediated protein folding requiring cofactor	0.0662355	0.997989	1	10	1	1	HLA-DMA
7354	negative regulation of vitamin metabolic process	0.0664641	0.998196	1	5	1	1	GFI1
5675	B cell chemotaxis	0.0666128	0.998299	1	4	1	1	PIK3CD
6468	leukocyte degranulation	0.0667533	0.9914	2	39	1	1	LAT, PIK3CD
11168	defense response to other organism	0.0668302	0.978023	5	313	1	1	BATF, CD37, SPN, STAB1, TSPAN32
892	regulation of humoral immune response mediated by circulating immunoglobulin	0.067019	0.997966	1	9	1	1	PTPN6
6918	protein neddylation	0.0672614	0.997982	1	8	1	1	TRIM40
8308	regulation of NK T cell differentiation	0.0673222	0.998262	1	4	1	1	IKZF1
8309	positive regulation of NK T cell differentiation	0.0673222	0.998262	1	4	1	1	IKZF1
9161	lung goblet cell differentiation	0.0673587	0.998146	1	5	1	1	HOXA5
6185	gamma-delta T cell differentiation	0.0675499	0.998005	1	7	1	1	NCKAP1L
6672	DNA hypermethylation	0.0675754	0.99844	1	3	1	1	SPI1
6673	hypermethylation of CpG island	0.0675754	0.99844	1	3	1	1	SPI1
7543	folic acid metabolic process	0.0679581	0.997907	1	9	1	1	SLC46A1
6261	thelarche	0.0683422	0.998091	1	5	1	1	WNT5A
9322	mammary gland branching involved in thelarche	0.0683422	0.998091	1	5	1	1	WNT5A
890	negative regulation of humoral immune response	0.0684068	0.997879	1	9	1	1	PTPN6
7532	positive regulation of alpha-beta T cell differentiation	0.0687945	0.991135	2	27	1	1	IKZF1, NCKAP1L
6977	regulation of MHC class II biosynthetic process	0.0688826	0.997784	1	12	1	1	SPI1
6498	CD8-positive, alpha-beta T cell differentiation	0.0688894	0.997882	1	8	1	1	NCKAP1L
11258	negative regulation of protein localization to nucleus	0.0690147	0.998172	1	4	1	1	TRIM40
6571	negative regulation of neuron apoptotic process	0.0690688	0.980705	4	115	1	1	AGAP2, CLN3, F2R, GDNF
7335	nucleobase biosynthetic process	0.0692585	0.997777	1	11	1	1	CECR1
1934	tyrosine phosphorylation of STAT protein	0.0693724	0.990767	2	56	1	1	F2R, OSM
7666	phosphatidylinositol-mediated signaling	0.0694533	0.977016	5	189	1	1	F2R, NPR3, PIK3CD, PTPN6, VAV1
7668	inositol lipid-mediated signaling	0.0694533	0.977016	5	189	1	1	F2R, NPR3, PIK3CD, PTPN6, VAV1
6215	positive regulation of tumor necrosis factor biosynthetic process	0.0695752	0.997778	1	10	1	1	SPN
5887	non-canonical Wnt signaling pathway via JNK cascade	0.0696245	0.998018	1	5	1	1	WNT5A
1933	JAK-STAT cascade	0.0698252	0.984812	3	106	1	1	F2R, OSM, PTPN6
2270	nucleoside catabolic process	0.0702739	0.963925	12	581	1	1	AGAP2, ARHGAP15, CECR1, DENND1C, GTF2H4, MOV10L1, MSH5, NCKAP1L, PSD4, RASAL3, RGL2, SKIV2L
857	regulation of acute inflammatory response to antigenic stimulus	0.0703301	0.997757	1	9	1	1	SPN
8109	regulation of behavior	0.0706844	0.980018	4	153	1	1	AIF1, NCKAP1L, UCN, WNT5A
5470	tube morphogenesis	0.070955	0.969198	8	296	1	1	CCM2, CTSZ, GDNF, HOXA5, PPP1CA, SPI1, TRIM71, WNT5A
8414	meiotic cell cycle	0.071127	0.97984	4	160	1	1	EHMT2, MSH5, OSM, WNT5A
11157	myeloid leukocyte migration	0.0712025	0.984396	3	103	1	1	AIF1, NCKAP1L, PIK3CD
689	mast cell chemotaxis	0.0712695	0.997776	1	7	1	1	PIK3CD
11159	mast cell migration	0.0712695	0.997776	1	7	1	1	PIK3CD
7320	adenosine metabolic process	0.0713472	0.997662	1	10	1	1	CECR1
2644	miRNA metabolic process	0.0714711	0.997718	1	8	1	1	TRIM71
7092	negative regulation of monocyte differentiation	0.071868	0.998015	1	4	1	1	INPP5D
5795	CD8-positive, alpha-beta T cell activation	0.0718827	0.997626	1	10	1	1	NCKAP1L
5134	cell-cell adhesion mediated by integrin	0.0720715	0.997614	1	10	1	1	FERMT3
6342	regulation of apoptotic process	0.0721467	0.957198	19	1144	1	1	AGAP2, CLN3, DAXX, DDAH2, F2R, GDNF, HOXA5, INPP5D, NCKAP1L, OSM, PLEKHG5, PPP1CA, PSENEN, PSMB8, RUNX3, TNFRSF25, UCN, VAV1, WNT5A
7924	skeletal system morphogenesis	0.0722247	0.972978	6	195	1	1	DLX5, HOXA2, HOXA3, HOXA4, HOXA5, HOXA6
11497	glycosyl compound catabolic process	0.0723211	0.962697	12	587	1	1	AGAP2, ARHGAP15, CECR1, DENND1C, GTF2H4, MOV10L1, MSH5, NCKAP1L, PSD4, RASAL3, RGL2, SKIV2L
602	MHC protein complex assembly	0.0723325	0.998651	1	2	1	1	TAPBP
603	MHC class I protein complex assembly	0.0723325	0.998651	1	2	1	1	TAPBP
5419	positive regulation of Rho protein signal transduction	0.0726222	0.997577	1	10	1	1	F2R
5120	positive regulation of dopamine secretion	0.0728981	0.997735	1	6	1	1	GDNF
737	negative regulation of acute inflammatory response	0.0735398	0.997514	1	10	1	1	SPN
3271	negative regulation of macroautophagy	0.0735533	0.997629	1	7	1	1	CLN3
8140	regulation of B cell receptor signaling pathway	0.0737614	0.997615	1	7	1	1	PTPN22
8935	platelet dense granule organization	0.0737788	0.997566	1	8	1	1	F2R
333	NK T cell differentiation	0.0737995	0.997678	1	6	1	1	IKZF1
6668	modification by symbiont of host morphology or physiology	0.0741348	0.989939	2	33	1	1	TAP1, TAP2
7998	homeostasis of number of cells	0.074932	0.978414	4	147	1	1	F2R, NCKAP1L, PIK3CD, SPI1
10491	negative regulation of mesenchymal cell proliferation	0.0749518	0.997697	1	5	1	1	WNT5A
4491	positive regulation of response to external stimulus	0.0749574	0.978361	4	174	1	1	AIF1, NCKAP1L, OSM, WNT5A
6898	positive regulation of chemokine biosynthetic process	0.0754024	0.997416	1	9	1	1	WNT5A
2503	regulation of signal transduction	0.0754517	0.950032	31	1971	1	1	AGAP2, ARHGAP15, ARHGAP22, DAXX, DENND1C, DLX5, F2R, GDNF, GFI1, INPP5D, LAT, NCKAP1L, OSM, PIK3R6, PLEKHG5, PPP1CA, PRDM16, PSD4, PTPN22, PTPN6, RAP1GAP2, RASAL3, RGL2, RUNX1, RUNX3, SH2D3C, SKAP1, SLA2, TRIM40, VAV1, WNT5A
9190	trachea cartilage development	0.075623	0.997655	1	5	1	1	HOXA5
8273	'de novo' posttranslational protein folding	0.0763126	0.989351	2	45	1	1	HLA-DMA, PFDN6
10428	positive regulation of mesenchymal to epithelial transition involved in metanephros morphogenesis	0.0764066	0.997752	1	4	1	1	GDNF
841	regulation of response to biotic stimulus	0.0765228	0.982749	3	96	1	1	CD37, SPN, TSPAN32
653	antigen processing and presentation of endogenous peptide antigen via MHC class I via ER pathway	0.0765653	0.997743	1	4	1	1	TAP2
9834	platelet aggregation	0.0768496	0.989482	2	26	1	1	FERMT3, TSPAN32
628	production of molecular mediator of immune response	0.0769654	0.982585	3	104	1	1	BATF, CD37, WNT5A
2120	cell death	0.0770475	0.950515	26	1723	1	1	AGAP2, CLN3, DAXX, DDAH2, F2R, FASTK, GDNF, HOXA5, INPP5D, NCKAP1L, OSM, PLEKHG5, PPP1CA, PSENEN, PSMB8, PTPN6, RUNX3, SPI1, SPN, SRGN, STK24, TNFRSF25, TRIM39, UCN, VAV1, WNT5A
3486	cytokine-mediated signaling pathway	0.0773035	0.970432	6	332	1	1	GFI1, HLA-DPB1, PSMB8, PTPN6, TNFRSF25, WNT5A
3279	death	0.0775134	0.950183	26	1725	1	1	AGAP2, CLN3, DAXX, DDAH2, F2R, FASTK, GDNF, HOXA5, INPP5D, NCKAP1L, OSM, PLEKHG5, PPP1CA, PSENEN, PSMB8, PTPN6, RUNX3, SPI1, SPN, SRGN, STK24, TNFRSF25, TRIM39, UCN, VAV1, WNT5A
199	angiogenesis	0.0778162	0.965499	8	366	1	1	ARHGAP22, HOXA3, HOXA5, PIK3R6, RUNX1, SPI1, STAB1, WNT5A
773	positive regulation of T cell mediated immunity	0.077904	0.9891	2	35	1	1	TAP1, TAP2
6974	MHC class II biosynthetic process	0.0780405	0.997126	1	13	1	1	SPI1
11813	positive regulation of cell-cell adhesion mediated by cadherin	0.0781299	0.997495	1	5	1	1	WNT5A
1014	cardiac right atrium morphogenesis	0.0781379	0.998421	1	2	1	1	WNT5A
899	regionalization	0.0781499	0.965368	8	308	1	1	GDNF, HOXA2, HOXA3, HOXA4, HOXA5, HOXA6, HOXB9, WNT5A
593	cytokine secretion involved in immune response	0.0782187	0.997259	1	8	1	1	WNT5A
793	regulation of cytokine secretion involved in immune response	0.0782187	0.997259	1	8	1	1	WNT5A
1715	receptor-mediated endocytosis	0.0783606	0.97708	4	151	1	1	CLN3, FCHO1, MLC1, STAB1
4104	peristalsis	0.0784612	0.997199	1	9	1	1	GDNF
7935	epidermis morphogenesis	0.0784883	0.989014	2	32	1	1	RUNX1, RUNX3
9392	positive regulation of macrophage cytokine production	0.0785352	0.997292	1	7	1	1	WNT5A
6388	regulation of programmed cell death	0.0786218	0.952843	19	1156	1	1	AGAP2, CLN3, DAXX, DDAH2, F2R, GDNF, HOXA5, INPP5D, NCKAP1L, OSM, PLEKHG5, PPP1CA, PSENEN, PSMB8, RUNX3, TNFRSF25, UCN, VAV1, WNT5A
9284	negative regulation of prostatic bud formation	0.0786685	0.997615	1	4	1	1	WNT5A
4345	positive regulation of defense response	0.0787954	0.972897	5	250	1	1	GFI1, NCR3, OSM, UCN, WNT5A
2542	specification of organ position	0.0794003	0.99757	1	4	1	1	HOXA3
1565	phosphatidylinositol biosynthetic process	0.0795524	0.981799	3	90	1	1	INPP5D, PIK3CD, PIK3R6
9221	intestinal epithelial cell development	0.0796495	0.997213	1	7	1	1	HOXA5
1935	STAT protein import into nucleus	0.0796814	0.997154	1	8	1	1	F2R
10649	caveolin-mediated endocytosis	0.0801034	0.997123	1	8	1	1	MLC1
632	myeloid leukocyte mediated immunity	0.0816163	0.988162	2	46	1	1	LAT, PIK3CD
9124	bronchus development	0.0817221	0.997143	1	6	1	1	HOXA5
6024	positive regulation of cytokine biosynthetic process	0.0818598	0.988037	2	57	1	1	SPN, WNT5A
5886	non-canonical Wnt signaling pathway via MAPK cascade	0.0822573	0.997105	1	6	1	1	WNT5A
10677	lamellipodium morphogenesis	0.0822936	0.996961	1	8	1	1	CORO1B
2878	regulation of necrotic cell death	0.0826554	0.996817	1	11	1	1	UCN
646	antigen processing and presentation of endogenous peptide antigen via MHC class Ib	0.0827959	0.998223	1	2	1	1	TAP2
9335	regulation of branching involved in mammary gland duct morphogenesis	0.0829543	0.997055	1	6	1	1	WNT5A
938	regulation of glomerular filtration	0.0832133	0.996805	1	10	1	1	F2R
306	regulation of cytokine production	0.0839355	0.964437	7	421	1	1	F2R, INPP5D, NCKAP1L, SPN, SRGN, UCN, WNT5A
10929	positive regulation of calcium ion import	0.0839817	0.996745	1	10	1	1	UCN
284	leukocyte homeostasis	0.0840715	0.987556	2	52	1	1	NCKAP1L, PIK3CD
8852	convergent extension involved in organogenesis	0.0842848	0.996958	1	6	1	1	WNT5A
720	positive regulation of immunoglobulin production	0.0843556	0.996953	1	6	1	1	CD37
5983	regulation of gene expression, epigenetic	0.0845989	0.974669	4	128	1	1	EHMT2, KCNQ1, SPI1, TRIM71
7032	regulation of T cell differentiation	0.085491	0.97988	3	83	1	1	HLA-DMA, IKZF1, NCKAP1L
1918	Wnt signaling pathway, calcium modulating pathway	0.0854974	0.996868	1	6	1	1	WNT5A
7157	negative regulation of bone resorption	0.085531	0.996662	1	9	1	1	INPP5D
5126	integrin activation	0.085594	0.996583	1	11	1	1	FERMT3
10284	podosome assembly	0.0856477	0.996653	1	9	1	1	BIN2
8521	regulation of dopamine uptake involved in synaptic transmission	0.0859394	0.996681	1	8	1	1	GDNF
8670	regulation of catecholamine uptake involved in synaptic transmission	0.0859394	0.996681	1	8	1	1	GDNF
805	positive regulation of myeloid leukocyte differentiation	0.0860484	0.987209	2	39	1	1	IKZF1, RUNX1
3962	regulation of signaling	0.0861633	0.941297	34	2208	1	1	AGAP2, ARHGAP15, ARHGAP22, CNR2, DAXX, DENND1C, DLX5, F2R, GDNF, GFI1, INPP5D, KCNQ1, LAT, NCKAP1L, OSM, PIK3R6, PLEKHG5, PPP1CA, PRDM16, PSD4, PTPN22, PTPN6, RAP1GAP2, RASAL3, RGL2, RUNX1, RUNX3, SH2D3C, SKAP1, SLA2, TRIM40, UCN, VAV1, WNT5A
11477	alpha-amino acid metabolic process	0.0862213	0.973886	4	194	1	1	DDAH2, GPT, PADI4, SLC46A1
1931	activation of JUN kinase activity	0.0862794	0.987224	2	34	1	1	DAXX, WNT5A
9208	regulation of calcidiol 1-monooxygenase activity	0.0864025	0.996711	1	7	1	1	GFI1
1410	'de novo' protein folding	0.0866206	0.986973	2	50	1	1	HLA-DMA, PFDN6
8108	regulation of cellular process	0.0867787	0.93632	89	7404	1	1	AGAP2, AIF1, ARHGAP15, ARHGAP22, BATF, CCM2, CD37, CD48, CLIC1, CLN3, CNR2, CORO1B, DAXX, DDAH2, DENND1C, DLX5, DOK2, EBF1, EHMT2, F2R, FASTK, FERMT3, FMNL1, FOXI1, GDNF, GFI1, GPR75, GTF2H4, HLA-DMA, HLA-DPB1, HOXA2, HOXA3, HOXA5, HOXB9, IKZF1, INPP5D, KCNQ1, LAT, LCP2, LST1, LYL1, MLC1, NCKAP1L, NPR3, OSM, PADI4, PIK3CD, PIK3R6, PLCB2, PLEKHG5, PPP1CA, PPP1R16B, PRDM16, PSD4, PSENEN, PSMB8, PST…
7851	negative regulation of response to stimulus	0.0868186	0.949573	16	900	1	1	AIF1, CLN3, CNR2, GDNF, INPP5D, PPP1CA, PRDM16, PTPN22, PTPN6, RASAL3, SLA2, SPN, TNFAIP8L2, TRIM40, UCN, WNT5A
7525	alpha-beta T cell activation	0.0868619	0.979403	3	87	1	1	BATF, IKZF1, NCKAP1L
10773	regulation of monocyte chemotaxis	0.08695	0.99642	1	13	1	1	AIF1
9049	positive regulation of type I interferon-mediated signaling pathway	0.087166	0.996584	1	8	1	1	WNT5A
742	respiratory burst involved in defense response	0.0872259	0.996526	1	9	1	1	PIK3CD
1577	glycosylceramide metabolic process	0.087241	0.996374	1	14	1	1	CLN3
7256	positive regulation of natural killer cell mediated cytotoxicity	0.0873334	0.996387	1	13	1	1	NCR3
9730	positive regulation of thymocyte apoptotic process	0.0875177	0.996716	1	6	1	1	WNT5A
9327	epithelial cell proliferation involved in mammary gland duct elongation	0.0882212	0.996988	1	4	1	1	WNT5A
4215	regulation of B cell proliferation	0.0882339	0.986591	2	50	1	1	INPP5D, NCKAP1L
2972	phosphatidylinositol 3-kinase signaling	0.0882619	0.978961	3	81	1	1	F2R, PIK3CD, PTPN6
9147	negative regulation of digestive system process	0.0886245	0.996412	1	9	1	1	UCN
673	hypersensitivity	0.0889123	0.996443	1	8	1	1	SPN
7271	positive regulation of striated muscle contraction	0.089057	0.996376	1	9	1	1	UCN
617	antigen processing and presentation of peptide antigen via MHC class Ib	0.0891892	0.997255	1	3	1	1	TAP2
8187	sensory perception of bitter taste	0.0895088	0.996094	1	20	1	1	PLCB2
4571	regulation of Ras GTPase activity	0.0896134	0.964553	6	208	1	1	AGAP2, ARHGAP15, DENND1C, NCKAP1L, RASAL3, RGL2
10771	positive regulation of neutrophil chemotaxis	0.0896735	0.996115	1	17	1	1	NCKAP1L
11740	positive regulation of neutrophil migration	0.0896735	0.996115	1	17	1	1	NCKAP1L
11387	regulation of neuron death	0.0896895	0.968079	5	181	1	1	AGAP2, CLN3, F2R, GDNF, UCN
8064	positive regulation of cytokine secretion	0.0897801	0.986179	2	56	1	1	F2R, WNT5A
7529	positive regulation of alpha-beta T cell activation	0.0898529	0.986287	2	41	1	1	IKZF1, NCKAP1L
2975	positive regulation of phosphatidylinositol 3-kinase signaling	0.0899021	0.986198	2	49	1	1	F2R, PTPN6
6373	positive regulation of macrophage activation	0.0902515	0.996231	1	10	1	1	WNT5A
4140	neutrophil chemotaxis	0.0903068	0.986071	2	53	1	1	NCKAP1L, PIK3CD
11784	neutrophil migration	0.0903068	0.986071	2	53	1	1	NCKAP1L, PIK3CD
10426	regulation of ureteric bud formation	0.0907084	0.996812	1	4	1	1	GDNF
10427	positive regulation of ureteric bud formation	0.0907084	0.996812	1	4	1	1	GDNF
8986	regulation of feeding behavior	0.0916319	0.996016	1	13	1	1	UCN
6413	positive regulation of vascular permeability	0.092469	0.996147	1	8	1	1	UCN
1080	regulation of mesenchymal to epithelial transition involved in metanephros morphogenesis	0.0925408	0.996218	1	7	1	1	GDNF
10220	positive regulation of granulocyte chemotaxis	0.0928405	0.995817	1	18	1	1	NCKAP1L
7001	regulation of interleukin-6 biosynthetic process	0.0934816	0.995788	1	16	1	1	INPP5D
7151	positive regulation of angiogenesis	0.0936859	0.97704	3	94	1	1	PIK3R6, RUNX1, WNT5A
4751	regulation of interleukin-17 production	0.0937676	0.995731	1	18	1	1	NCKAP1L
8520	dopamine uptake involved in synaptic transmission	0.0940298	0.995952	1	9	1	1	GDNF
8665	catecholamine uptake involved in synaptic transmission	0.0940298	0.995952	1	9	1	1	GDNF
11005	catecholamine uptake	0.0940298	0.995952	1	9	1	1	GDNF
11006	dopamine uptake	0.0940298	0.995952	1	9	1	1	GDNF
6927	homologous chromosome segregation	0.0940492	0.996197	1	6	1	1	MSH5
426	regulation of angiotensin levels in blood	0.0941152	0.995855	1	11	1	1	CTSZ
6195	tyrosine phosphorylation of Stat1 protein	0.0944188	0.99572	1	15	1	1	OSM
9491	positive regulation of myeloid leukocyte cytokine production involved in immune response	0.0948313	0.995832	1	10	1	1	WNT5A
8156	positive regulation of B cell activation	0.0948826	0.984939	2	54	1	1	INPP5D, NCKAP1L
12278	positive regulation of steroid hormone secretion	0.0956852	0.995806	1	9	1	1	RUNX1
2880	regulation of cell death	0.0957064	0.941103	19	1197	1	1	AGAP2, CLN3, DAXX, DDAH2, F2R, GDNF, HOXA5, INPP5D, NCKAP1L, OSM, PLEKHG5, PPP1CA, PSENEN, PSMB8, RUNX3, TNFRSF25, UCN, VAV1, WNT5A
405	renal system process involved in regulation of blood volume	0.0965069	0.995525	1	15	1	1	F2R
2821	positive regulation of receptor biosynthetic process	0.0968911	0.995645	1	10	1	1	HOXA5
9206	regulation of vitamin D biosynthetic process	0.0970662	0.995681	1	9	1	1	GFI1
1450	cellular amino acid metabolic process	0.0970719	0.957443	7	437	1	1	CLN3, DDAH2, GPT, PADI4, PSMB8, SLC46A1, VARS2
4724	interleukin-17 production	0.0973031	0.995384	1	19	1	1	NCKAP1L
8680	negative regulation of nervous system development	0.0974545	0.99607	1	5	1	1	WNT5A
8683	negative regulation of synapse assembly	0.0974545	0.99607	1	5	1	1	WNT5A
4479	negative regulation of NF-kappaB transcription factor activity	0.0981079	0.984133	2	53	1	1	GFI1, TRIM40
1170	UDP-N-acetylglucosamine metabolic process	0.0981663	0.995527	1	10	1	1	MGAT1
11457	positive regulation of transcription from RNA polymerase II promoter involved in cellular response to chemical stimulus	0.0983156	0.995721	1	7	1	1	DLX5
9328	branch elongation involved in mammary gland duct branching	0.0990849	0.995934	1	5	1	1	WNT5A
11362	carbohydrate derivative catabolic process	0.0993068	0.944582	13	704	1	1	AGAP2, ARHGAP15, CECR1, DENND1C, GTF2H4, MGAT1, MOV10L1, MSH5, NCKAP1L, PSD4, RASAL3, RGL2, SKIV2L
6124	vitamin D biosynthetic process	0.0994523	0.995407	1	10	1	1	GFI1
3690	rhombomere development	0.0994692	0.995529	1	8	1	1	HOXA2
6876	regulated secretory pathway	0.0996078	0.983775	2	50	1	1	LAT, PIK3CD
8951	regulation of angiotensin metabolic process	0.0996134	0.995309	1	12	1	1	CTSZ
4147	regulation of vitamin metabolic process	0.100339	0.995278	1	11	1	1	GFI1
553	T-helper cell lineage commitment	0.100646	0.995294	1	10	1	1	BATF
6497	CD4-positive, alpha-beta T cell lineage commitment	0.100646	0.995294	1	10	1	1	BATF
6033	regulation of cell proliferation	0.100676	0.937628	19	1195	1	1	AIF1, CD37, DLX5, F2R, HOXA3, HOXA5, INPP5D, LST1, NCKAP1L, NPR3, OSM, PTPN22, PTPN6, RUNX1, RUNX3, SPN, TRIM71, TSPAN32, WNT5A
7492	development of secondary female sexual characteristics	0.100694	0.995346	1	9	1	1	WNT5A
9277	ureteric bud formation	0.100931	0.995607	1	6	1	1	GDNF
30	G1/S transition of mitotic cell cycle	0.100995	0.962723	5	210	1	1	AIF1, GFI1, PSMB8, PTPN6, TRIM71
6891	regulation of chemokine biosynthetic process	0.101046	0.995171	1	12	1	1	WNT5A
11811	regulation of cell-cell adhesion mediated by cadherin	0.101376	0.995353	1	8	1	1	WNT5A
6603	skin morphogenesis	0.101678	0.983356	2	40	1	1	RUNX1, RUNX3
417	regulation of systemic arterial blood pressure by circulatory renin-angiotensin	0.101698	0.995107	1	12	1	1	CTSZ
10635	T-helper 17 cell differentiation	0.101805	0.995183	1	10	1	1	BATF
9283	regulation of prostatic bud formation	0.10187	0.995523	1	6	1	1	WNT5A
7406	amino sugar catabolic process	0.102084	0.995069	1	12	1	1	MGAT1
5122	positive regulation of catecholamine secretion	0.102204	0.995144	1	10	1	1	GDNF
1401	valyl-tRNA aminoacylation	0.102945	0.997222	1	2	1	1	VARS2
6676	regulation of DNA methylation	0.103221	0.995178	1	8	1	1	SPI1
7982	diencephalon morphogenesis	0.104007	0.99551	1	5	1	1	WNT5A
4483	regulation of response to food	0.104142	0.9948	1	14	1	1	UCN
1417	protein dephosphorylation	0.104165	0.966475	4	140	1	1	PPP1CA, PTPN22, PTPN6, PTPN7
5995	chemokine biosynthetic process	0.104174	0.994826	1	13	1	1	WNT5A
2504	positive regulation of signal transduction	0.104348	0.938798	15	927	1	1	DAXX, DLX5, F2R, GFI1, LAT, OSM, PIK3R6, PLEKHG5, PPP1CA, PTPN6, RUNX3, SH2D3C, SKAP1, SLA2, WNT5A
6065	interleukin-6 biosynthetic process	0.104457	0.994681	1	18	1	1	INPP5D
7742	clathrin coat assembly	0.104704	0.994772	1	13	1	1	FCHO1
11485	regulation of lymphocyte chemotaxis	0.104792	0.994733	1	14	1	1	WNT5A
4115	negative regulation of bone mineralization	0.104797	0.994733	1	14	1	1	SRGN
2360	protein secretion	0.104914	0.96605	4	180	1	1	F2R, LCP2, SRGN, WNT5A
7083	negative regulation of erythrocyte differentiation	0.105235	0.994984	1	8	1	1	HOXA5
1085	pericardium morphogenesis	0.105616	0.995367	1	5	1	1	WNT5A
8517	regulation of neurotransmitter uptake	0.105759	0.994793	1	10	1	1	GDNF
3217	vesicle organization	0.105851	0.972592	3	118	1	1	F2R, FCHO1, SRGN
5133	positive regulation of cell adhesion mediated by integrin	0.106266	0.994581	1	14	1	1	NCKAP1L
760	negative regulation of immune effector process	0.106344	0.98193	2	60	1	1	PTPN6, SPN
11753	positive regulation of lamellipodium organization	0.106472	0.99467	1	11	1	1	CORO1B
6213	tumor necrosis factor biosynthetic process	0.106716	0.994483	1	16	1	1	SPN
6214	regulation of tumor necrosis factor biosynthetic process	0.106716	0.994483	1	16	1	1	SPN
6404	purine-containing compound salvage	0.10675	0.99453	1	14	1	1	CECR1
10623	purine-containing compound catabolic process	0.106864	0.941122	12	623	1	1	AGAP2, ARHGAP15, CECR1, DENND1C, GTF2H4, MOV10L1, MSH5, NCKAP1L, PSD4, RASAL3, RGL2, SKIV2L
9693	negative regulation of biomineral tissue development	0.107163	0.99446	1	15	1	1	SRGN
7531	regulation of alpha-beta T cell differentiation	0.107994	0.981728	2	38	1	1	IKZF1, NCKAP1L
703	positive regulation of antigen processing and presentation	0.108309	0.994599	1	9	1	1	TAP2
4192	positive regulation of actin filament polymerization	0.108337	0.981431	2	55	1	1	CORO1B, NCKAP1L
7603	negative regulation of bone remodeling	0.108349	0.994476	1	11	1	1	INPP5D
7858	embryonic morphogenesis	0.108596	0.941713	11	500	1	1	DLX5, FOXI1, GDNF, GFI1, HOXA2, HOXA3, HOXA4, HOXA5, HOXA6, TRIM71, WNT5A
7290	ATP metabolic process	0.108644	0.964437	4	170	1	1	GTF2H4, MOV10L1, MSH5, SKIV2L
9144	positive regulation of gastric acid secretion	0.10871	1	1	1	1	1	KCNQ1
10901	regulation of histone H4 acetylation	0.108913	0.994867	1	6	1	1	SPI1
4316	membrane protein intracellular domain proteolysis	0.109142	0.99431	1	13	1	1	PSENEN
8481	positive regulation of cytosolic calcium ion concentration involved in phospholipase C-activating G-protein coupled signaling pathway	0.109178	0.994306	1	13	1	1	F2R
5183	response to cytokine	0.109699	0.947511	8	527	1	1	AIF1, GFI1, HLA-DPB1, PSMB8, PTPN6, SELPLG, TNFRSF25, WNT5A
6020	B cell proliferation	0.109747	0.980982	2	64	1	1	INPP5D, NCKAP1L
6760	cell-cell adhesion mediated by cadherin	0.110216	0.994402	1	9	1	1	WNT5A
9369	blood vessel endothelial cell differentiation	0.110571	0.99456	1	7	1	1	CCM2
12402	positive regulation of extrinsic apoptotic signaling pathway	0.110832	0.980778	2	52	1	1	PPP1CA, RUNX3
8386	positive regulation of release of sequestered calcium ion into cytosol	0.110863	0.993976	1	19	1	1	F2R
9116	lung morphogenesis	0.111342	0.980825	2	38	1	1	CTSZ, HOXA5
9723	positive regulation of T cell apoptotic process	0.111362	0.994158	1	11	1	1	WNT5A
2874	macrophage cytokine production	0.11145	0.994148	1	11	1	1	WNT5A
2875	regulation of macrophage cytokine production	0.11145	0.994148	1	11	1	1	WNT5A
6491	CD4-positive, alpha-beta T cell differentiation	0.111906	0.98059	2	43	1	1	BATF, NCKAP1L
2305	ribonucleoside triphosphate catabolic process	0.112042	0.939486	11	551	1	1	AGAP2, ARHGAP15, DENND1C, GTF2H4, MOV10L1, MSH5, NCKAP1L, PSD4, RASAL3, RGL2, SKIV2L
2309	purine ribonucleoside triphosphate catabolic process	0.112042	0.939486	11	551	1	1	AGAP2, ARHGAP15, DENND1C, GTF2H4, MOV10L1, MSH5, NCKAP1L, PSD4, RASAL3, RGL2, SKIV2L
3393	peptidyl-arginine modification	0.112043	0.993962	1	14	1	1	PADI4
8660	positive regulation of calcium ion transport	0.112366	0.98026	2	64	1	1	F2R, UCN
2507	cellular process	0.112694	0.923869	130	11892	1	1	AGAP2, AIF1, ARHGAP15, ARHGAP22, BANK1, BATF, BIN2, CCM2, CD37, CD48, CD6, CD93, CECR1, CLIC1, CLN3, CNR2, CORO1B, CTSZ, DAXX, DDAH2, DENND1C, DLX5, DOK2, EBF1, EHMT2, F2R, FASTK, FBXO21, FCHO1, FERMT3, FMNL1, FOXI1, GDNF, GFI1, GPR75, GPT, GTF2H4, HLA-DMA, HLA-DPB1, HOXA2, HOXA3, HOXA4, HOXA5, HOXA6, HOXB9, IKZF1, INPP5D, KCNQ1, KIAA1462, LAT, LCP2, LST1, LYL1, MGAT1, MLC1, MOV10L1, MSH5, MSLN, …
537	myeloid cell activation involved in immune response	0.112812	0.980253	2	50	1	1	LAT, PIK3CD
8968	hematopoietic stem cell differentiation	0.113124	0.993919	1	12	1	1	BATF
2254	purine nucleoside triphosphate catabolic process	0.113348	0.938648	11	554	1	1	AGAP2, ARHGAP15, DENND1C, GTF2H4, MOV10L1, MSH5, NCKAP1L, PSD4, RASAL3, RGL2, SKIV2L
6814	single-multicellular organism process	0.113585	0.915068	66	5159	1	1	AGAP2, ARHGAP22, BATF, CCM2, CD48, CECR1, CLIC1, CLN3, CNR2, CORO1B, CTSZ, DLX5, DOK2, EBF1, EHMT2, F2R, FERMT3, FOXI1, GDNF, GFI1, HLA-DMA, HOXA2, HOXA3, HOXA4, HOXA5, HOXA6, HOXB9, IKZF1, INPP5D, KCNQ1, LAT, LCP2, LST1, LYL1, MGAT1, MOV10L1, MSLN, NCKAP1L, NCR3, NPR3, OSM, PADI4, PIK3CD, PIK3R6, PLCB2, PLEKHG5, PPP1CA, PRDM16, PSD4, PTPN22, PTPN6, RUNX1, RUNX3, SELPLG, SPI1, SPN, SRGN, STAB1, S…
779	positive regulation of natural killer cell mediated immunity	0.113843	0.993732	1	15	1	1	NCR3
8067	positive regulation of interleukin-1 beta secretion	0.114109	0.993651	1	17	1	1	WNT5A
10634	T-helper 17 type immune response	0.114276	0.993791	1	12	1	1	BATF
2251	nucleoside triphosphate catabolic process	0.114428	0.937954	11	557	1	1	AGAP2, ARHGAP15, DENND1C, GTF2H4, MOV10L1, MSH5, NCKAP1L, PSD4, RASAL3, RGL2, SKIV2L
2272	nucleotide catabolic process	0.114447	0.936179	12	636	1	1	AGAP2, ARHGAP15, DENND1C, GTF2H4, MGAT1, MOV10L1, MSH5, NCKAP1L, PSD4, RASAL3, RGL2, SKIV2L
3597	organophosphate metabolic process	0.114612	0.926911	20	1307	1	1	AGAP2, ARHGAP15, CLN3, DENND1C, GTF2H4, INPP5D, MGAT1, MOV10L1, MSH5, NCKAP1L, NPR3, PIK3CD, PIK3R6, PLCB2, PSD4, RASAL3, RGL2, SKIV2L, UCN, WNT5A
9130	trachea morphogenesis	0.114844	0.994003	1	8	1	1	HOXA5
5186	negative regulation of tissue remodeling	0.115293	0.993635	1	13	1	1	INPP5D
8065	positive regulation of interleukin-1 secretion	0.115716	0.993445	1	18	1	1	WNT5A
7904	regulation of axon regeneration	0.115791	0.993733	1	10	1	1	STK24
9850	regulation of neuron projection regeneration	0.115791	0.993733	1	10	1	1	STK24
4486	regulation of appetite	0.115795	0.993482	1	16	1	1	UCN
7819	positive regulation of cellular process	0.115921	0.915937	44	3206	1	1	AIF1, CLIC1, CORO1B, DAXX, DDAH2, DLX5, EBF1, F2R, FOXI1, GDNF, GFI1, GTF2H4, HLA-DMA, HLA-DPB1, HOXA2, HOXA3, HOXA5, HOXB9, IKZF1, INPP5D, KCNQ1, LAT, LYL1, NCKAP1L, OSM, PIK3R6, PLEKHG5, PPP1CA, PRDM16, PSENEN, PSMB8, PTPN6, RASSF1, RUNX1, RUNX3, SH2D3C, SKAP1, SLA2, SPI1, SPN, TRIM71, UCN, VAV1, WNT5A
8082	chemokine metabolic process	0.116005	0.993486	1	15	1	1	WNT5A
1943	neuron-neuron synaptic transmission	0.116591	0.968662	3	92	1	1	CNR2, GDNF, UCN
4777	negative regulation of interleukin-6 production	0.116612	0.993363	1	17	1	1	NCKAP1L
1584	sphingomyelin metabolic process	0.116658	0.993443	1	14	1	1	CLN3
9671	interleukin-6-mediated signaling pathway	0.116671	0.993636	1	10	1	1	GFI1
11411	nucleoside phosphate catabolic process	0.116687	0.934706	12	641	1	1	AGAP2, ARHGAP15, DENND1C, GTF2H4, MGAT1, MOV10L1, MSH5, NCKAP1L, PSD4, RASAL3, RGL2, SKIV2L
12276	regulation of steroid hormone secretion	0.116738	0.993515	1	12	1	1	RUNX1
6924	development of secondary sexual characteristics	0.117454	0.993433	1	12	1	1	WNT5A
834	positive regulation of adaptive immune response based on somatic recombination of immune receptors built from immunoglobulin superfamily domains	0.117645	0.978846	2	55	1	1	TAP1, TAP2
380	vasculature development	0.117963	0.937692	10	529	1	1	ARHGAP22, CCM2, HOXA3, HOXA5, LYL1, PIK3R6, RUNX1, SPI1, STAB1, WNT5A
1456	arginine catabolic process	0.118095	0.99365	1	8	1	1	DDAH2
3853	olfactory bulb interneuron development	0.118145	0.99377	1	7	1	1	WNT5A
8336	vitamin transport	0.118183	0.993117	1	20	1	1	SLC46A1
7991	stem cell development	0.118184	0.954347	5	183	1	1	GDNF, PADI4, PRDM16, SPI1, WNT5A
8193	regulation of chemotaxis	0.118276	0.967921	3	110	1	1	AIF1, NCKAP1L, WNT5A
5905	Fc-epsilon receptor signaling pathway	0.118319	0.960142	4	155	1	1	LAT, LCP2, PIK3CD, VAV1
11902	regulation of female gonad development	0.118617	0.993495	1	9	1	1	RUNX1
10621	purine-containing compound metabolic process	0.118802	0.928927	15	882	1	1	AGAP2, ARHGAP15, CECR1, DENND1C, GTF2H4, MOV10L1, MSH5, NCKAP1L, NPR3, PSD4, RASAL3, RGL2, SKIV2L, UCN, WNT5A
8107	regulation of developmental process	0.119093	0.920829	24	1524	1	1	ARHGAP15, CLIC1, CORO1B, DLX5, FMNL1, GDNF, GFI1, HLA-DMA, HOXA2, HOXA5, IKZF1, INPP5D, LST1, NCKAP1L, PADI4, PIK3R6, PRDM16, PTPN6, RUNX1, SPI1, SRGN, STAB1, STK24, WNT5A
5649	CD4-positive, alpha-beta T cell activation	0.119288	0.978466	2	47	1	1	BATF, NCKAP1L
10217	granulocyte chemotaxis	0.119738	0.978152	2	67	1	1	NCKAP1L, PIK3CD
4182	positive regulation of cGMP metabolic process	0.119775	0.993164	1	12	1	1	WNT5A
762	regulation of production of molecular mediator of immune response	0.120189	0.978049	2	63	1	1	CD37, WNT5A
6121	fat-soluble vitamin biosynthetic process	0.120338	0.992978	1	15	1	1	GFI1
10770	regulation of neutrophil chemotaxis	0.121005	0.992777	1	20	1	1	NCKAP1L
11738	regulation of neutrophil migration	0.121005	0.992777	1	20	1	1	NCKAP1L
8337	cofactor transport	0.121085	0.992786	1	19	1	1	SLC46A1
11312	regulation of purine nucleotide metabolic process	0.121114	0.935744	10	462	1	1	AGAP2, ARHGAP15, DENND1C, NCKAP1L, NPR3, PSD4, RASAL3, RGL2, UCN, WNT5A
970	regulation of organ formation	0.12113	0.978109	2	37	1	1	GDNF, WNT5A
930	renal system process involved in regulation of systemic arterial blood pressure	0.121536	0.992711	1	20	1	1	F2R
10782	positive regulation of protein kinase C signaling	0.121673	0.99325	1	8	1	1	WNT5A
2257	purine ribonucleotide metabolic process	0.12172	0.928245	14	798	1	1	AGAP2, ARHGAP15, DENND1C, GTF2H4, MOV10L1, MSH5, NCKAP1L, NPR3, PSD4, RASAL3, RGL2, SKIV2L, UCN, WNT5A
1224	regulation of nucleotide metabolic process	0.12238	0.934936	10	465	1	1	AGAP2, ARHGAP15, DENND1C, NCKAP1L, NPR3, PSD4, RASAL3, RGL2, UCN, WNT5A
1060	Wnt signaling pathway involved in heart development	0.122396	0.992911	1	11	1	1	WNT5A
585	alpha-beta T cell lineage commitment	0.122641	0.992882	1	11	1	1	BATF
11709	regulation of intracellular signal transduction	0.122933	0.921747	19	1193	1	1	AGAP2, ARHGAP15, ARHGAP22, DAXX, DENND1C, F2R, NCKAP1L, OSM, PIK3R6, PLEKHG5, PSD4, PTPN6, RAP1GAP2, RASAL3, RGL2, SLA2, TRIM40, VAV1, WNT5A
8056	regulation of interleukin-1 beta secretion	0.12328	0.992516	1	19	1	1	WNT5A
8073	positive regulation of inflammatory response	0.123396	0.977042	2	74	1	1	OSM, WNT5A
5270	regulation of Arp2/3 complex-mediated actin nucleation	0.123513	0.992932	1	9	1	1	CORO1B
7091	regulation of monocyte differentiation	0.1236	0.992922	1	9	1	1	INPP5D
7828	thymus development	0.123898	0.977267	2	39	1	1	HOXA3, IKZF1
6081	regulation of natural killer cell mediated cytotoxicity	0.124013	0.992472	1	17	1	1	NCR3
3732	glossopharyngeal nerve morphogenesis	0.124065	0.993945	1	4	1	1	HOXA3
4834	regulation of natural killer cell activation	0.124256	0.992339	1	22	1	1	PTPN22
1900	phospholipase C-activating G-protein coupled receptor signaling pathway	0.124413	0.97683	2	61	1	1	F2R, NPR3
701	regulation of antigen processing and presentation	0.1245	0.992659	1	11	1	1	TAP2
2137	determination of adult lifespan	0.124859	0.992507	1	13	1	1	INPP5D
4216	negative regulation of B cell proliferation	0.124866	0.992426	1	15	1	1	INPP5D
8054	regulation of interleukin-1 secretion	0.124871	0.992296	1	20	1	1	WNT5A
10768	primitive streak formation	0.125329	0.99263	1	10	1	1	WNT5A
831	positive regulation of adaptive immune response	0.125346	0.97658	2	58	1	1	TAP1, TAP2
10568	modified amino acid transport	0.125404	0.992298	1	17	1	1	SLC46A1
854	regulation of inflammatory response to antigenic stimulus	0.125584	0.992249	1	18	1	1	SPN
6246	positive regulation of cell fate specification	0.125597	0.99379	1	4	1	1	GFI1
4519	regulation of synaptic transmission, dopaminergic	0.125818	0.992345	1	14	1	1	GDNF
10115	cellular response to cholesterol	0.126427	0.992313	1	13	1	1	MLC1
626	acute inflammatory response to antigenic stimulus	0.12661	0.99229	1	13	1	1	SPN
777	regulation of natural killer cell mediated immunity	0.126694	0.992108	1	18	1	1	NCR3
1850	synaptonemal complex assembly	0.12673	0.992387	1	11	1	1	EHMT2
7816	negative regulation of biological process	0.127122	0.907014	44	3186	1	1	AGAP2, AIF1, CD37, CLN3, CNR2, CORO1B, DAXX, DDAH2, EHMT2, F2R, GDNF, GFI1, HOXA2, HOXA5, IKZF1, INPP5D, KCNQ1, LST1, NCKAP1L, NPR3, OSM, PADI4, PPP1CA, PRDM16, PSMB8, PTPN22, PTPN6, RASAL3, RASSF1, RUNX1, RUNX3, SLA2, SPI1, SPN, SRGN, STAB1, STK24, TNFAIP8L2, TRIM40, TRIM54, TRIM71, TSPAN32, UCN, WNT5A
7934	tissue morphogenesis	0.127755	0.931492	10	472	1	1	CCM2, CTSZ, GDNF, HOXA5, PPP1CA, RUNX1, RUNX3, SPI1, TRIM71, WNT5A
2342	ribonucleotide metabolic process	0.128348	0.923675	14	811	1	1	AGAP2, ARHGAP15, DENND1C, GTF2H4, MOV10L1, MSH5, NCKAP1L, NPR3, PSD4, RASAL3, RGL2, SKIV2L, UCN, WNT5A
7830	Peyer's patch development	0.128806	0.992129	1	11	1	1	IKZF1
7345	purine ribonucleoside metabolic process	0.129033	0.926484	12	664	1	1	AGAP2, ARHGAP15, CECR1, DENND1C, GTF2H4, MOV10L1, MSH5, NCKAP1L, PSD4, RASAL3, RGL2, SKIV2L
5435	negative regulation of histone acetylation	0.129039	0.992384	1	8	1	1	SPI1
595	immunoglobulin production	0.129054	0.975388	2	68	1	1	BATF, CD37
8303	chaperone-mediated protein complex assembly	0.12908	0.991978	1	13	1	1	PFDN6
3604	ribose phosphate metabolic process	0.129792	0.922673	14	814	1	1	AGAP2, ARHGAP15, DENND1C, GTF2H4, MOV10L1, MSH5, NCKAP1L, NPR3, PSD4, RASAL3, RGL2, SKIV2L, UCN, WNT5A
7605	phosphatidylinositol phosphorylation	0.130187	0.991631	1	19	1	1	PIK3R6
5811	phosphatidylinositol-3-phosphate biosynthetic process	0.130199	0.992031	1	10	1	1	PIK3CD
8058	regulation of protein secretion	0.131057	0.962749	3	133	1	1	F2R, SRGN, WNT5A
2626	positive regulation of macromolecule biosynthetic process	0.131333	0.915633	19	1167	1	1	DLX5, EBF1, F2R, FOXI1, GDNF, GTF2H4, HOXA2, HOXA5, HOXB9, IKZF1, LYL1, OSM, PRDM16, RUNX1, SKAP1, SPI1, SPN, UCN, WNT5A
6194	tyrosine phosphorylation of Stat5 protein	0.131492	0.991415	1	21	1	1	OSM
5748	steroid hormone secretion	0.131901	0.991567	1	14	1	1	RUNX1
11158	granulocyte migration	0.131974	0.974476	2	71	1	1	NCKAP1L, PIK3CD
3059	positive regulation of smooth muscle cell migration	0.13235	0.991466	1	15	1	1	AIF1
645	antigen processing and presentation via MHC class Ib	0.132679	0.991716	1	10	1	1	TAP2
9719	positive regulation of lymphocyte apoptotic process	0.132705	0.991419	1	15	1	1	WNT5A
3284	dephosphorylation	0.132828	0.941507	6	285	1	1	INPP5D, NCKAP1L, PPP1CA, PTPN22, PTPN6, PTPN7
8280	negative regulation of developmental process	0.133005	0.925818	11	565	1	1	GFI1, HOXA2, HOXA5, INPP5D, PADI4, PRDM16, RUNX1, SPI1, SRGN, STAB1, WNT5A
7825	lymph node development	0.133051	0.991373	1	15	1	1	IKZF1
7184	negative regulation of meiosis	0.13306	0.991667	1	10	1	1	OSM
7955	tissue remodeling	0.133336	0.961823	3	131	1	1	F2R, HOXA3, INPP5D
8238	actin filament bundle assembly	0.133407	0.962033	3	86	1	1	AIF1, CORO1B, PHACTR1
9638	actin filament bundle organization	0.133407	0.962033	3	86	1	1	AIF1, CORO1B, PHACTR1
9196	respiratory system development	0.133677	0.946402	5	178	1	1	CTSZ, DLX5, HOXA5, PPP1CA, WNT5A
467	epithelial cell maturation	0.133779	0.991319	1	14	1	1	HOXA5
2082	blood circulation	0.134095	0.946002	5	255	1	1	CTSZ, F2R, KCNQ1, NPR3, UCN
7827	mucosal-associated lymphoid tissue development	0.134095	0.991383	1	12	1	1	IKZF1
8854	anatomical structure regression	0.134239	0.991433	1	11	1	1	SPI1
9192	cartilage morphogenesis	0.134608	0.991467	1	10	1	1	HOXA5
8281	positive regulation of developmental process	0.134813	0.920789	13	736	1	1	CLIC1, CORO1B, DLX5, GDNF, GFI1, HLA-DMA, HOXA5, IKZF1, INPP5D, NCKAP1L, PIK3R6, RUNX1, WNT5A
6087	purine nucleoside metabolic process	0.135114	0.922378	12	666	1	1	AGAP2, ARHGAP15, CECR1, DENND1C, GTF2H4, MOV10L1, MSH5, NCKAP1L, PSD4, RASAL3, RGL2, SKIV2L
3974	maintenance of cell polarity	0.13528	0.991992	1	6	1	1	NCKAP1L
7922	embryonic viscerocranium morphogenesis	0.136315	0.991243	1	10	1	1	HOXA2
2512	negative regulation of cell fate specification	0.136394	0.991336	1	9	1	1	GFI1
1983	pattern specification process	0.137595	0.927771	9	417	1	1	GDNF, HOXA2, HOXA3, HOXA4, HOXA5, HOXA6, HOXB9, SPI1, WNT5A
4676	response to lipopolysaccharide	0.137913	0.950791	4	214	1	1	CNR2, F2R, GFI1, WNT5A
6493	CD4-positive or CD8-positive, alpha-beta T cell lineage commitment	0.138338	0.990814	1	12	1	1	BATF
973	morphogenesis of an endothelium	0.138399	0.991205	1	8	1	1	CCM2
9528	endothelial tube morphogenesis	0.138399	0.991205	1	8	1	1	CCM2
2229	ribonucleoside metabolic process	0.138954	0.919756	12	685	1	1	AGAP2, ARHGAP15, CECR1, DENND1C, GTF2H4, MOV10L1, MSH5, NCKAP1L, PSD4, RASAL3, RGL2, SKIV2L
7524	gamma-delta T cell activation	0.139334	0.990615	1	13	1	1	NCKAP1L
4025	positive regulation of blood coagulation	0.139518	0.990354	1	19	1	1	F2R
11200	positive regulation of hemostasis	0.139518	0.990354	1	19	1	1	F2R
8257	regulation of secretion	0.139565	0.92954	8	460	1	1	F2R, GDNF, KCNQ1, OSM, RUNX1, SRGN, UCN, WNT5A
7528	regulation of alpha-beta T cell activation	0.139579	0.972234	2	56	1	1	IKZF1, NCKAP1L
3011	phasic smooth muscle contraction	0.140049	0.990375	1	16	1	1	GDNF
9074	regulation of atrial cardiac muscle cell membrane repolarization	0.140076	0.992224	1	4	1	1	KCNQ1
9417	regulation of gene silencing	0.140294	0.990304	1	17	1	1	TRIM71
8840	parathyroid gland development	0.140576	0.991096	1	7	1	1	HOXA3
8616	modification of morphology or physiology of other organism involved in symbiotic interaction	0.140667	0.971855	2	59	1	1	TAP1, TAP2
3310	negative regulation of angiogenesis	0.140677	0.971874	2	57	1	1	HOXA5, STAB1
4326	positive regulation of cellular biosynthetic process	0.140703	0.907756	20	1254	1	1	DDAH2, DLX5, EBF1, F2R, FOXI1, GDNF, GTF2H4, HOXA2, HOXA5, HOXB9, IKZF1, LYL1, OSM, PRDM16, RUNX1, SKAP1, SPI1, SPN, UCN, WNT5A
9976	neuron death	0.141049	0.942397	5	212	1	1	AGAP2, CLN3, F2R, GDNF, UCN
6051	negative regulation of protein catabolic process	0.141208	0.971898	2	44	1	1	AGAP2, TRIM40
8052	interleukin-1 beta secretion	0.141271	0.990032	1	22	1	1	WNT5A
1847	meiosis I	0.141397	0.971522	2	70	1	1	EHMT2, MSH5
11478	alpha-amino acid catabolic process	0.141465	0.971412	2	84	1	1	DDAH2, GPT
2261	purine ribonucleotide catabolic process	0.141865	0.91989	11	577	1	1	AGAP2, ARHGAP15, DENND1C, GTF2H4, MOV10L1, MSH5, NCKAP1L, PSD4, RASAL3, RGL2, SKIV2L
8885	vagina development	0.142581	0.990302	1	11	1	1	WNT5A
1127	glycogen catabolic process	0.142592	0.989885	1	20	1	1	PPP1CA
9042	interferon-gamma-mediated signaling pathway	0.14271	0.9711	2	70	1	1	HLA-DPB1, PTPN6
2344	ribonucleotide catabolic process	0.142746	0.919296	11	578	1	1	AGAP2, ARHGAP15, DENND1C, GTF2H4, MOV10L1, MSH5, NCKAP1L, PSD4, RASAL3, RGL2, SKIV2L
7044	positive regulation of cell differentiation	0.143132	0.921421	10	535	1	1	CLIC1, DLX5, GDNF, GFI1, HLA-DMA, HOXA5, IKZF1, INPP5D, NCKAP1L, RUNX1
461	epithelial cell development	0.143254	0.948442	4	133	1	1	CCM2, GDNF, HOXA5, WNT5A
11172	regulation of action potential	0.144275	0.989861	1	14	1	1	CNR2
7433	organophosphate catabolic process	0.144548	0.915923	12	683	1	1	AGAP2, ARHGAP15, DENND1C, GTF2H4, MGAT1, MOV10L1, MSH5, NCKAP1L, PSD4, RASAL3, RGL2, SKIV2L
1309	DNA alkylation	0.144573	0.970822	2	44	1	1	EHMT2, SPI1
1310	DNA methylation	0.144573	0.970822	2	44	1	1	EHMT2, SPI1
11569	negative regulation of protein acetylation	0.144859	0.990076	1	10	1	1	SPI1
12236	negative regulation of peptidyl-lysine acetylation	0.144859	0.990076	1	10	1	1	SPI1
2338	glucan catabolic process	0.145216	0.989474	1	21	1	1	PPP1CA
11081	ruffle assembly	0.145525	0.989511	1	18	1	1	AIF1
2579	DNA methylation on cytosine within a CG sequence	0.145791	0.991554	1	4	1	1	EHMT2
5698	positive regulation of urine volume	0.145831	0.989693	1	13	1	1	NPR3
939	glomerular filtration	0.146141	0.989494	1	16	1	1	F2R
11093	renal filtration	0.146141	0.989494	1	16	1	1	F2R
11469	organonitrogen compound catabolic process	0.146154	0.911164	14	874	1	1	AGAP2, ARHGAP15, CECR1, DDAH2, DENND1C, GPT, GTF2H4, MOV10L1, MSH5, NCKAP1L, PSD4, RASAL3, RGL2, SKIV2L
2820	regulation of receptor biosynthetic process	0.14667	0.989376	1	17	1	1	HOXA5
2307	purine ribonucleoside triphosphate metabolic process	0.146999	0.916407	11	597	1	1	AGAP2, ARHGAP15, DENND1C, GTF2H4, MOV10L1, MSH5, NCKAP1L, PSD4, RASAL3, RGL2, SKIV2L
9704	synaptonemal complex organization	0.147062	0.989513	1	13	1	1	EHMT2
7979	venous blood vessel morphogenesis	0.147372	0.989839	1	9	1	1	CCM2
2145	regulation of cell shape	0.14803	0.955781	3	101	1	1	ARHGAP15, FMNL1, LST1
9286	regulation of morphogenesis of a branching structure	0.148212	0.96953	2	50	1	1	GDNF, WNT5A
2273	purine ribonucleoside monophosphate metabolic process	0.148726	0.945518	4	193	1	1	GTF2H4, MOV10L1, MSH5, SKIV2L
6880	negative thymic T cell selection	0.148752	0.989418	1	11	1	1	SPN
7185	positive regulation of meiosis	0.148939	0.98939	1	11	1	1	WNT5A
2485	positive regulation of biosynthetic process	0.149122	0.901438	20	1272	1	1	DDAH2, DLX5, EBF1, F2R, FOXI1, GDNF, GTF2H4, HOXA2, HOXA5, HOXB9, IKZF1, LYL1, OSM, PRDM16, RUNX1, SKAP1, SPI1, SPN, UCN, WNT5A
1454	arginine metabolic process	0.149163	0.989202	1	13	1	1	DDAH2
8125	positive regulation of coagulation	0.149178	0.988874	1	21	1	1	F2R
6879	positive thymic T cell selection	0.149248	0.989446	1	10	1	1	HLA-DMA
2234	purine nucleoside monophosphate metabolic process	0.149611	0.945073	4	194	1	1	GTF2H4, MOV10L1, MSH5, SKIV2L
2301	ribonucleoside triphosphate metabolic process	0.149828	0.914481	11	601	1	1	AGAP2, ARHGAP15, DENND1C, GTF2H4, MOV10L1, MSH5, NCKAP1L, PSD4, RASAL3, RGL2, SKIV2L
8844	palate development	0.15034	0.955023	3	75	1	1	DLX5, PRDM16, WNT5A
3964	positive regulation of signaling	0.150345	0.906586	15	973	1	1	DAXX, DLX5, F2R, GFI1, LAT, OSM, PIK3R6, PLEKHG5, PPP1CA, PTPN6, RUNX3, SH2D3C, SKAP1, SLA2, WNT5A
10832	epithelium migration	0.150911	0.968525	2	58	1	1	CORO1B, PLEKHG5
4810	DNA methylation on cytosine	0.150978	0.990341	1	5	1	1	EHMT2
7107	negative regulation of osteoclast differentiation	0.15116	0.988625	1	19	1	1	INPP5D
8810	nucleobase-containing small molecule metabolic process	0.151313	0.904447	16	1027	1	1	AGAP2, ARHGAP15, CECR1, DENND1C, GTF2H4, MGAT1, MOV10L1, MSH5, NCKAP1L, NPR3, PSD4, RASAL3, RGL2, SKIV2L, UCN, WNT5A
2252	purine nucleoside triphosphate metabolic process	0.151346	0.913445	11	603	1	1	AGAP2, ARHGAP15, DENND1C, GTF2H4, MOV10L1, MSH5, NCKAP1L, PSD4, RASAL3, RGL2, SKIV2L
3367	peptidyl-lysine dimethylation	0.151705	0.98958	1	7	1	1	EHMT2
520	response to molecule of bacterial origin	0.151824	0.943894	4	225	1	1	CNR2, F2R, GFI1, WNT5A
6505	negative T cell selection	0.152075	0.988837	1	12	1	1	SPN
2687	positive regulation of cell communication	0.152221	0.905228	15	977	1	1	DAXX, DLX5, F2R, GFI1, LAT, OSM, PIK3R6, PLEKHG5, PPP1CA, PTPN6, RUNX3, SH2D3C, SKAP1, SLA2, WNT5A
6364	chordate embryonic development	0.15239	0.912769	11	550	1	1	CCM2, HOXA2, HOXA3, HOXA4, HOXA5, HOXA6, HOXB9, MGAT1, RUNX1, TRIM71, WNT5A
738	positive regulation of acute inflammatory response	0.1529	0.988295	1	21	1	1	OSM
6725	cellular polysaccharide catabolic process	0.153203	0.988222	1	22	1	1	PPP1CA
1078	mesenchymal to epithelial transition involved in metanephros morphogenesis	0.15358	0.988532	1	13	1	1	GDNF
12403	regulation of extrinsic apoptotic signaling pathway in absence of ligand	0.153628	0.967653	2	55	1	1	GDNF, PPP1CA
10648	clathrin-mediated endocytosis	0.153633	0.9886	1	12	1	1	FCHO1
11391	regulation of NIK/NF-kappaB signaling	0.153748	0.98822	1	19	1	1	TRIM40
9076	mast cell differentiation	0.153898	0.989551	1	6	1	1	PIK3CD
8297	regulation of actin nucleation	0.154657	0.988366	1	13	1	1	CORO1B
9164	lung-associated mesenchyme development	0.154657	0.988642	1	10	1	1	HOXA5
9220	intestinal epithelial cell differentiation	0.154804	0.98842	1	12	1	1	HOXA5
1232	purine nucleotide metabolic process	0.15538	0.904582	14	847	1	1	AGAP2, ARHGAP15, DENND1C, GTF2H4, MOV10L1, MSH5, NCKAP1L, NPR3, PSD4, RASAL3, RGL2, SKIV2L, UCN, WNT5A
10936	negative regulation of cellular response to growth factor stimulus	0.155689	0.952528	3	90	1	1	PPP1CA, PRDM16, WNT5A
4544	positive regulation of protein polymerization	0.15579	0.966781	2	67	1	1	CORO1B, NCKAP1L
3143	peptide transport	0.155936	0.934279	5	215	1	1	KCNQ1, TAP1, TAP2, TAPBP, UCN
9035	face development	0.156631	0.967055	2	36	1	1	DLX5, WNT5A
9129	trachea development	0.157004	0.988078	1	12	1	1	HOXA5
2221	vitamin biosynthetic process	0.157201	0.98758	1	22	1	1	GFI1
7977	negative regulation of axon extension involved in axon guidance	0.157598	0.98833	1	9	1	1	WNT5A
8051	interleukin-1 secretion	0.157605	0.987467	1	24	1	1	WNT5A
3559	triglyceride catabolic process	0.15766	0.987458	1	24	1	1	PPP1CA
2465	embryo development ending in birth or egg hatching	0.157783	0.909063	11	555	1	1	CCM2, HOXA2, HOXA3, HOXA4, HOXA5, HOXA6, HOXB9, MGAT1, RUNX1, TRIM71, WNT5A
5704	modification of morphology or physiology of other organism	0.157828	0.966013	2	75	1	1	TAP1, TAP2
9728	regulation of thymocyte apoptotic process	0.158022	0.987658	1	16	1	1	WNT5A
2954	dopamine secretion	0.158531	0.987529	1	17	1	1	GDNF
2967	regulation of dopamine secretion	0.158531	0.987529	1	17	1	1	GDNF
7162	negative regulation of cell size	0.159264	0.988074	1	9	1	1	UCN
5269	Arp2/3 complex-mediated actin nucleation	0.159375	0.987492	1	15	1	1	CORO1B
7011	fat cell differentiation	0.159546	0.940221	4	144	1	1	PRDM16, PSMB8, RUNX1T1, WNT5A
3060	negative regulation of smooth muscle cell migration	0.15989	0.987621	1	12	1	1	AIF1
8105	regulation of catalytic activity	0.15992	0.890452	23	1604	1	1	AGAP2, ARHGAP15, CLN3, CNR2, CST7, DAXX, DENND1C, F2R, GDNF, GFI1, NCKAP1L, NPR3, PIK3R6, PLCB2, PSD4, PSENEN, PSMB8, PTPN6, RASAL3, RGL2, S1PR4, UCN, WNT5A
69	polysaccharide catabolic process	0.160165	0.987043	1	24	1	1	PPP1CA
1979	segment specification	0.160388	0.987273	1	16	1	1	HOXA2
5697	regulation of urine volume	0.160549	0.9872	1	17	1	1	NPR3
1794	negative regulation of microtubule depolymerization	0.160766	0.987164	1	17	1	1	TRIM54
2489	negative regulation of catabolic process	0.160772	0.950191	3	99	1	1	AGAP2, CLN3, TRIM40
9181	prostatic bud formation	0.160894	0.98782	1	9	1	1	WNT5A
430	morphogenesis of an epithelium	0.16091	0.91612	8	372	1	1	CCM2, CTSZ, GDNF, HOXA5, PPP1CA, SPI1, TRIM71, WNT5A
6327	amide transport	0.161854	0.930958	5	221	1	1	KCNQ1, TAP1, TAP2, TAPBP, UCN
3957	signal transduction by phosphorylation	0.161949	0.911799	9	538	1	1	CCM2, DAXX, F2R, OSM, PIK3R6, PTPN6, SH2D3C, STK24, WNT5A
2249	nucleoside triphosphate metabolic process	0.162134	0.906009	11	618	1	1	AGAP2, ARHGAP15, DENND1C, GTF2H4, MOV10L1, MSH5, NCKAP1L, PSD4, RASAL3, RGL2, SKIV2L
8467	intracellular pH reduction	0.16221	0.986778	1	21	1	1	CLN3
11746	positive regulation of RNA biosynthetic process	0.162456	0.89487	17	1032	1	1	DLX5, EBF1, F2R, FOXI1, GDNF, GTF2H4, HOXA2, HOXA5, HOXB9, IKZF1, LYL1, OSM, PRDM16, RUNX1, SKAP1, SPI1, WNT5A
9492	myeloid leukocyte cytokine production	0.163464	0.986715	1	17	1	1	WNT5A
9467	positive regulation of cartilage development	0.163483	0.987262	1	10	1	1	WNT5A
5188	homotypic cell-cell adhesion	0.16358	0.964375	2	47	1	1	FERMT3, TSPAN32
2267	ribonucleoside monophosphate metabolic process	0.163684	0.93787	4	205	1	1	GTF2H4, MOV10L1, MSH5, SKIV2L
469	optic cup morphogenesis involved in camera-type eye development	0.164235	0.987479	1	8	1	1	WNT5A
6119	vitamin D metabolic process	0.164438	0.986468	1	19	1	1	GFI1
11442	positive regulation of potassium ion transmembrane transport	0.164509	0.988005	1	6	1	1	KCNQ1
6392	positive regulation of catalytic activity	0.164834	0.897714	14	929	1	1	ARHGAP15, DAXX, F2R, GDNF, NCKAP1L, NPR3, PIK3R6, PLCB2, PSENEN, PSMB8, RASAL3, S1PR4, UCN, WNT5A
2585	negative regulation of cell fate commitment	0.16582	0.986565	1	13	1	1	GFI1
10218	regulation of granulocyte chemotaxis	0.165852	0.986012	1	27	1	1	NCKAP1L
9740	necrotic cell death	0.165894	0.986068	1	24	1	1	UCN
6281	defense response to bacterium	0.166261	0.962764	2	140	1	1	SPN, STAB1
7105	positive regulation of osteoblast differentiation	0.166382	0.963242	2	55	1	1	CLIC1, DLX5
2973	regulation of phosphatidylinositol 3-kinase signaling	0.166795	0.962985	2	63	1	1	F2R, PTPN6
7466	phosphatidylinositol metabolic process	0.167081	0.94714	3	130	1	1	INPP5D, PIK3CD, PIK3R6
5468	ionotropic glutamate receptor signaling pathway	0.167436	0.986091	1	16	1	1	CLN3
9146	positive regulation of digestive system process	0.167601	0.98659	1	10	1	1	KCNQ1
10004	negative regulation of cell cycle arrest	0.16775	0.986162	1	14	1	1	RASSF1
1070	type B pancreatic cell development	0.168174	0.98609	1	14	1	1	WNT5A
10737	atrial cardiac muscle cell action potential	0.169381	0.986653	1	8	1	1	KCNQ1
10744	atrial cardiac muscle cell to AV node cell signaling	0.169381	0.986653	1	8	1	1	KCNQ1
10753	atrial cardiac muscle cell to AV node cell communication	0.169381	0.986653	1	8	1	1	KCNQ1
1553	phospholipid metabolic process	0.16966	0.926394	5	285	1	1	CLN3, INPP5D, PIK3CD, PIK3R6, PLCB2
10830	tissue migration	0.170219	0.961745	2	64	1	1	CORO1B, PLEKHG5
4787	positive regulation of interleukin-1 beta production	0.170286	0.98535	1	22	1	1	WNT5A
6564	positive regulation of JUN kinase activity	0.170949	0.96156	2	58	1	1	DAXX, WNT5A
4848	regulation of homeostatic process	0.171358	0.925441	5	273	1	1	F2R, HOXA5, INPP5D, NCKAP1L, SPI1
4680	multicellular organismal process	0.172222	0.866534	66	5323	1	1	AGAP2, ARHGAP22, BATF, CCM2, CD48, CECR1, CLIC1, CLN3, CNR2, CORO1B, CTSZ, DLX5, DOK2, EBF1, EHMT2, F2R, FERMT3, FOXI1, GDNF, GFI1, HLA-DMA, HOXA2, HOXA3, HOXA4, HOXA5, HOXA6, HOXB9, IKZF1, INPP5D, KCNQ1, LAT, LCP2, LST1, LYL1, MGAT1, MOV10L1, MSLN, NCKAP1L, NCR3, NPR3, OSM, PADI4, PIK3CD, PIK3R6, PLCB2, PLEKHG5, PPP1CA, PRDM16, PSD4, PTPN22, PTPN6, RUNX1, RUNX3, SELPLG, SPI1, SPN, SRGN, STAB1, S…
2061	behavior	0.172529	0.901539	10	553	1	1	AIF1, CLN3, CNR2, GDNF, GFI1, NCKAP1L, OSM, RUNX1, UCN, WNT5A
9890	response to cholesterol	0.17264	0.984996	1	20	1	1	MLC1
9043	regulation of interferon-gamma-mediated signaling pathway	0.172698	0.984862	1	24	1	1	PTPN6
7447	neutral lipid catabolic process	0.172789	0.984798	1	26	1	1	PPP1CA
7449	acylglycerol catabolic process	0.172789	0.984798	1	26	1	1	PPP1CA
10736	membrane repolarization during cardiac muscle cell action potential	0.172791	0.986718	1	6	1	1	KCNQ1
4457	regulation of ARF protein signal transduction	0.17283	0.96121	2	42	1	1	AGAP2, PSD4
2134	associative learning	0.173288	0.960726	2	57	1	1	CLN3, UCN
6624	inositol phosphate metabolic process	0.173534	0.960637	2	57	1	1	INPP5D, PLCB2
1901	activation of phospholipase C activity	0.173727	0.960566	2	57	1	1	PLCB2, S1PR4
11810	regulation of G1/S transition of mitotic cell cycle	0.173748	0.944105	3	120	1	1	AIF1, PSMB8, PTPN6
3852	olfactory bulb interneuron differentiation	0.17375	0.985298	1	12	1	1	WNT5A
4279	regulation of microtubule depolymerization	0.174126	0.984767	1	19	1	1	TRIM54
6825	DNA methylation or demethylation	0.174237	0.96038	2	57	1	1	EHMT2, SPI1
7194	pH reduction	0.17425	0.984606	1	23	1	1	CLN3
8331	positive regulation of nitrogen compound metabolic process	0.174268	0.88338	19	1205	1	1	DDAH2, DLX5, EBF1, F2R, FOXI1, GDNF, GTF2H4, HOXA2, HOXA5, HOXB9, IKZF1, LYL1, OSM, PRDM16, RUNX1, SKAP1, SPI1, UCN, WNT5A
132	nucleotide-excision repair, DNA damage removal	0.174381	0.984681	1	20	1	1	GTF2H4
6776	DNA excision	0.174381	0.984681	1	20	1	1	GTF2H4
2842	negative regulation of steroid biosynthetic process	0.17456	0.984733	1	18	1	1	GFI1
12405	positive regulation of extrinsic apoptotic signaling pathway in absence of ligand	0.174714	0.984947	1	14	1	1	PPP1CA
11085	extrinsic apoptotic signaling pathway	0.174759	0.932054	4	200	1	1	DAXX, GDNF, PPP1CA, RUNX3
4825	receptor biosynthetic process	0.174769	0.98461	1	20	1	1	HOXA5
2000	sensory organ development	0.175072	0.903069	9	449	1	1	CCM2, DLX5, FOXI1, GFI1, HLA-DMA, HOXA2, IKZF1, PRDM16, WNT5A
3705	glossopharyngeal nerve development	0.175549	0.986794	1	5	1	1	HOXA3
10734	membrane repolarization during action potential	0.17567	0.985882	1	7	1	1	KCNQ1
598	immunoglobulin production involved in immunoglobulin mediated immune response	0.175974	0.984261	1	24	1	1	BATF
8371	positive regulation of RNA metabolic process	0.176078	0.884603	17	1050	1	1	DLX5, EBF1, F2R, FOXI1, GDNF, GTF2H4, HOXA2, HOXA5, HOXB9, IKZF1, LYL1, OSM, PRDM16, RUNX1, SKAP1, SPI1, WNT5A
3623	stem cell maintenance	0.176465	0.942965	3	101	1	1	PADI4, PRDM16, SPI1
8229	positive regulation of nitric-oxide synthase activity	0.176485	0.984715	1	13	1	1	NPR3
4716	interferon-gamma production	0.176859	0.959179	2	77	1	1	RUNX3, WNT5A
4574	positive regulation of Rho GTPase activity	0.176913	0.959296	2	64	1	1	ARHGAP15, NCKAP1L
1250	purine nucleotide catabolic process	0.177008	0.89558	11	619	1	1	AGAP2, ARHGAP15, DENND1C, GTF2H4, MOV10L1, MSH5, NCKAP1L, PSD4, RASAL3, RGL2, SKIV2L
10817	negative regulation of transmembrane receptor protein serine/threonine kinase signaling pathway	0.177122	0.942691	3	97	1	1	PPP1CA, PRDM16, WNT5A
4067	regulation of ossification	0.177196	0.930915	4	156	1	1	CLIC1, DLX5, SRGN, WNT5A
2046	digestion	0.17729	0.958854	2	102	1	1	NPR3, UCN
2231	nucleoside monophosphate metabolic process	0.178628	0.929939	4	215	1	1	GTF2H4, MOV10L1, MSH5, SKIV2L
10928	regulation of calcium ion import	0.17971	0.983696	1	20	1	1	UCN
583	T cell lineage commitment	0.180411	0.983766	1	16	1	1	BATF
4914	secretion by cell	0.180585	0.892982	11	713	1	1	F2R, GDNF, KCNQ1, LAT, LCP2, OSM, PIK3CD, RUNX1, SRGN, UCN, WNT5A
4573	positive regulation of Ras GTPase activity	0.180684	0.940936	3	105	1	1	ARHGAP15, NCKAP1L, RASAL3
4926	collagen metabolic process	0.181257	0.940688	3	102	1	1	F2R, TNXB, UCN
9039	regulation of response to interferon-gamma	0.18126	0.983239	1	25	1	1	PTPN6
7269	positive regulation of smooth muscle contraction	0.181381	0.983273	1	23	1	1	F2R
5859	cellular response to sterol	0.181882	0.98356	1	15	1	1	MLC1
11210	positive regulation of G1/S transition of mitotic cell cycle	0.182042	0.983254	1	20	1	1	AIF1
2226	nucleoside metabolic process	0.183231	0.888545	12	732	1	1	AGAP2, ARHGAP15, CECR1, DENND1C, GTF2H4, MOV10L1, MSH5, NCKAP1L, PSD4, RASAL3, RGL2, SKIV2L
7129	respiratory burst	0.183264	0.98298	1	21	1	1	PIK3CD
2227	nucleotide metabolic process	0.183296	0.882289	15	978	1	1	AGAP2, ARHGAP15, DENND1C, GTF2H4, MGAT1, MOV10L1, MSH5, NCKAP1L, NPR3, PSD4, RASAL3, RGL2, SKIV2L, UCN, WNT5A
2010	midgut development	0.185786	0.983237	1	11	1	1	WNT5A
1630	nucleoside phosphate metabolic process	0.18594	0.880297	15	984	1	1	AGAP2, ARHGAP15, DENND1C, GTF2H4, MGAT1, MOV10L1, MSH5, NCKAP1L, NPR3, PSD4, RASAL3, RGL2, SKIV2L, UCN, WNT5A
8540	defense response to virus	0.18621	0.937922	3	180	1	1	CD37, SPN, TSPAN32
908	renal system process	0.186336	0.955605	2	76	1	1	F2R, NPR3
7595	lipid phosphorylation	0.186442	0.982291	1	23	1	1	PIK3R6
932	regulation of systemic arterial blood pressure	0.186734	0.955515	2	70	1	1	CTSZ, F2R
395	synaptic transmission, dopaminergic	0.187053	0.982204	1	22	1	1	GDNF
8661	regulation of sensory perception of pain	0.187173	0.98226	1	20	1	1	F2R
8662	regulation of sensory perception	0.187173	0.98226	1	20	1	1	F2R
1755	humoral immune response	0.187733	0.954833	2	111	1	1	CD37, PTPN6
6923	meiotic chromosome segregation	0.189216	0.981856	1	20	1	1	MSH5
6496	positive regulation of CD4-positive, alpha-beta T cell differentiation	0.189504	0.982097	1	15	1	1	NCKAP1L
6570	regulation of neuron apoptotic process	0.189576	0.924134	4	167	1	1	AGAP2, CLN3, F2R, GDNF
1342	transcription elongation from RNA polymerase I promoter	0.189701	0.981759	1	20	1	1	GTF2H4
11845	positive regulation of leukocyte apoptotic process	0.19151	0.981277	1	23	1	1	WNT5A
1936	nitric oxide mediated signal transduction	0.191741	0.981451	1	18	1	1	DDAH2
11496	glycosyl compound metabolic process	0.191862	0.882242	12	748	1	1	AGAP2, ARHGAP15, CECR1, DENND1C, GTF2H4, MOV10L1, MSH5, NCKAP1L, PSD4, RASAL3, RGL2, SKIV2L
8849	convergent extension	0.191993	0.98146	1	17	1	1	WNT5A
4156	regulation of cyclic nucleotide metabolic process	0.192031	0.93528	3	129	1	1	NPR3, UCN, WNT5A
10181	dopaminergic neuron differentiation	0.192139	0.981663	1	14	1	1	WNT5A
4788	positive regulation of interleukin-1 production	0.192272	0.981057	1	25	1	1	WNT5A
4915	secretion by tissue	0.1928	0.953181	2	68	1	1	NPR3, UCN
7043	negative regulation of cell differentiation	0.193608	0.89032	9	456	1	1	GFI1, HOXA2, HOXA5, INPP5D, PADI4, PRDM16, RUNX1, SPI1, WNT5A
3493	sensory perception of pain	0.194222	0.95254	2	75	1	1	CNR2, F2R
4132	female genitalia development	0.195011	0.980919	1	16	1	1	WNT5A
7887	regulation of smooth muscle cell proliferation	0.195575	0.952025	2	73	1	1	AIF1, NPR3
6735	multicellular organismal macromolecule metabolic process	0.195972	0.933487	3	107	1	1	F2R, TNXB, UCN
11009	RNA phosphodiester bond hydrolysis, endonucleolytic	0.196093	0.980267	1	25	1	1	POP7
7999	homeostasis of number of cells within a tissue	0.196156	0.98032	1	23	1	1	F2R
10869	positive regulation of branching involved in ureteric bud morphogenesis	0.196238	0.980598	1	17	1	1	GDNF
8956	regulation of lipase activity	0.196252	0.933299	3	113	1	1	NCKAP1L, PLCB2, S1PR4
9095	JAK-STAT cascade involved in growth hormone signaling pathway	0.196321	0.980286	1	23	1	1	PTPN6
4944	regulation of mast cell activation	0.19641	0.980232	1	24	1	1	CNR2
6860	actin nucleation	0.196433	0.980388	1	20	1	1	CORO1B
10133	potassium ion export	0.197188	0.98142	1	9	1	1	KCNQ1
4085	lung development	0.19725	0.919917	4	157	1	1	CTSZ, HOXA5, PPP1CA, WNT5A
2772	positive regulation of peptidyl-threonine phosphorylation	0.197293	0.980732	1	13	1	1	WNT5A
7621	positive regulation of hormone secretion	0.197879	0.951034	2	80	1	1	RUNX1, UCN
189	neurotransmitter uptake	0.198157	0.979981	1	21	1	1	GDNF
8261	positive regulation of transport	0.198313	0.891065	8	532	1	1	F2R, GDNF, KCNQ1, MLC1, NCKAP1L, RUNX1, UCN, WNT5A
6538	regulation of cellular respiration	0.19832	0.981826	1	7	1	1	PRDM16
533	cell activation involved in immune response	0.198692	0.931888	3	145	1	1	BATF, LAT, PIK3CD
586	leukocyte activation involved in immune response	0.198692	0.931888	3	145	1	1	BATF, LAT, PIK3CD
9373	venous blood vessel development	0.199326	0.980112	1	15	1	1	CCM2
10542	metanephric renal vesicle morphogenesis	0.199458	0.980568	1	11	1	1	GDNF
1632	folic acid-containing compound metabolic process	0.199601	0.979525	1	25	1	1	SLC46A1
1734	substrate-dependent cell migration	0.199757	0.979801	1	18	1	1	FMNL1
7247	negative regulation of steroid metabolic process	0.199904	0.97966	1	20	1	1	GFI1
11751	regulation of lamellipodium organization	0.200243	0.97954	1	21	1	1	CORO1B
8060	negative regulation of cytokine secretion	0.200461	0.979411	1	23	1	1	SRGN
8063	positive regulation of protein secretion	0.200773	0.949798	2	88	1	1	F2R, WNT5A
8882	uterus development	0.200982	0.980103	1	12	1	1	WNT5A
7886	smooth muscle cell proliferation	0.200991	0.949821	2	76	1	1	AIF1, NPR3
675	acute inflammatory response	0.201028	0.949529	2	115	1	1	OSM, SPN
7627	secretion	0.201535	0.875074	12	815	1	1	F2R, GDNF, KCNQ1, LAT, LCP2, NPR3, OSM, PIK3CD, RUNX1, SRGN, UCN, WNT5A
2081	mechanosensory behavior	0.201861	0.980262	1	10	1	1	GFI1
9389	embryonic camera-type eye formation	0.201952	0.979903	1	12	1	1	WNT5A
4482	response to food	0.202166	0.978943	1	26	1	1	UCN
5893	NIK/NF-kappaB signaling	0.202863	0.978823	1	25	1	1	TRIM40
4084	respiratory tube development	0.202965	0.916676	4	160	1	1	CTSZ, HOXA5, PPP1CA, WNT5A
7733	elastic fiber assembly	0.203206	0.982076	1	5	1	1	TNXB
12085	positive regulation of CD4-positive, alpha-beta T cell activation	0.204692	0.978748	1	18	1	1	NCKAP1L
7250	positive regulation of transcription from RNA polymerase II promoter	0.204781	0.872724	12	707	1	1	DLX5, FOXI1, GDNF, HOXA2, HOXA5, HOXB9, IKZF1, OSM, RUNX1, SKAP1, SPI1, WNT5A
1888	G-protein coupled receptor signaling pathway, coupled to cyclic nucleotide second messenger	0.204788	0.928817	3	143	1	1	CNR2, NPR3, S1PR4
2194	cellular amino acid catabolic process	0.205984	0.947543	2	106	1	1	DDAH2, GPT
2616	positive regulation of calcium ion transport into cytosol	0.206096	0.977929	1	32	1	1	F2R
8468	regulation of intracellular pH	0.206384	0.977933	1	29	1	1	CLN3
6553	RNA stabilization	0.206597	0.978038	1	24	1	1	GDNF
7734	mRNA stabilization	0.206597	0.978038	1	24	1	1	GDNF
7209	positive regulation of transcription, DNA-templated	0.20719	0.862279	16	998	1	1	DLX5, EBF1, F2R, FOXI1, GDNF, HOXA2, HOXA5, HOXB9, IKZF1, LYL1, OSM, PRDM16, RUNX1, SKAP1, SPI1, WNT5A
7218	positive regulation of vasoconstriction	0.20786	0.977885	1	21	1	1	F2R
11917	regulation of reproductive process	0.20798	0.947091	2	66	1	1	RUNX1, WNT5A
7990	stem cell differentiation	0.208022	0.895938	6	280	1	1	BATF, GDNF, PADI4, PRDM16, SPI1, WNT5A
10857	establishment of planar polarity involved in neural tube closure	0.208053	0.978357	1	14	1	1	WNT5A
2670	positive regulation of gene expression	0.208245	0.859767	17	1090	1	1	DLX5, EBF1, F2R, FOXI1, GDNF, HOXA2, HOXA5, HOXB9, IKZF1, LYL1, OSM, PRDM16, RUNX1, SKAP1, SPI1, UCN, WNT5A
774	regulation of B cell mediated immunity	0.208515	0.977346	1	34	1	1	PTPN6
873	regulation of immunoglobulin mediated immune response	0.208515	0.977346	1	34	1	1	PTPN6
1409	protein folding	0.208754	0.926622	3	184	1	1	CLN3, HLA-DMA, PFDN6
8675	positive regulation of amine transport	0.209171	0.977503	1	23	1	1	GDNF
12400	regulation of extrinsic apoptotic signaling pathway	0.209175	0.926586	3	140	1	1	GDNF, PPP1CA, RUNX3
12168	negative regulation of stem cell proliferation	0.209222	0.978102	1	14	1	1	WNT5A
5145	regulation of osteoblast proliferation	0.209335	0.977801	1	17	1	1	NPR3
2006	hindgut morphogenesis	0.209371	0.979249	1	8	1	1	WNT5A
9633	hindgut development	0.209371	0.979249	1	8	1	1	WNT5A
1308	DNA modification	0.209966	0.946171	2	73	1	1	EHMT2, SPI1
10403	renal vesicle morphogenesis	0.210339	0.978121	1	12	1	1	GDNF
5462	gene silencing by miRNA	0.210511	0.977162	1	24	1	1	TRIM71
4158	positive regulation of cyclic nucleotide metabolic process	0.211371	0.945525	2	78	1	1	UCN, WNT5A
1971	blastoderm segmentation	0.211443	0.977614	1	14	1	1	WNT5A
1972	tripartite regional subdivision	0.211443	0.977614	1	14	1	1	WNT5A
2162	anterior/posterior axis specification, embryo	0.211443	0.977614	1	14	1	1	WNT5A
6370	T cell homeostasis	0.211912	0.976683	1	29	1	1	NCKAP1L
6638	regulation of multi-organism process	0.211951	0.911232	4	237	1	1	CD37, GTF2H4, SPN, TSPAN32
7571	acid secretion	0.212132	0.945206	2	78	1	1	KCNQ1, UCN
1341	transcription initiation from RNA polymerase I promoter	0.21312	0.976529	1	25	1	1	GTF2H4
325	embryonic epithelial tube formation	0.214253	0.924226	3	104	1	1	GDNF, TRIM71, WNT5A
9217	morphogenesis of an epithelial bud	0.214486	0.976935	1	14	1	1	WNT5A
10313	cellular response to epinephrine stimulus	0.214503	0.978169	1	8	1	1	KCNQ1
10858	regulation of establishment of planar polarity involved in neural tube closure	0.21471	0.976775	1	15	1	1	WNT5A
10859	planar cell polarity pathway involved in neural tube closure	0.21471	0.976775	1	15	1	1	WNT5A
9489	chaperone-mediated protein folding	0.215194	0.975872	1	31	1	1	HLA-DMA
5116	regulation of mammary gland epithelial cell proliferation	0.21588	0.976621	1	14	1	1	HOXA5
2048	body fluid secretion	0.216028	0.943571	2	77	1	1	NPR3, UCN
933	regulation of systemic arterial blood pressure by renin-angiotensin	0.216054	0.976211	1	18	1	1	CTSZ
5413	somatic stem cell maintenance	0.216319	0.944204	2	42	1	1	PRDM16, SPI1
9721	regulation of T cell apoptotic process	0.216528	0.97561	1	29	1	1	WNT5A
10468	epithelial tube formation	0.216698	0.922941	3	105	1	1	GDNF, TRIM71, WNT5A
4180	regulation of cGMP metabolic process	0.21675	0.975768	1	23	1	1	WNT5A
688	monocyte chemotaxis	0.216955	0.97551	1	29	1	1	AIF1
6071	establishment of planar polarity of embryonic epithelium	0.217074	0.976237	1	15	1	1	WNT5A
266	morphogenesis of a polarized epithelium	0.217689	0.975833	1	18	1	1	WNT5A
2816	positive regulation of phospholipase C activity	0.217796	0.943002	2	64	1	1	PLCB2, S1PR4
6716	multicellular organismal metabolic process	0.217884	0.922186	3	120	1	1	F2R, TNXB, UCN
6371	regulation of macrophage activation	0.218143	0.975442	1	23	1	1	WNT5A
9727	thymocyte apoptotic process	0.219767	0.975157	1	21	1	1	WNT5A
1063	type B pancreatic cell differentiation	0.219885	0.975589	1	15	1	1	WNT5A
10409	renal vesicle development	0.220186	0.975768	1	13	1	1	GDNF
10868	regulation of branching involved in ureteric bud morphogenesis	0.220709	0.974992	1	20	1	1	GDNF
9261	mammary gland epithelial cell differentiation	0.220887	0.975254	1	16	1	1	HOXA5
6394	regulation of GTPase activity	0.220895	0.880997	7	309	1	1	AGAP2, ARHGAP15, DENND1C, NCKAP1L, PSD4, RASAL3, RGL2
6578	endothelial cell migration	0.22096	0.920606	3	115	1	1	CORO1B, PLEKHG5, WNT5A
7220	positive regulation of vasodilation	0.220982	0.974725	1	24	1	1	UCN
7801	enteric nervous system development	0.221165	0.975189	1	16	1	1	GDNF
910	respiratory system process	0.221169	0.974724	1	23	1	1	HOXA5
1790	microtubule depolymerization	0.221993	0.974403	1	26	1	1	TRIM54
2196	glutamine family amino acid catabolic process	0.222057	0.974511	1	23	1	1	DDAH2
4992	regulation of GTP catabolic process	0.222119	0.880152	7	310	1	1	AGAP2, ARHGAP15, DENND1C, NCKAP1L, PSD4, RASAL3, RGL2
5184	erythrocyte homeostasis	0.222227	0.941018	2	69	1	1	NCKAP1L, SPI1
11291	regulation of phospholipase C activity	0.222384	0.941014	2	65	1	1	PLCB2, S1PR4
9021	regulation of ventricular cardiac muscle cell membrane repolarization	0.222494	0.975391	1	12	1	1	KCNQ1
10278	response to BMP	0.22265	0.974748	1	17	1	1	DLX5
10279	cellular response to BMP stimulus	0.22265	0.974748	1	17	1	1	DLX5
465	glandular epithelial cell development	0.222694	0.974828	1	16	1	1	WNT5A
782	positive regulation of cytokine production involved in immune response	0.222789	0.974437	1	21	1	1	WNT5A
4456	ARF protein signal transduction	0.22306	0.974845	1	15	1	1	PSD4
4143	regulation of cellular pH	0.22312	0.973977	1	31	1	1	CLN3
10741	cell-cell signaling involved in cardiac conduction	0.223721	0.974808	1	14	1	1	KCNQ1
11468	organonitrogen compound metabolic process	0.224331	0.838943	23	1813	1	1	AGAP2, ARHGAP15, CECR1, CLN3, DDAH2, DENND1C, GPT, GTF2H4, MOV10L1, MSH5, NCKAP1L, NPR3, PADI4, PSD4, PSMB8, RASAL3, RGL2, SKIV2L, SLC46A1, TAPBP, UCN, VARS2, WNT5A
7983	forebrain morphogenesis	0.224766	0.974335	1	16	1	1	WNT5A
3295	posttranscriptional gene silencing	0.22486	0.973707	1	26	1	1	TRIM71
5461	posttranscriptional gene silencing by RNA	0.22486	0.973707	1	26	1	1	TRIM71
5858	response to sterol	0.225179	0.973805	1	22	1	1	MLC1
8451	stress-activated MAPK cascade	0.225335	0.903463	4	204	1	1	CCM2, DAXX, SH2D3C, WNT5A
5501	peptidyl-tyrosine dephosphorylation	0.225339	0.939805	2	61	1	1	PTPN22, PTPN7
2181	cellular amino acid biosynthetic process	0.225803	0.939129	2	100	1	1	GPT, PADI4
6411	regulation of vascular permeability	0.225807	0.973514	1	25	1	1	UCN
1343	termination of RNA polymerase I transcription	0.225864	0.973588	1	23	1	1	GTF2H4
6400	cellular metabolic compound salvage	0.226302	0.973222	1	30	1	1	CECR1
7243	positive regulation of nucleobase-containing compound metabolic process	0.226501	0.843684	18	1184	1	1	DLX5, EBF1, F2R, FOXI1, GDNF, GTF2H4, HOXA2, HOXA5, HOXB9, IKZF1, LYL1, OSM, PRDM16, RUNX1, SKAP1, SPI1, UCN, WNT5A
1349	7-methylguanosine mRNA capping	0.226767	0.973168	1	28	1	1	GTF2H4
8262	negative regulation of transport	0.227005	0.89159	5	295	1	1	F2R, KCNQ1, OSM, SRGN, UCN
4522	regulation of synaptic transmission, GABAergic	0.22755	0.973127	1	24	1	1	CNR2
5890	signal transduction in absence of ligand	0.227906	0.938389	2	80	1	1	GDNF, PPP1CA
11086	extrinsic apoptotic signaling pathway in absence of ligand	0.227906	0.938389	2	80	1	1	GDNF, PPP1CA
8183	sensory perception of taste	0.227922	0.972421	1	56	1	1	PLCB2
2152	fibroblast growth factor receptor signaling pathway	0.228464	0.90171	4	177	1	1	PIK3CD, TRIM71, VAV1, WNT5A
4267	stress-activated protein kinase signaling cascade	0.228625	0.901489	4	206	1	1	CCM2, DAXX, SH2D3C, WNT5A
1740	regulation of muscle contraction	0.228653	0.916393	3	128	1	1	F2R, KCNQ1, UCN
4849	negative regulation of homeostatic process	0.228806	0.972732	1	26	1	1	INPP5D
10781	regulation of protein kinase C signaling	0.229288	0.97335	1	15	1	1	WNT5A
10312	response to epinephrine	0.229644	0.974144	1	10	1	1	KCNQ1
6818	single-organism catabolic process	0.230448	0.840472	18	1310	1	1	AGAP2, ARHGAP15, CECR1, CLN3, DDAH2, DENND1C, GPT, GTF2H4, MGAT1, MOV10L1, MSH5, NCKAP1L, PLCB2, PPP1CA, PSD4, RASAL3, RGL2, SKIV2L
5417	regulation of Rho protein signal transduction	0.230594	0.915315	3	132	1	1	ARHGAP15, F2R, NCKAP1L
5990	negative regulation of fibroblast growth factor receptor signaling pathway	0.230606	0.973674	1	11	1	1	WNT5A
9242	branch elongation of an epithelium	0.231024	0.972629	1	18	1	1	WNT5A
5376	nucleobase-containing compound catabolic process	0.231084	0.850051	13	908	1	1	AGAP2, ARHGAP15, CECR1, DENND1C, GTF2H4, MGAT1, MOV10L1, MSH5, NCKAP1L, PSD4, RASAL3, RGL2, SKIV2L
4377	actin cytoskeleton reorganization	0.231093	0.937294	2	60	1	1	PARVG, PHACTR1
719	regulation of immunoglobulin production	0.231102	0.971964	1	32	1	1	CD37
5368	cellular nitrogen compound metabolic process	0.23123	0.816337	61	5279	1	1	AGAP2, ARHGAP15, ARHGAP22, BATF, CECR1, CLN3, DAXX, DDAH2, DENND1C, DLX5, EBF1, EHMT2, F2R, FASTK, FOXI1, GDNF, GFI1, GPT, GTF2H4, HOXA2, HOXA3, HOXA4, HOXA5, HOXA6, HOXB9, IKZF1, KCNQ1, LYL1, MGAT1, MOV10L1, MSH5, NCKAP1L, NPR3, OSM, PADI4, POP7, PRDM16, PSD4, PSMB8, RASAL3, RFX8, RGL2, RUNX1, RUNX1T1, RUNX3, SCML4, SKAP1, SKIV2L, SLA2, SPI1, TAPBP, TEAD2, TRIM40, TRIM71, U2AF1L4, UCN, VARS2, VA…
5144	osteoblast proliferation	0.232051	0.972224	1	20	1	1	NPR3
5476	multicellular organism growth	0.232933	0.914088	3	126	1	1	CCM2, HOXA5, IKZF1
5997	negative regulation of cytokine biosynthetic process	0.232933	0.971691	1	26	1	1	INPP5D
12397	regulation of apoptotic signaling pathway	0.233412	0.887457	5	301	1	1	DAXX, GDNF, OSM, PPP1CA, RUNX3
7042	regulation of cell differentiation	0.233679	0.839582	17	1094	1	1	CLIC1, DLX5, GDNF, GFI1, HLA-DMA, HOXA2, HOXA5, IKZF1, INPP5D, NCKAP1L, PADI4, PRDM16, PTPN6, RUNX1, SPI1, STK24, WNT5A
7617	regulation of hormone secretion	0.234178	0.898176	4	197	1	1	KCNQ1, OSM, RUNX1, UCN
7975	regulation of axon extension involved in axon guidance	0.234608	0.972167	1	14	1	1	WNT5A
378	postsynaptic membrane organization	0.236061	0.971804	1	14	1	1	GDNF
9033	head development	0.236389	0.935223	2	49	1	1	DLX5, WNT5A
3487	regulation of metabolic process	0.236421	0.812258	58	4823	1	1	AGAP2, ARHGAP15, ARHGAP22, CLN3, CNR2, CST7, CTSZ, DAXX, DDAH2, DENND1C, DLX5, EBF1, EHMT2, F2R, FASTK, FOXI1, GDNF, GFI1, GTF2H4, HOXA2, HOXA5, HOXB9, IKZF1, INPP5D, KCNQ1, LYL1, NCKAP1L, NPR3, OSM, PADI4, PIK3R6, PLCB2, PPP1CA, PRDM16, PSD4, PSENEN, PSMB8, PTPN6, RASAL3, RASSF1, RFX8, RGL2, RUNX1, RUNX3, S1PR4, SCML4, SKAP1, SLA2, SPI1, SPN, TEAD2, TRIM40, TRIM71, UCN, VAV1, WNT5A, ZBTB12, ZBTB…
8349	cartilage development	0.23657	0.896849	4	171	1	1	HOXA3, HOXA5, RUNX3, WNT5A
6616	cellular protein complex assembly	0.236895	0.885183	5	308	1	1	AIF1, FCHO1, NCKAP1L, PFDN6, TAPBP
6191	tyrosine phosphorylation of Stat3 protein	0.237096	0.970343	1	35	1	1	OSM
638	humoral immune response mediated by circulating immunoglobulin	0.237439	0.970089	1	44	1	1	PTPN6
3637	antigen processing and presentation of exogenous peptide antigen via MHC class II	0.237615	0.933969	2	86	1	1	HLA-DMA, HLA-DPB1
2176	intrinsic apoptotic signaling pathway in response to oxidative stress	0.237667	0.97043	1	27	1	1	STK24
2402	7-methylguanosine RNA capping	0.237875	0.970272	1	30	1	1	GTF2H4
5840	RNA capping	0.237875	0.970272	1	30	1	1	GTF2H4
1502	cellular modified amino acid metabolic process	0.238801	0.910553	3	185	1	1	DDAH2, PADI4, SLC46A1
7477	glycerolipid catabolic process	0.23884	0.969861	1	36	1	1	PPP1CA
5730	enteroendocrine cell differentiation	0.239153	0.970661	1	17	1	1	WNT5A
4973	T cell differentiation in thymus	0.239309	0.933462	2	67	1	1	HLA-DMA, SPN
6921	regulation of bone resorption	0.239515	0.96984	1	30	1	1	INPP5D
508	somatic recombination of immunoglobulin genes involved in immune response	0.240169	0.969555	1	34	1	1	BATF
509	somatic diversification of immunoglobulins involved in immune response	0.240169	0.969555	1	34	1	1	BATF
6941	isotype switching	0.240169	0.969555	1	34	1	1	BATF
6225	pteridine-containing compound metabolic process	0.240227	0.969592	1	32	1	1	SLC46A1
31	regulation of transcription involved in G1/S transition of mitotic cell cycle	0.24055	0.969977	1	21	1	1	GFI1
6598	nose development	0.240604	0.97081	1	13	1	1	DLX5
4051	monocyte differentiation	0.241356	0.969645	1	23	1	1	INPP5D
7653	vesicle transport along microtubule	0.241832	0.969966	1	17	1	1	CLN3
9241	lateral sprouting from an epithelium	0.241845	0.97068	1	12	1	1	WNT5A
7862	cellular process involved in reproduction	0.242109	0.872925	6	415	1	1	EHMT2, MOV10L1, MSH5, OSM, RUNX1, WNT5A
10503	regulation of metanephros development	0.243114	0.969534	1	18	1	1	GDNF
7971	erythrocyte development	0.243125	0.969367	1	20	1	1	NCKAP1L
8450	neuron apoptotic process	0.24336	0.892602	4	188	1	1	AGAP2, CLN3, F2R, GDNF
5903	Fc receptor signaling pathway	0.243578	0.892397	4	204	1	1	LAT, LCP2, PIK3CD, VAV1
73	mitotic cytokinesis	0.244021	0.969208	1	19	1	1	DAXX
6563	regulation of JUN kinase activity	0.244142	0.931174	2	71	1	1	DAXX, WNT5A
50	MAPK cascade	0.24458	0.858337	8	523	1	1	CCM2, DAXX, F2R, OSM, PIK3R6, PTPN6, SH2D3C, WNT5A
3300	gene silencing	0.244667	0.930738	2	85	1	1	KCNQ1, TRIM71
6884	T-helper 2 cell differentiation	0.244692	0.969755	1	13	1	1	BATF
10044	cellular response to calcium ion	0.245452	0.968216	1	31	1	1	WNT5A
1225	purine nucleobase metabolic process	0.245569	0.96805	1	36	1	1	CECR1
8192	negative chemotaxis	0.245903	0.969863	1	11	1	1	WNT5A
3165	dopamine transport	0.245974	0.96826	1	26	1	1	GDNF
8663	synaptic transmission, GABAergic	0.246198	0.968156	1	27	1	1	CNR2
3375	peptidyl-serine phosphorylation	0.246244	0.90667	3	133	1	1	OSM, UCN, WNT5A
4271	axon regeneration	0.246778	0.968088	1	25	1	1	STK24
7267	positive regulation of nucleotide metabolic process	0.246843	0.929774	2	81	1	1	UCN, WNT5A
11314	positive regulation of purine nucleotide metabolic process	0.246843	0.929774	2	81	1	1	UCN, WNT5A
8016	regulation of catecholamine secretion	0.247596	0.967569	1	33	1	1	GDNF
8362	negative regulation of multicellular organismal process	0.247627	0.878071	5	342	1	1	F2R, INPP5D, NCKAP1L, SRGN, UCN
8329	regulation of nitrogen compound metabolic process	0.24773	0.806278	43	3407	1	1	AGAP2, ARHGAP15, ARHGAP22, DAXX, DDAH2, DENND1C, DLX5, EBF1, EHMT2, F2R, FASTK, FOXI1, GDNF, GFI1, GTF2H4, HOXA2, HOXA5, HOXB9, IKZF1, LYL1, NCKAP1L, NPR3, OSM, PADI4, PRDM16, PSD4, PSMB8, RASAL3, RFX8, RGL2, RUNX1, RUNX3, SCML4, SKAP1, SLA2, SPI1, TEAD2, TRIM40, UCN, VAV1, WNT5A, ZBTB12, ZBTB22
3364	peptidyl-lysine methylation	0.24822	0.967928	1	21	1	1	EHMT2
9326	mammary gland alveolus development	0.248813	0.968112	1	17	1	1	HOXA5
9602	mammary gland lobule development	0.248813	0.968112	1	17	1	1	HOXA5
4501	activation of protein kinase B activity	0.248919	0.968326	1	15	1	1	WNT5A
3270	regulation of macroautophagy	0.249391	0.967541	1	22	1	1	CLN3
8133	regulation of calcium-mediated signaling	0.2494	0.9671	1	32	1	1	SLA2
6541	regulation of generation of precursor metabolites and energy	0.249745	0.928973	2	53	1	1	PPP1CA, PRDM16
5234	activation of protein kinase A activity	0.251231	0.967455	1	17	1	1	UCN
1804	lysosome organization	0.251346	0.966527	1	33	1	1	CLN3
1758	cellular defense response	0.251983	0.966024	1	50	1	1	SPN
8972	mesenchymal to epithelial transition	0.25208	0.967119	1	18	1	1	GDNF
658	antigen processing and presentation of peptide antigen via MHC class II	0.252412	0.927055	2	89	1	1	HLA-DMA, HLA-DPB1
11742	regulation of axon guidance	0.252767	0.967151	1	16	1	1	WNT5A
3261	vesicle-mediated transport	0.2529	0.832932	13	949	1	1	AIF1, BIN2, CD93, CLN3, FCHO1, LAT, MLC1, NCKAP1L, PIK3CD, SRGN, STAB1, TAPBP, VAV1
11918	negative regulation of reproductive process	0.253193	0.966316	1	25	1	1	WNT5A
2771	regulation of peptidyl-threonine phosphorylation	0.253867	0.966448	1	20	1	1	WNT5A
192	action potential	0.254653	0.901942	3	128	1	1	CLN3, CNR2, KCNQ1
1741	smooth muscle contraction	0.254761	0.925994	2	84	1	1	F2R, GDNF
2481	organ morphogenesis	0.255606	0.830881	13	780	1	1	CTSZ, DLX5, FOXI1, GDNF, GFI1, HOXA2, HOXA3, HOXA4, HOXA5, HOXA6, RUNX1, RUNX3, WNT5A
9167	lung epithelial cell differentiation	0.256245	0.965404	1	26	1	1	HOXA5
6245	regulation of cell fate specification	0.256288	0.966058	1	17	1	1	GFI1
1443	membrane protein ectodomain proteolysis	0.256298	0.965123	1	33	1	1	PSENEN
6632	regulation of phosphoprotein phosphatase activity	0.256308	0.965297	1	28	1	1	NCKAP1L
4120	negative regulation of transforming growth factor beta receptor signaling pathway	0.256322	0.925515	2	67	1	1	PPP1CA, PRDM16
1709	retrograde vesicle-mediated transport, Golgi to ER	0.256581	0.965413	1	24	1	1	TAPBP
6387	negative regulation of apoptotic process	0.256649	0.844363	9	604	1	1	AGAP2, CLN3, DDAH2, F2R, GDNF, NCKAP1L, PSMB8, UCN, WNT5A
5864	post-anal tail morphogenesis	0.256823	0.965801	1	18	1	1	WNT5A
6457	positive regulation of potassium ion transport	0.257063	0.966099	1	15	1	1	KCNQ1
2679	negative regulation of organelle organization	0.257446	0.883751	4	198	1	1	CORO1B, OSM, SPI1, TRIM54
661	antigen processing and presentation of peptide or polysaccharide antigen via MHC class II	0.258334	0.924206	2	90	1	1	HLA-DMA, HLA-DPB1
10411	stem cell proliferation	0.258338	0.899879	3	122	1	1	RUNX1, TRIM71, WNT5A
9094	growth hormone receptor signaling pathway	0.258804	0.964501	1	30	1	1	PTPN6
8825	regulation of cardiac muscle contraction	0.258814	0.924427	2	62	1	1	KCNQ1, UCN
272	organ induction	0.259443	0.964594	1	24	1	1	GDNF
6174	middle ear morphogenesis	0.260078	0.964472	1	23	1	1	HOXA2
3307	peptide hormone processing	0.260612	0.964056	1	28	1	1	CTSZ
9160	lung cell differentiation	0.261437	0.96386	1	27	1	1	HOXA5
10103	cellular response to growth hormone stimulus	0.2617	0.963621	1	31	1	1	PTPN6
3618	polyol metabolic process	0.26253	0.922124	2	94	1	1	INPP5D, PLCB2
1223	nucleobase-containing compound metabolic process	0.262698	0.789285	57	4917	1	1	AGAP2, ARHGAP15, ARHGAP22, BATF, CECR1, DAXX, DENND1C, DLX5, EBF1, EHMT2, F2R, FASTK, FOXI1, GDNF, GFI1, GTF2H4, HOXA2, HOXA3, HOXA4, HOXA5, HOXA6, HOXB9, IKZF1, KCNQ1, LYL1, MGAT1, MOV10L1, MSH5, NCKAP1L, NPR3, OSM, PADI4, POP7, PRDM16, PSD4, PSMB8, RASAL3, RFX8, RGL2, RUNX1, RUNX1T1, RUNX3, SCML4, SKAP1, SKIV2L, SLA2, SPI1, TEAD2, TRIM40, TRIM71, U2AF1L4, UCN, VARS2, VAV1, WNT5A, ZBTB12, ZBTB22
1304	mismatch repair	0.262832	0.963673	1	23	1	1	MSH5
1859	cell adhesion	0.263285	0.817527	16	940	1	1	CD6, CD93, FERMT3, KIAA1462, MSLN, NCKAP1L, PARVG, PSTPIP1, SELPLG, SIGLEC12, SPN, STAB1, TNXB, TSPAN32, VAV1, WNT5A
7803	parasympathetic nervous system development	0.264163	0.96409	1	15	1	1	GDNF
403	response to amphetamine	0.264974	0.96282	1	27	1	1	CNR2
6743	cellular nitrogen compound catabolic process	0.264979	0.823304	13	951	1	1	AGAP2, ARHGAP15, CECR1, DENND1C, GTF2H4, MGAT1, MOV10L1, MSH5, NCKAP1L, PSD4, RASAL3, RGL2, SKIV2L
7561	heterocycle catabolic process	0.266645	0.821968	13	950	1	1	AGAP2, ARHGAP15, CECR1, DENND1C, GTF2H4, MGAT1, MOV10L1, MSH5, NCKAP1L, PSD4, RASAL3, RGL2, SKIV2L
1639	fat-soluble vitamin metabolic process	0.266773	0.961931	1	37	1	1	GFI1
3931	regulation of cell-cell adhesion	0.266832	0.920197	2	79	1	1	FERMT3, WNT5A
1717	vesicle coating	0.267186	0.961781	1	38	1	1	FCHO1
3561	aromatic compound catabolic process	0.267218	0.821508	13	951	1	1	AGAP2, ARHGAP15, CECR1, DENND1C, GTF2H4, MGAT1, MOV10L1, MSH5, NCKAP1L, PSD4, RASAL3, RGL2, SKIV2L
6773	cellular response to fibroblast growth factor stimulus	0.26743	0.877381	4	196	1	1	PIK3CD, TRIM71, VAV1, WNT5A
7159	positive regulation of cell adhesion	0.267516	0.894399	3	138	1	1	NCKAP1L, VAV1, WNT5A
3946	biological adhesion	0.267621	0.81397	16	942	1	1	CD6, CD93, FERMT3, KIAA1462, MSLN, NCKAP1L, PARVG, PSTPIP1, SELPLG, SIGLEC12, SPN, STAB1, TNXB, TSPAN32, VAV1, WNT5A
8365	negative regulation of protein metabolic process	0.267723	0.841213	8	516	1	1	AGAP2, CLN3, INPP5D, PSMB8, PTPN6, SPI1, TRIM40, TRIM71
2488	regulation of catabolic process	0.268194	0.827281	11	643	1	1	AGAP2, ARHGAP15, CLN3, DENND1C, NCKAP1L, PPP1CA, PSD4, RASAL3, RGL2, TRIM40, WNT5A
10263	nitrogen compound transport	0.268786	0.840369	8	557	1	1	CLN3, GDNF, KCNQ1, SLC46A1, TAP1, TAP2, TAPBP, UCN
10280	response to fibroblast growth factor	0.269412	0.876086	4	199	1	1	PIK3CD, TRIM71, VAV1, WNT5A
5455	tube formation	0.269618	0.893359	3	116	1	1	GDNF, TRIM71, WNT5A
2463	embryo development	0.269731	0.814428	15	911	1	1	CCM2, DLX5, FOXI1, GDNF, GFI1, HOXA2, HOXA3, HOXA4, HOXA5, HOXA6, HOXB9, MGAT1, RUNX1, TRIM71, WNT5A
7607	phosphatidylinositol dephosphorylation	0.270589	0.962215	1	15	1	1	INPP5D
2563	multicellular organismal aging	0.270858	0.960959	1	29	1	1	INPP5D
1365	tRNA metabolic process	0.271699	0.917368	2	119	1	1	POP7, VARS2
4989	regulation of purine nucleotide catabolic process	0.271842	0.844636	7	343	1	1	AGAP2, ARHGAP15, DENND1C, NCKAP1L, PSD4, RASAL3, RGL2
9570	cell surface receptor signaling pathway involved in heart development	0.27243	0.960743	1	24	1	1	WNT5A
8868	cardiac muscle contraction	0.272667	0.917492	2	68	1	1	KCNQ1, UCN
4168	regulation of nucleotide catabolic process	0.272933	0.843829	7	344	1	1	AGAP2, ARHGAP15, DENND1C, NCKAP1L, PSD4, RASAL3, RGL2
10819	cochlea morphogenesis	0.273167	0.960739	1	21	1	1	WNT5A
4187	regulation of actin filament polymerization	0.27318	0.916828	2	95	1	1	CORO1B, NCKAP1L
8089	positive regulation of phagocytosis	0.273338	0.960199	1	29	1	1	NCKAP1L
2192	aerobic respiration	0.273516	0.959728	1	43	1	1	UCN
2228	regulation of nucleoside metabolic process	0.273573	0.843356	7	344	1	1	AGAP2, ARHGAP15, DENND1C, NCKAP1L, PSD4, RASAL3, RGL2
4785	positive regulation of interferon-gamma production	0.273735	0.959888	1	34	1	1	WNT5A
625	inflammatory response to antigenic stimulus	0.27374	0.959855	1	35	1	1	SPN
532	myeloid cell homeostasis	0.273927	0.916629	2	81	1	1	NCKAP1L, SPI1
3403	peptidyl-serine modification	0.273962	0.890556	3	141	1	1	OSM, UCN, WNT5A
416	regulation of systemic arterial blood pressure by hormone	0.274534	0.959829	1	29	1	1	CTSZ
7154	negative regulation of blood pressure	0.274787	0.959472	1	37	1	1	UCN
10758	regulation of heart rate by cardiac conduction	0.274804	0.960328	1	20	1	1	KCNQ1
6390	negative regulation of programmed cell death	0.274852	0.830458	9	613	1	1	AGAP2, CLN3, DDAH2, F2R, GDNF, NCKAP1L, PSMB8, UCN, WNT5A
9745	protein complex biogenesis	0.27541	0.825394	10	764	1	1	AIF1, BIN2, FCHO1, FERMT3, HLA-DMA, MLC1, NCKAP1L, PADI4, PFDN6, TAPBP
10003	regulation of cell cycle arrest	0.275639	0.915565	2	97	1	1	PSMB8, RASSF1
6828	single-organism cellular process	0.27679	0.779071	108	9715	1	1	AGAP2, AIF1, ARHGAP15, ARHGAP22, BANK1, BATF, BIN2, CCM2, CD37, CD48, CD6, CD93, CECR1, CLIC1, CLN3, CNR2, CORO1B, DAXX, DDAH2, DENND1C, DLX5, DOK2, EHMT2, F2R, FASTK, FERMT3, FMNL1, GDNF, GFI1, GPR75, GPT, GTF2H4, HLA-DMA, HLA-DPB1, HOXA2, HOXA5, HOXB9, IKZF1, INPP5D, KCNQ1, KIAA1462, LAT, LCP2, LST1, LYL1, MGAT1, MOV10L1, MSH5, MSLN, NCKAP1L, NCR3, NPR3, OSM, PADI4, PARVG, PHACTR1, PIK3CD, PIK3…
3608	calcium-mediated signaling	0.276796	0.915021	2	93	1	1	LAT, SLA2
8015	catecholamine secretion	0.277629	0.958607	1	36	1	1	GDNF
7602	regulation of bone remodeling	0.277653	0.95863	1	35	1	1	INPP5D
10731	ventricular cardiac muscle cell action potential	0.277705	0.959648	1	18	1	1	KCNQ1
4239	pancreas development	0.278714	0.914285	2	76	1	1	MSLN, WNT5A
9536	mammary gland epithelium development	0.279043	0.914443	2	61	1	1	HOXA5, WNT5A
1331	regulation of gene expression by genetic imprinting	0.279084	0.959653	1	15	1	1	KCNQ1
4500	activation of protein kinase activity	0.279087	0.869603	4	240	1	1	DAXX, F2R, UCN, WNT5A
9020	regulation of membrane repolarization	0.279648	0.95883	1	20	1	1	KCNQ1
1916	Notch receptor processing	0.279683	0.958642	1	22	1	1	PSENEN
5488	tube development	0.279846	0.83217	8	432	1	1	CCM2, CTSZ, GDNF, HOXA5, PPP1CA, SPI1, TRIM71, WNT5A
4700	regulation of cellular component size	0.280354	0.868947	4	197	1	1	CORO1B, NCKAP1L, UCN, WNT5A
5480	endocrine system development	0.280413	0.886792	3	128	1	1	HOXA3, HOXA5, WNT5A
7357	pigment biosynthetic process	0.281999	0.957105	1	40	1	1	CECR1
6097	regulation of vasodilation	0.282047	0.95723	1	35	1	1	UCN
1413	cellular protein modification process	0.282214	0.783395	30	2449	1	1	DAXX, EHMT2, F2R, FASTK, FBXO21, GTF2H4, MGAT1, NCKAP1L, OSM, PADI4, PIK3CD, PIK3R6, PPP1CA, PPT2, PSMB8, PTPN22, PTPN6, PTPN7, RASSF1, RNF220, RUNX3, SPI1, STK19, STK24, TRIM39, TRIM40, TRIM71, TTLL8, UCN, WNT5A
5834	protein modification process	0.282214	0.783395	30	2449	1	1	DAXX, EHMT2, F2R, FASTK, FBXO21, GTF2H4, MGAT1, NCKAP1L, OSM, PADI4, PIK3CD, PIK3R6, PPP1CA, PPT2, PSMB8, PTPN22, PTPN6, PTPN7, RASSF1, RNF220, RUNX3, SPI1, STK19, STK24, TRIM39, TRIM40, TRIM71, TTLL8, UCN, WNT5A
2324	nucleotide-sugar metabolic process	0.282938	0.957132	1	30	1	1	MGAT1
7500	positive regulation of Ras protein signal transduction	0.282991	0.957209	1	28	1	1	F2R
10725	extracellular matrix assembly	0.283002	0.959108	1	12	1	1	TNXB
4641	protein modification by small protein conjugation	0.283224	0.8294	8	574	1	1	DAXX, FBXO21, PSMB8, RASSF1, RNF220, TRIM39, TRIM40, TRIM71
6014	type 2 immune response	0.283949	0.957011	1	26	1	1	BATF
10021	cellular response to lipopolysaccharide	0.28408	0.911176	2	103	1	1	GFI1, WNT5A
1887	G-protein coupled receptor signaling pathway	0.284341	0.828509	8	611	1	1	CNR2, F2R, GPR75, NPR3, PIK3R6, PTPN6, S1PR4, UCN
8634	regulation of mitochondrial membrane potential	0.285366	0.956123	1	36	1	1	CLIC1
2603	negative regulation of autophagy	0.286121	0.956594	1	22	1	1	CLN3
5724	nucleotide-binding domain, leucine rich repeat containing receptor signaling pathway	0.286129	0.955713	1	42	1	1	PSTPIP1
8231	regulation of lipoprotein lipase activity	0.286624	0.955894	1	31	1	1	NCKAP1L
4350	regulation of protein ubiquitination	0.286795	0.882529	3	186	1	1	DAXX, PSMB8, RASSF1
4068	negative regulation of ossification	0.286937	0.955933	1	28	1	1	SRGN
7462	heterocycle metabolic process	0.286992	0.767415	58	5077	1	1	AGAP2, ARHGAP15, ARHGAP22, BATF, CECR1, DAXX, DENND1C, DLX5, EBF1, EHMT2, F2R, FASTK, FOXI1, GDNF, GFI1, GTF2H4, HOXA2, HOXA3, HOXA4, HOXA5, HOXA6, HOXB9, IKZF1, KCNQ1, LYL1, MGAT1, MOV10L1, MSH5, NCKAP1L, NPR3, OSM, PADI4, POP7, PRDM16, PSD4, PSMB8, RASAL3, RFX8, RGL2, RUNX1, RUNX1T1, RUNX3, SCML4, SKAP1, SKIV2L, SLA2, SLC46A1, SPI1, TEAD2, TRIM40, TRIM71, U2AF1L4, UCN, VARS2, VAV1, WNT5A, ZBTB1…
1164	amino sugar metabolic process	0.287428	0.955447	1	36	1	1	MGAT1
9165	mesenchyme development	0.287737	0.882288	3	133	1	1	GDNF, HOXA5, WNT5A
6494	regulation of CD4-positive, alpha-beta T cell differentiation	0.288459	0.955548	1	26	1	1	NCKAP1L
3985	actin filament polymerization	0.288719	0.90883	2	96	1	1	AIF1, NCKAP1L
5028	tumor necrosis factor-mediated signaling pathway	0.289261	0.954874	1	35	1	1	TNFRSF25
4331	positive regulation of protein complex assembly	0.289489	0.908323	2	106	1	1	CORO1B, NCKAP1L
6932	cell fate commitment	0.290369	0.849085	5	237	1	1	BATF, GDNF, GFI1, HOXA2, WNT5A
4052	macrophage differentiation	0.290519	0.95461	1	31	1	1	SPI1
7010	positive regulation of nitric oxide biosynthetic process	0.290979	0.954603	1	28	1	1	DDAH2
3227	RNA metabolic process	0.291386	0.768205	42	3590	1	1	ARHGAP22, BATF, DAXX, DLX5, EBF1, EHMT2, F2R, FASTK, FOXI1, GDNF, GFI1, GTF2H4, HOXA2, HOXA3, HOXA4, HOXA5, HOXA6, HOXB9, IKZF1, LYL1, OSM, PADI4, POP7, PRDM16, PSMB8, RFX8, RUNX1, RUNX1T1, RUNX3, SCML4, SKAP1, SLA2, SPI1, TEAD2, TRIM40, TRIM71, U2AF1L4, VARS2, VAV1, WNT5A, ZBTB12, ZBTB22
6517	regulation of MAP kinase activity	0.291671	0.861202	4	246	1	1	DAXX, PIK3R6, PTPN6, WNT5A
1744	regulation of striated muscle contraction	0.291767	0.907597	2	72	1	1	KCNQ1, UCN
4270	neuron projection regeneration	0.291985	0.954167	1	30	1	1	STK24
2103	biological_process	0.292285	0.791688	138	13330	1	1	AGAP2, AIF1, ARHGAP15, ARHGAP22, BANK1, BATF, BIN2, CCM2, CD300LG, CD37, CD48, CD6, CD93, CECR1, CLIC1, CLN3, CNR2, CORO1B, CST7, CTSZ, DAXX, DDAH2, DENND1C, DLX5, DOK2, EBF1, EHMT2, F2R, FASTK, FBXO21, FCHO1, FERMT3, FMNL1, FOXI1, GDNF, GFI1, GPR75, GPT, GTF2H4, HLA-DMA, HLA-DPB1, HOXA2, HOXA3, HOXA4, HOXA5, HOXA6, HOXB9, IKZF1, INPP5D, KCNQ1, KIAA1462, LAIR1, LAT, LCP2, LST1, LYL1, MGAT1, MLC1,…
6386	positive regulation of apoptotic process	0.29298	0.836824	6	354	1	1	HOXA5, INPP5D, PLEKHG5, PSENEN, VAV1, WNT5A
379	hair follicle development	0.293172	0.906689	2	81	1	1	RUNX1, RUNX3
3928	molting cycle process	0.293172	0.906689	2	81	1	1	RUNX1, RUNX3
3929	hair cycle process	0.293172	0.906689	2	81	1	1	RUNX1, RUNX3
6815	single-organism behavior	0.293553	0.836471	6	326	1	1	CLN3, GDNF, GFI1, OSM, RUNX1, UCN
1612	cellular aromatic compound metabolic process	0.293743	0.76134	58	5086	1	1	AGAP2, ARHGAP15, ARHGAP22, BATF, CECR1, DAXX, DENND1C, DLX5, EBF1, EHMT2, F2R, FASTK, FOXI1, GDNF, GFI1, GTF2H4, HOXA2, HOXA3, HOXA4, HOXA5, HOXA6, HOXB9, IKZF1, KCNQ1, LYL1, MGAT1, MOV10L1, MSH5, NCKAP1L, NPR3, OSM, PADI4, POP7, PRDM16, PSD4, PSMB8, RASAL3, RFX8, RGL2, RUNX1, RUNX1T1, RUNX3, SCML4, SKAP1, SKIV2L, SLA2, SLC46A1, SPI1, TEAD2, TRIM40, TRIM71, U2AF1L4, UCN, VARS2, VAV1, WNT5A, ZBTB1…
4211	mammary gland development	0.294384	0.878272	3	124	1	1	HOXA5, HOXB9, WNT5A
8347	sequestering of calcium ion	0.294686	0.953022	1	36	1	1	F2R
2611	positive regulation of phospholipase activity	0.295701	0.905434	2	76	1	1	PLCB2, S1PR4
10018	cellular response to molecule of bacterial origin	0.295847	0.904932	2	108	1	1	GFI1, WNT5A
9211	apoptotic process involved in morphogenesis	0.296868	0.952745	1	26	1	1	SPI1
8574	interaction with host	0.296924	0.904518	2	93	1	1	TAP1, TAP2
8488	negative regulation of cytoskeleton organization	0.297229	0.904564	2	79	1	1	CORO1B, TRIM54
1851	reciprocal meiotic recombination	0.297481	0.952068	1	36	1	1	MSH5
5706	reciprocal DNA recombination	0.297481	0.952068	1	36	1	1	MSH5
11434	organic cyclic compound catabolic process	0.298179	0.796261	13	984	1	1	AGAP2, ARHGAP15, CECR1, DENND1C, GTF2H4, MGAT1, MOV10L1, MSH5, NCKAP1L, PSD4, RASAL3, RGL2, SKIV2L
11802	regulation of multicellular organismal development	0.298285	0.78623	17	1164	1	1	GDNF, GFI1, HLA-DMA, HOXA2, HOXA5, IKZF1, INPP5D, NCKAP1L, PIK3R6, PRDM16, PTPN6, RUNX1, SPI1, SRGN, STAB1, STK24, WNT5A
4217	positive regulation of B cell proliferation	0.299212	0.951584	1	33	1	1	NCKAP1L
10535	metanephric nephron morphogenesis	0.299387	0.952294	1	21	1	1	GDNF
4256	negative regulation of histone modification	0.300071	0.951875	1	23	1	1	SPI1
5433	regulation of histone acetylation	0.300095	0.951414	1	30	1	1	SPI1
4324	regulation of cellular biosynthetic process	0.300603	0.76192	38	3156	1	1	ARHGAP22, DAXX, DDAH2, DLX5, EBF1, EHMT2, F2R, FOXI1, GDNF, GFI1, GTF2H4, HOXA2, HOXA5, HOXB9, IKZF1, INPP5D, LYL1, NPR3, OSM, PADI4, PPP1CA, PRDM16, RFX8, RUNX1, RUNX3, SCML4, SKAP1, SLA2, SPI1, SPN, TEAD2, TRIM40, TRIM71, UCN, VAV1, WNT5A, ZBTB12, ZBTB22
7599	phospholipid dephosphorylation	0.300631	0.951977	1	20	1	1	INPP5D
10989	phagosome maturation	0.300954	0.950665	1	43	1	1	RAB32
9216	morphogenesis of an epithelial fold	0.300994	0.951478	1	24	1	1	WNT5A
2088	motor neuron axon guidance	0.301148	0.951595	1	22	1	1	HOXA2
8157	white fat cell differentiation	0.301181	0.953644	1	11	1	1	PRDM16
5979	positive regulation of multicellular organism growth	0.301615	0.950839	1	31	1	1	IKZF1
12083	regulation of CD4-positive, alpha-beta T cell activation	0.301804	0.950874	1	29	1	1	NCKAP1L
5497	hippo signaling	0.301935	0.951009	1	26	1	1	TEAD2
10711	regulation of primary metabolic process	0.3025	0.755078	51	4263	1	1	AGAP2, ARHGAP15, ARHGAP22, CLN3, CTSZ, DAXX, DENND1C, DLX5, EBF1, EHMT2, F2R, FASTK, FOXI1, GDNF, GFI1, GTF2H4, HOXA2, HOXA5, HOXB9, IKZF1, INPP5D, LYL1, NCKAP1L, NPR3, OSM, PADI4, PIK3R6, PPP1CA, PRDM16, PSD4, PSMB8, PTPN6, RASAL3, RASSF1, RFX8, RGL2, RUNX1, RUNX3, SCML4, SKAP1, SLA2, SPI1, SPN, TEAD2, TRIM40, TRIM71, UCN, VAV1, WNT5A, ZBTB12, ZBTB22
6522	positive regulation of MAPK cascade	0.303994	0.839084	5	315	1	1	DAXX, F2R, OSM, PIK3R6, WNT5A
9110	response to growth hormone	0.304016	0.949729	1	38	1	1	PTPN6
1332	transcription, DNA-templated	0.304074	0.759963	36	2939	1	1	ARHGAP22, BATF, DAXX, DLX5, EBF1, EHMT2, F2R, FOXI1, GDNF, GFI1, GTF2H4, HOXA2, HOXA3, HOXA4, HOXA5, HOXA6, HOXB9, IKZF1, LYL1, OSM, PADI4, PRDM16, RFX8, RUNX1, RUNX1T1, RUNX3, SCML4, SKAP1, SLA2, SPI1, TEAD2, TRIM40, VAV1, WNT5A, ZBTB12, ZBTB22
6389	positive regulation of programmed cell death	0.30415	0.82852	6	359	1	1	HOXA5, INPP5D, PLEKHG5, PSENEN, VAV1, WNT5A
8268	positive regulation of small GTPase mediated signal transduction	0.30422	0.949883	1	32	1	1	F2R
1929	JNK cascade	0.304656	0.871526	3	159	1	1	DAXX, SH2D3C, WNT5A
1654	phosphate-containing compound metabolic process	0.304984	0.761104	33	2649	1	1	AGAP2, ARHGAP15, CCM2, CLN3, DAXX, DENND1C, F2R, FASTK, GTF2H4, INPP5D, MGAT1, MOV10L1, MSH5, NCKAP1L, NPR3, OSM, PIK3CD, PIK3R6, PLCB2, PPP1CA, PSD4, PTPN22, PTPN6, PTPN7, RASAL3, RGL2, RUNX3, SH2D3C, SKIV2L, STK19, STK24, UCN, WNT5A
4566	regulation of Rab GTPase activity	0.305021	0.949807	1	28	1	1	DENND1C
10910	regulation of muscle system process	0.305023	0.87132	3	155	1	1	F2R, KCNQ1, UCN
11440	regulation of potassium ion transmembrane transport	0.305139	0.950548	1	19	1	1	KCNQ1
7457	glycerophospholipid biosynthetic process	0.305182	0.871063	3	181	1	1	INPP5D, PIK3CD, PIK3R6
10732	membrane repolarization	0.306442	0.94976	1	22	1	1	KCNQ1
71	M phase	0.307479	0.94961	1	20	1	1	MSH5
5199	regulation of toll-like receptor signaling pathway	0.308486	0.948371	1	32	1	1	GFI1
462	columnar/cuboidal epithelial cell differentiation	0.309033	0.898195	2	77	1	1	HOXA5, WNT5A
3642	second-messenger-mediated signaling	0.309073	0.868689	3	162	1	1	DDAH2, LAT, SLA2
7549	negative regulation of insulin secretion	0.309259	0.948306	1	28	1	1	KCNQ1
4665	regulation of Rab protein signal transduction	0.310194	0.947912	1	29	1	1	DENND1C
8353	negative regulation of protein transport	0.311436	0.896421	2	109	1	1	F2R, SRGN
6518	positive regulation of MAP kinase activity	0.311778	0.866855	3	178	1	1	DAXX, PIK3R6, WNT5A
1894	negative regulation of adenylate cyclase activity	0.311908	0.947641	1	24	1	1	NPR3
5457	embryonic hemopoiesis	0.312127	0.947966	1	20	1	1	RUNX1
557	B cell activation involved in immune response	0.313241	0.946242	1	44	1	1	BATF
4309	negative regulation of cyclase activity	0.313444	0.947007	1	25	1	1	NPR3
4093	positive regulation of cell migration	0.313492	0.846232	4	249	1	1	AIF1, F2R, NCKAP1L, WNT5A
3484	regulation of nucleobase-containing compound metabolic process	0.313822	0.748562	41	3326	1	1	AGAP2, ARHGAP15, ARHGAP22, DAXX, DENND1C, DLX5, EBF1, EHMT2, F2R, FASTK, FOXI1, GDNF, GFI1, GTF2H4, HOXA2, HOXA5, HOXB9, IKZF1, LYL1, NCKAP1L, NPR3, OSM, PADI4, PRDM16, PSD4, RASAL3, RFX8, RGL2, RUNX1, RUNX3, SCML4, SKAP1, SLA2, SPI1, TEAD2, TRIM40, UCN, VAV1, WNT5A, ZBTB12, ZBTB22
2633	regulation of cell cycle process	0.31413	0.820913	6	403	1	1	AIF1, OSM, PSMB8, PTPN6, RASSF1, WNT5A
2625	regulation of macromolecule biosynthetic process	0.31426	0.750847	36	3012	1	1	ARHGAP22, DAXX, DLX5, EBF1, EHMT2, F2R, FOXI1, GDNF, GFI1, GTF2H4, HOXA2, HOXA5, HOXB9, IKZF1, INPP5D, LYL1, OSM, PADI4, PPP1CA, PRDM16, RFX8, RUNX1, RUNX3, SCML4, SKAP1, SLA2, SPI1, SPN, TEAD2, TRIM40, TRIM71, UCN, VAV1, WNT5A, ZBTB12, ZBTB22
10309	cellular response to monoamine stimulus	0.314427	0.947962	1	15	1	1	KCNQ1
10311	cellular response to catecholamine stimulus	0.314427	0.947962	1	15	1	1	KCNQ1
2290	cyclic nucleotide metabolic process	0.314872	0.864974	3	159	1	1	NPR3, UCN, WNT5A
3971	cellular monovalent inorganic cation homeostasis	0.315061	0.945748	1	38	1	1	CLN3
4276	negative regulation of microtubule polymerization or depolymerization	0.315132	0.946394	1	25	1	1	TRIM54
2483	regulation of biosynthetic process	0.315599	0.748485	38	3187	1	1	ARHGAP22, DAXX, DDAH2, DLX5, EBF1, EHMT2, F2R, FOXI1, GDNF, GFI1, GTF2H4, HOXA2, HOXA5, HOXB9, IKZF1, INPP5D, LYL1, NPR3, OSM, PADI4, PPP1CA, PRDM16, RFX8, RUNX1, RUNX3, SCML4, SKAP1, SLA2, SPI1, SPN, TEAD2, TRIM40, TRIM71, UCN, VAV1, WNT5A, ZBTB12, ZBTB22
1290	regulation of DNA replication	0.31574	0.894035	2	107	1	1	EHMT2, UCN
4602	positive regulation of lipid transport	0.315774	0.945485	1	38	1	1	RUNX1
6036	neurotransmitter metabolic process	0.315952	0.946019	1	26	1	1	CLN3
3336	Rac protein signal transduction	0.316071	0.945839	1	28	1	1	AIF1
1126	regulation of glycogen biosynthetic process	0.316866	0.945761	1	25	1	1	PPP1CA
2895	regulation of glucan biosynthetic process	0.316866	0.945761	1	25	1	1	PPP1CA
188	ossification	0.316998	0.829691	5	285	1	1	CLIC1, DLX5, HOXA2, SRGN, WNT5A
8434	negative regulation of lyase activity	0.317926	0.945294	1	26	1	1	NPR3
8162	regulation of blood vessel size	0.318408	0.892445	2	116	1	1	F2R, UCN
3943	regulation of cell morphogenesis	0.318659	0.81765	6	326	1	1	ARHGAP15, CORO1B, FMNL1, GDNF, LST1, WNT5A
6089	molting cycle	0.319	0.892441	2	88	1	1	RUNX1, RUNX3
6240	hair cycle	0.319	0.892441	2	88	1	1	RUNX1, RUNX3
402	blood vessel remodeling	0.319325	0.944278	1	35	1	1	HOXA3
2688	negative regulation of cell communication	0.319344	0.782064	12	798	1	1	CLN3, CNR2, GDNF, INPP5D, PPP1CA, PRDM16, PTPN22, PTPN6, RASAL3, SLA2, TRIM40, WNT5A
4124	negative regulation of axon extension	0.319593	0.945396	1	19	1	1	WNT5A
265	establishment of planar polarity	0.319613	0.944832	1	24	1	1	WNT5A
1868	establishment of tissue polarity	0.319613	0.944832	1	24	1	1	WNT5A
2979	response to amine	0.319697	0.944025	1	38	1	1	CNR2
6393	negative regulation of catalytic activity	0.319826	0.800791	8	586	1	1	CLN3, CNR2, CST7, GFI1, NCKAP1L, NPR3, PSMB8, PTPN6
7980	axon extension involved in axon guidance	0.320358	0.944749	1	22	1	1	WNT5A
11668	neuron projection extension involved in neuron projection guidance	0.320358	0.944749	1	22	1	1	WNT5A
4009	regulation of cell adhesion	0.320388	0.827195	5	284	1	1	FERMT3, NCKAP1L, SPN, VAV1, WNT5A
5456	regulation of tube size	0.320638	0.891171	2	117	1	1	F2R, UCN
3287	morphogenesis of embryonic epithelium	0.320727	0.861425	3	129	1	1	GDNF, TRIM71, WNT5A
9201	negative regulation of cell death	0.320957	0.793961	9	645	1	1	AGAP2, CLN3, DDAH2, F2R, GDNF, NCKAP1L, PSMB8, UCN, WNT5A
2153	epidermis development	0.321144	0.840791	4	269	1	1	GFI1, RUNX1, RUNX3, WNT5A
9720	T cell apoptotic process	0.32189	0.943042	1	43	1	1	WNT5A
5125	membrane protein proteolysis	0.322455	0.942828	1	43	1	1	PSENEN
3936	cellular process involved in reproduction in multicellular organism	0.322595	0.859781	3	184	1	1	EHMT2, MOV10L1, RUNX1
1633	vitamin metabolic process	0.32302	0.889753	2	124	1	1	GFI1, SLC46A1
8158	brown fat cell differentiation	0.323216	0.943003	1	31	1	1	PRDM16
237	behavioral fear response	0.323321	0.94345	1	24	1	1	UCN
510	behavioral defense response	0.323321	0.94345	1	24	1	1	UCN
11868	positive regulation of cell motility	0.323657	0.839062	4	254	1	1	AIF1, F2R, NCKAP1L, WNT5A
1340	transcription from RNA polymerase I promoter	0.323692	0.942447	1	40	1	1	GTF2H4
1079	metanephros morphogenesis	0.324227	0.943023	1	25	1	1	GDNF
8483	regulation of filopodium assembly	0.324369	0.942746	1	28	1	1	PPP1R16B
7197	positive regulation of protein kinase activity	0.324475	0.812995	6	416	1	1	DAXX, F2R, NCKAP1L, PIK3R6, UCN, WNT5A
11568	regulation of protein acetylation	0.324642	0.942314	1	34	1	1	SPI1
12235	regulation of peptidyl-lysine acetylation	0.324642	0.942314	1	34	1	1	SPI1
252	gastrulation with mouth forming second	0.324842	0.942502	1	29	1	1	WNT5A
1653	phosphorus metabolic process	0.325966	0.742341	33	2691	1	1	AGAP2, ARHGAP15, CCM2, CLN3, DAXX, DENND1C, F2R, FASTK, GTF2H4, INPP5D, MGAT1, MOV10L1, MSH5, NCKAP1L, NPR3, OSM, PIK3CD, PIK3R6, PLCB2, PPP1CA, PSD4, PTPN22, PTPN6, PTPN7, RASAL3, RGL2, RUNX3, SH2D3C, SKIV2L, STK19, STK24, UCN, WNT5A
7170	negative regulation of gene expression, epigenetic	0.326162	0.941733	1	34	1	1	SPI1
3321	protein ubiquitination	0.326799	0.802368	7	531	1	1	DAXX, FBXO21, PSMB8, RASSF1, RNF220, TRIM39, TRIM71
4091	DNA damage response, signal transduction by p53 class mediator	0.326845	0.887713	2	107	1	1	BATF, PSMB8
9930	cellular response to chemical stimulus	0.326903	0.751419	23	1914	1	1	AIF1, BIN2, CORO1B, DLX5, GFI1, HLA-DPB1, HOXB9, KCNQ1, MLC1, NCKAP1L, PIK3CD, PLEKHG5, PPP1CA, PRDM16, PSENEN, PSMB8, PTPN6, SELPLG, STK24, TNFRSF25, TRIM71, VAV1, WNT5A
6807	single-organism process	0.327033	0.73814	117	10818	1	1	AGAP2, AIF1, ARHGAP15, ARHGAP22, BANK1, BATF, BIN2, CCM2, CD37, CD48, CD6, CD93, CECR1, CLIC1, CLN3, CNR2, CORO1B, CTSZ, DAXX, DDAH2, DENND1C, DLX5, DOK2, EBF1, EHMT2, F2R, FASTK, FERMT3, FMNL1, FOXI1, GDNF, GFI1, GPR75, GPT, GTF2H4, HLA-DMA, HLA-DPB1, HOXA2, HOXA3, HOXA4, HOXA5, HOXA6, HOXB9, IKZF1, INPP5D, KCNQ1, KIAA1462, LAT, LCP2, LST1, LYL1, MGAT1, MLC1, MOV10L1, MSH5, MSLN, NCKAP1L, NCR3, …
10927	negative regulation of peptide hormone secretion	0.327127	0.941459	1	32	1	1	KCNQ1
9632	myeloid cell development	0.329047	0.941105	1	26	1	1	NCKAP1L
3942	regulation of anatomical structure morphogenesis	0.329283	0.782109	10	639	1	1	ARHGAP15, CORO1B, FMNL1, GDNF, HOXA5, LST1, PIK3R6, RUNX1, STAB1, WNT5A
2654	negative regulation of macromolecule metabolic process	0.329311	0.755618	19	1386	1	1	AGAP2, CLN3, DAXX, EHMT2, GFI1, HOXA2, IKZF1, INPP5D, KCNQ1, PRDM16, PSMB8, PTPN6, RUNX3, SLA2, SPI1, TRIM40, TRIM71, UCN, WNT5A
11919	positive regulation of reproductive process	0.330056	0.940502	1	29	1	1	RUNX1
2881	positive regulation of cell death	0.330432	0.808474	6	380	1	1	HOXA5, INPP5D, PLEKHG5, PSENEN, VAV1, WNT5A
7277	regulation of embryonic development	0.331143	0.885548	2	84	1	1	GDNF, WNT5A
3299	somatic recombination of immunoglobulin gene segments	0.331518	0.93942	1	40	1	1	BATF
822	negative regulation of peptide secretion	0.331521	0.939706	1	33	1	1	KCNQ1
9119	lung epithelium development	0.332068	0.939492	1	33	1	1	HOXA5
6741	cellular protein metabolic process	0.332319	0.734559	36	3158	1	1	CLN3, CTSZ, DAXX, EHMT2, F2R, FASTK, FBXO21, GTF2H4, HLA-DMA, MGAT1, NCKAP1L, OSM, PADI4, PFDN6, PIK3CD, PIK3R6, PPP1CA, PPT2, PSENEN, PSMB8, PTPN22, PTPN6, PTPN7, RASSF1, RNF220, RUNX3, SPI1, STK19, STK24, TRIM39, TRIM40, TRIM71, TTLL8, UCN, VARS2, WNT5A
4736	regulation of chemokine production	0.332598	0.938722	1	50	1	1	WNT5A
9135	branching involved in mammary gland duct morphogenesis	0.33286	0.939713	1	25	1	1	WNT5A
4406	regulation of neurological system process	0.332928	0.9389	1	39	1	1	F2R
2610	regulation of phospholipase activity	0.333178	0.884381	2	83	1	1	PLCB2, S1PR4
8266	negative regulation of lipid biosynthetic process	0.333336	0.938945	1	34	1	1	GFI1
10308	response to monoamine	0.333616	0.940277	1	18	1	1	KCNQ1
10310	response to catecholamine	0.333616	0.940277	1	18	1	1	KCNQ1
5485	segmentation	0.334088	0.883743	2	89	1	1	HOXA2, WNT5A
7613	hormone secretion	0.334441	0.831423	4	235	1	1	KCNQ1, OSM, RUNX1, UCN
7937	gland development	0.334613	0.81665	5	264	1	1	HOXA3, HOXA5, HOXB9, IKZF1, WNT5A
4681	developmental process	0.335229	0.724024	56	4471	1	1	AGAP2, ARHGAP15, ARHGAP22, BATF, CCM2, CECR1, CLIC1, CORO1B, CTSZ, DLX5, EBF1, EHMT2, F2R, FMNL1, FOXI1, GDNF, GFI1, HLA-DMA, HOXA2, HOXA3, HOXA4, HOXA5, HOXA6, HOXB9, IKZF1, INPP5D, KCNQ1, LST1, LYL1, MGAT1, MOV10L1, MSLN, NCKAP1L, NPR3, OSM, PADI4, PIK3CD, PIK3R6, PPP1CA, PRDM16, PSD4, PSMB8, PTPN22, PTPN6, RUNX1, RUNX1T1, RUNX3, SPI1, SPN, SRGN, STAB1, STK24, TRIM54, TRIM71, UCN, WNT5A
4174	regulation of cAMP biosynthetic process	0.335278	0.882967	2	94	1	1	NPR3, UCN
10791	regulation of anatomical structure size	0.335738	0.815639	5	311	1	1	CORO1B, F2R, NCKAP1L, UCN, WNT5A
8887	Wnt signaling pathway, planar cell polarity pathway	0.336406	0.938156	1	27	1	1	WNT5A
10856	regulation of establishment of planar polarity	0.336406	0.938156	1	27	1	1	WNT5A
6584	regulation of phosphatidylinositol 3-kinase activity	0.336532	0.937899	1	30	1	1	PIK3R6
3058	regulation of smooth muscle cell migration	0.337233	0.937559	1	31	1	1	AIF1
239	ameboidal cell migration	0.338163	0.828772	4	226	1	1	CORO1B, GDNF, PLEKHG5, WNT5A
330	neural tube closure	0.338226	0.881794	2	67	1	1	TRIM71, WNT5A
1716	membrane budding	0.338455	0.936425	1	48	1	1	FCHO1
10728	cardiac muscle cell action potential involved in contraction	0.339021	0.937116	1	27	1	1	KCNQ1
10016	cellular response to biotic stimulus	0.339059	0.880422	2	121	1	1	GFI1, WNT5A
10410	nephron epithelium morphogenesis	0.339303	0.936858	1	29	1	1	GDNF
9924	regulation of glycogen metabolic process	0.33953	0.936837	1	28	1	1	PPP1CA
6552	regulation of mRNA stability	0.33978	0.936162	1	39	1	1	GDNF
8382	positive regulation of cellular component movement	0.340306	0.827074	4	260	1	1	AIF1, F2R, NCKAP1L, WNT5A
2493	hormone transport	0.340561	0.826975	4	238	1	1	KCNQ1, OSM, RUNX1, UCN
9245	tube closure	0.340959	0.880149	2	68	1	1	TRIM71, WNT5A
6236	fear response	0.34109	0.936209	1	28	1	1	UCN
8685	regulation of synaptic transmission, glutamatergic	0.341213	0.935961	1	31	1	1	UCN
7802	sympathetic nervous system development	0.341363	0.936443	1	24	1	1	GDNF
9717	regulation of lymphocyte apoptotic process	0.341968	0.935076	1	45	1	1	WNT5A
2672	epithelial cell migration	0.341971	0.846996	3	156	1	1	CORO1B, PLEKHG5, WNT5A
780	regulation of cytokine production involved in immune response	0.342643	0.934998	1	39	1	1	WNT5A
6653	histone H3 acetylation	0.343429	0.934569	1	42	1	1	SPI1
8958	positive regulation of lipase activity	0.343551	0.878228	2	84	1	1	PLCB2, S1PR4
6050	regulation of protein catabolic process	0.344011	0.845488	3	172	1	1	AGAP2, TRIM40, WNT5A
2095	regulation of actin polymerization or depolymerization	0.344589	0.877237	2	109	1	1	CORO1B, NCKAP1L
3297	somatic diversification of immunoglobulins	0.345146	0.93383	1	43	1	1	BATF
5375	nucleobase-containing compound biosynthetic process	0.345172	0.721111	39	3314	1	1	ARHGAP22, BATF, CECR1, DAXX, DLX5, EBF1, EHMT2, F2R, FOXI1, GDNF, GFI1, GTF2H4, HOXA2, HOXA3, HOXA4, HOXA5, HOXA6, HOXB9, IKZF1, LYL1, NPR3, OSM, PADI4, PRDM16, RFX8, RUNX1, RUNX1T1, RUNX3, SCML4, SKAP1, SLA2, SPI1, TEAD2, TRIM40, UCN, VAV1, WNT5A, ZBTB12, ZBTB22
228	osteoblast differentiation	0.345402	0.844786	3	141	1	1	CLIC1, DLX5, HOXA2
11359	negative regulation of signal transduction in absence of ligand	0.345498	0.934155	1	32	1	1	GDNF
12404	negative regulation of extrinsic apoptotic signaling pathway in absence of ligand	0.345498	0.934155	1	32	1	1	GDNF
6523	macromolecule modification	0.345546	0.727075	30	2544	1	1	DAXX, EHMT2, F2R, FASTK, FBXO21, GTF2H4, MGAT1, NCKAP1L, OSM, PADI4, PIK3CD, PIK3R6, PPP1CA, PPT2, PSMB8, PTPN22, PTPN6, PTPN7, RASSF1, RNF220, RUNX3, SPI1, STK19, STK24, TRIM39, TRIM40, TRIM71, TTLL8, UCN, WNT5A
4186	regulation of actin filament length	0.34746	0.875494	2	110	1	1	CORO1B, NCKAP1L
6600	tongue development	0.347895	0.934446	1	19	1	1	PRDM16
7888	positive regulation of smooth muscle cell proliferation	0.348775	0.932353	1	42	1	1	AIF1
6542	regulation of carbohydrate catabolic process	0.34955	0.932745	1	28	1	1	PPP1CA
6543	regulation of cellular carbohydrate catabolic process	0.34955	0.932745	1	28	1	1	PPP1CA
5978	positive regulation of locomotion	0.349766	0.820111	4	267	1	1	AIF1, F2R, NCKAP1L, WNT5A
4809	RNA biosynthetic process	0.350161	0.718334	36	3030	1	1	ARHGAP22, BATF, DAXX, DLX5, EBF1, EHMT2, F2R, FOXI1, GDNF, GFI1, GTF2H4, HOXA2, HOXA3, HOXA4, HOXA5, HOXA6, HOXB9, IKZF1, LYL1, OSM, PADI4, PRDM16, RFX8, RUNX1, RUNX1T1, RUNX3, SCML4, SKAP1, SLA2, SPI1, TEAD2, TRIM40, VAV1, WNT5A, ZBTB12, ZBTB22
11750	apoptotic process involved in development	0.351132	0.932011	1	29	1	1	SPI1
6551	regulation of RNA stability	0.35126	0.931343	1	41	1	1	GDNF
6744	cellular nitrogen compound biosynthetic process	0.35135	0.714912	40	3430	1	1	ARHGAP22, BATF, CECR1, DAXX, DDAH2, DLX5, EBF1, EHMT2, F2R, FOXI1, GDNF, GFI1, GTF2H4, HOXA2, HOXA3, HOXA4, HOXA5, HOXA6, HOXB9, IKZF1, LYL1, NPR3, OSM, PADI4, PRDM16, RFX8, RUNX1, RUNX1T1, RUNX3, SCML4, SKAP1, SLA2, SPI1, TEAD2, TRIM40, UCN, VAV1, WNT5A, ZBTB12, ZBTB22
6970	cellular respiration	0.35138	0.872834	2	141	1	1	PRDM16, UCN
1294	transcription-coupled nucleotide-excision repair	0.352665	0.930615	1	45	1	1	GTF2H4
8359	sequestering of metal ion	0.35267	0.930584	1	46	1	1	F2R
7198	negative regulation of proteolysis	0.352691	0.930899	1	37	1	1	CLN3
7432	positive regulation of JAK-STAT cascade	0.352914	0.930304	1	53	1	1	F2R
7015	bone resorption	0.353007	0.930359	1	49	1	1	INPP5D
10727	cardiac muscle cell action potential	0.353301	0.9311	1	29	1	1	KCNQ1
2938	primary neural tube formation	0.353411	0.872538	2	72	1	1	TRIM71, WNT5A
1238	cAMP biosynthetic process	0.353433	0.871994	2	99	1	1	NPR3, UCN
4709	chemokine production	0.353986	0.929784	1	56	1	1	WNT5A
1102	axis elongation	0.354953	0.93056	1	27	1	1	WNT5A
3933	positive regulation of cell-cell adhesion	0.355417	0.929943	1	33	1	1	WNT5A
1786	actin filament organization	0.355794	0.815781	4	232	1	1	AIF1, CORO1B, NCKAP1L, PHACTR1
9646	regulation of molecular function	0.355986	0.722876	25	1975	1	1	AGAP2, ARHGAP15, CLN3, CNR2, CST7, DAXX, DENND1C, F2R, GDNF, GFI1, NCKAP1L, NPR3, PIK3R6, PLCB2, PSD4, PSENEN, PSMB8, PTPN6, RASAL3, RGL2, RUNX1T1, S1PR4, TRIM40, UCN, WNT5A
917	regulation of systemic arterial blood pressure mediated by a chemical signal	0.356422	0.929264	1	38	1	1	CTSZ
3727	cranial nerve morphogenesis	0.356475	0.930729	1	20	1	1	HOXA3
9835	protein kinase C signaling	0.357082	0.929744	1	26	1	1	WNT5A
8524	regulation of neurotransmitter transport	0.357687	0.928598	1	41	1	1	GDNF
7106	regulation of osteoclast differentiation	0.357748	0.928376	1	47	1	1	INPP5D
4879	regulation of polysaccharide biosynthetic process	0.359009	0.928525	1	31	1	1	PPP1CA
1694	lipid transport	0.359213	0.834743	3	208	1	1	RUNX1, SPNS1, SPNS3
8667	catecholamine transport	0.359476	0.927654	1	46	1	1	GDNF
1903	protein kinase C-activating G-protein coupled receptor signaling pathway	0.359491	0.928032	1	36	1	1	F2R
11008	RNA phosphodiester bond hydrolysis	0.360264	0.927023	1	58	1	1	POP7
6415	positive regulation of I-kappaB kinase/NF-kappaB signaling	0.360347	0.867297	2	140	1	1	F2R, PLEKHG5
126	embryonic axis specification	0.360513	0.92781	1	32	1	1	WNT5A
9050	regulation of cellular localization	0.360602	0.755711	10	752	1	1	F2R, GDNF, KCNQ1, MLC1, OSM, RUNX1, SRGN, TRIM40, UCN, WNT5A
1658	nitrogen compound metabolic process	0.360992	0.699034	62	5622	1	1	AGAP2, ARHGAP15, ARHGAP22, BATF, CECR1, CLN3, DAXX, DDAH2, DENND1C, DLX5, EBF1, EHMT2, F2R, FASTK, FOXI1, GDNF, GFI1, GPT, GTF2H4, HOXA2, HOXA3, HOXA4, HOXA5, HOXA6, HOXB9, IKZF1, KCNQ1, LYL1, MGAT1, MOV10L1, MSH5, NCKAP1L, NPR3, OSM, PADI4, POP7, PRDM16, PSD4, PSMB8, RASAL3, RFX8, RGL2, RUNX1, RUNX1T1, RUNX3, SCML4, SKAP1, SKIV2L, SLA2, SLC46A1, SPI1, TAPBP, TEAD2, TRIM40, TRIM71, U2AF1L4, UCN, …
4352	positive regulation of protein ubiquitination	0.362451	0.866027	2	134	1	1	PSMB8, RASSF1
9623	connective tissue development	0.362571	0.810835	4	208	1	1	HOXA3, HOXA5, RUNX3, WNT5A
8042	negative regulation of epithelial cell proliferation	0.363213	0.866133	2	87	1	1	RUNX3, WNT5A
907	circulatory system process	0.363979	0.793783	5	350	1	1	CTSZ, F2R, KCNQ1, NPR3, UCN
2584	regulation of cell fate commitment	0.364538	0.926263	1	29	1	1	GFI1
4171	regulation of cAMP metabolic process	0.365076	0.86465	2	107	1	1	NPR3, UCN
8985	regulation of macromolecule metabolic process	0.36523	0.699352	46	4033	1	1	AGAP2, ARHGAP22, CLN3, CTSZ, DAXX, DLX5, EBF1, EHMT2, F2R, FASTK, FOXI1, GDNF, GFI1, GTF2H4, HOXA2, HOXA5, HOXB9, IKZF1, INPP5D, KCNQ1, LYL1, NCKAP1L, OSM, PADI4, PIK3R6, PPP1CA, PRDM16, PSMB8, PTPN6, RASSF1, RFX8, RUNX1, RUNX3, SCML4, SKAP1, SLA2, SPI1, SPN, TEAD2, TRIM40, TRIM71, UCN, VAV1, WNT5A, ZBTB12, ZBTB22
9871	protein modification by small protein conjugation or removal	0.365278	0.763597	8	637	1	1	DAXX, FBXO21, PSMB8, RASSF1, RNF220, TRIM39, TRIM40, TRIM71
2125	positive regulation of cell proliferation	0.36535	0.75714	9	673	1	1	AIF1, DLX5, F2R, HOXA3, NCKAP1L, OSM, PTPN6, SPN, WNT5A
1576	ceramide metabolic process	0.366439	0.924249	1	60	1	1	CLN3
464	glandular epithelial cell differentiation	0.366591	0.925359	1	29	1	1	WNT5A
1801	vacuolar transport	0.366712	0.924637	1	41	1	1	CLN3
6832	single-organism developmental process	0.367096	0.694778	55	4429	1	1	AGAP2, ARHGAP15, ARHGAP22, BATF, CCM2, CECR1, CLIC1, CORO1B, CTSZ, DLX5, EBF1, EHMT2, FMNL1, FOXI1, GDNF, GFI1, HLA-DMA, HOXA2, HOXA3, HOXA4, HOXA5, HOXA6, HOXB9, IKZF1, INPP5D, KCNQ1, LST1, LYL1, MGAT1, MOV10L1, MSLN, NCKAP1L, NPR3, OSM, PADI4, PIK3CD, PIK3R6, PPP1CA, PRDM16, PSD4, PSMB8, PTPN22, PTPN6, RUNX1, RUNX1T1, RUNX3, SPI1, SPN, SRGN, STAB1, STK24, TRIM54, TRIM71, UCN, WNT5A
1705	regulation of pH	0.367135	0.924241	1	47	1	1	CLN3
8363	regulation of protein metabolic process	0.367497	0.723735	18	1518	1	1	AGAP2, CLN3, CTSZ, DAXX, F2R, INPP5D, NCKAP1L, OSM, PIK3R6, PSMB8, PTPN6, RASSF1, SPI1, SPN, TRIM40, TRIM71, UCN, WNT5A
2149	gonad development	0.368242	0.82845	3	188	1	1	KCNQ1, RUNX1, WNT5A
10591	organelle transport along microtubule	0.368432	0.924465	1	30	1	1	CLN3
1245	GTP catabolic process	0.368475	0.768888	7	420	1	1	AGAP2, ARHGAP15, DENND1C, NCKAP1L, PSD4, RASAL3, RGL2
1739	muscle contraction	0.368722	0.805939	4	258	1	1	F2R, GDNF, KCNQ1, UCN
2420	response to virus	0.368748	0.827806	3	251	1	1	CD37, SPN, TSPAN32
7009	regulation of nitric oxide biosynthetic process	0.368826	0.923774	1	39	1	1	DDAH2
11347	guanosine-containing compound catabolic process	0.369264	0.768233	7	421	1	1	AGAP2, ARHGAP15, DENND1C, NCKAP1L, PSD4, RASAL3, RGL2
5185	regulation of tissue remodeling	0.369849	0.922909	1	51	1	1	INPP5D
1743	striated muscle contraction	0.371252	0.860894	2	96	1	1	KCNQ1, UCN
2671	negative regulation of gene expression	0.37183	0.733502	13	892	1	1	DAXX, EHMT2, GFI1, HOXA2, IKZF1, KCNQ1, PRDM16, RUNX3, SLA2, SPI1, TRIM71, UCN, WNT5A
5139	positive regulation of kinase activity	0.371943	0.7754	6	437	1	1	DAXX, F2R, NCKAP1L, PIK3R6, UCN, WNT5A
7308	cGMP metabolic process	0.372272	0.922364	1	36	1	1	WNT5A
8040	regulation of epithelial cell proliferation	0.372747	0.803028	4	224	1	1	DLX5, HOXA5, RUNX3, WNT5A
2183	phospholipid biosynthetic process	0.372795	0.825076	3	208	1	1	INPP5D, PIK3CD, PIK3R6
1742	regulation of smooth muscle contraction	0.373121	0.921534	1	47	1	1	F2R
10376	nephron morphogenesis	0.374174	0.921739	1	32	1	1	GDNF
8076	negative regulation of peptidyl-tyrosine phosphorylation	0.374427	0.921693	1	31	1	1	PTPN6
587	cytokine production involved in immune response	0.374665	0.920858	1	46	1	1	WNT5A
6654	histone H4 acetylation	0.374767	0.921228	1	36	1	1	SPI1
2905	negative regulation of neuron projection development	0.375496	0.92095	1	35	1	1	GFI1
2486	negative regulation of metabolic process	0.375934	0.712293	20	1516	1	1	AGAP2, CLN3, DAXX, EHMT2, GFI1, HOXA2, IKZF1, INPP5D, KCNQ1, NPR3, PRDM16, PSMB8, PTPN6, RUNX3, SLA2, SPI1, TRIM40, TRIM71, UCN, WNT5A
7293	GTP metabolic process	0.376458	0.762242	7	429	1	1	AGAP2, ARHGAP15, DENND1C, NCKAP1L, PSD4, RASAL3, RGL2
8479	cytosolic calcium ion homeostasis	0.376618	0.822323	3	206	1	1	CLN3, F2R, S1PR4
342	endothelial cell development	0.377493	0.920365	1	30	1	1	CCM2
10792	positive regulation of cell cycle process	0.37757	0.821681	3	197	1	1	AIF1, PSMB8, WNT5A
9830	calcium ion import	0.378358	0.919821	1	32	1	1	UCN
4175	negative regulation of cAMP biosynthetic process	0.378621	0.919699	1	32	1	1	NPR3
912	vascular process in circulatory system	0.378708	0.855654	2	133	1	1	F2R, UCN
2534	specification of organ identity	0.378789	0.91985	1	29	1	1	GDNF
6530	negative regulation of sequence-specific DNA binding transcription factor activity	0.379535	0.855397	2	107	1	1	GFI1, TRIM40
6301	signal transduction in response to DNA damage	0.379561	0.855246	2	118	1	1	BATF, PSMB8
4160	negative regulation of cyclic nucleotide biosynthetic process	0.380009	0.918989	1	33	1	1	NPR3
4878	regulation of polysaccharide metabolic process	0.380283	0.918798	1	34	1	1	PPP1CA
6748	small molecule metabolic process	0.380377	0.696158	29	2624	1	1	AGAP2, ARHGAP15, CECR1, CLN3, DDAH2, DENND1C, GFI1, GPT, GTF2H4, INPP5D, MGAT1, MOV10L1, MSH5, NCKAP1L, NPR3, PADI4, PIK3CD, PIK3R6, PLCB2, PPP1CA, PSD4, PSMB8, RASAL3, RGL2, SKIV2L, SLC46A1, UCN, VARS2, WNT5A
8087	regulation of phagocytosis	0.380535	0.918243	1	43	1	1	NCKAP1L
3344	regulation of transforming growth factor beta receptor signaling pathway	0.381725	0.854207	2	92	1	1	PPP1CA, PRDM16
6133	cellular modified amino acid biosynthetic process	0.382544	0.917066	1	50	1	1	PADI4
8017	positive regulation of viral transcription	0.38265	0.917015	1	50	1	1	GTF2H4
7984	brain morphogenesis	0.383634	0.917514	1	30	1	1	WNT5A
8384	regulation of release of sequestered calcium ion into cytosol	0.383776	0.916718	1	43	1	1	F2R
3491	regulation of vasoconstriction	0.383852	0.916644	1	44	1	1	F2R
8116	negative regulation of synaptic transmission	0.383997	0.91694	1	36	1	1	CNR2
391	endochondral ossification	0.384178	0.917631	1	26	1	1	DLX5
5806	replacement ossification	0.384178	0.917631	1	26	1	1	DLX5
1889	adenylate cyclase-modulating G-protein coupled receptor signaling pathway	0.384216	0.852273	2	112	1	1	NPR3, S1PR4
2653	positive regulation of macromolecule metabolic process	0.384356	0.698336	24	1884	1	1	DAXX, DLX5, EBF1, F2R, FOXI1, GDNF, GTF2H4, HOXA2, HOXA5, HOXB9, IKZF1, LYL1, NCKAP1L, OSM, PIK3R6, PRDM16, PSMB8, RASSF1, RUNX1, SKAP1, SPI1, SPN, UCN, WNT5A
4321	regulation of cellular metabolic process	0.384573	0.679546	51	4337	1	1	AGAP2, ARHGAP15, ARHGAP22, CLN3, DAXX, DDAH2, DENND1C, DLX5, EBF1, EHMT2, F2R, FASTK, FOXI1, GDNF, GFI1, GTF2H4, HOXA2, HOXA5, HOXB9, IKZF1, INPP5D, LYL1, NCKAP1L, NPR3, OSM, PADI4, PIK3R6, PPP1CA, PRDM16, PSD4, PSMB8, PTPN6, RASAL3, RASSF1, RFX8, RGL2, RUNX1, RUNX3, SCML4, SKAP1, SLA2, SPI1, SPN, TEAD2, TRIM40, TRIM71, UCN, VAV1, WNT5A, ZBTB12, ZBTB22
12414	negative regulation of chromosome organization	0.384692	0.916457	1	39	1	1	SPI1
471	osteoblast development	0.38515	0.918214	1	19	1	1	HOXA2
10935	regulation of cellular response to growth factor stimulus	0.386477	0.815521	3	150	1	1	PPP1CA, PRDM16, WNT5A
3392	peptidyl-amino acid modification	0.386611	0.738923	9	696	1	1	EHMT2, F2R, MGAT1, OSM, PADI4, PTPN6, SPI1, UCN, WNT5A
4248	gene silencing by RNA	0.386642	0.915116	1	50	1	1	TRIM71
5974	negative regulation of locomotion	0.386951	0.81502	3	167	1	1	AIF1, STK24, WNT5A
5359	cellular macromolecular complex assembly	0.387044	0.762866	6	517	1	1	AIF1, FCHO1, NCKAP1L, PADI4, PFDN6, TAPBP
3382	heterocycle biosynthetic process	0.387124	0.682336	39	3377	1	1	ARHGAP22, BATF, CECR1, DAXX, DLX5, EBF1, EHMT2, F2R, FOXI1, GDNF, GFI1, GTF2H4, HOXA2, HOXA3, HOXA4, HOXA5, HOXA6, HOXB9, IKZF1, LYL1, NPR3, OSM, PADI4, PRDM16, RFX8, RUNX1, RUNX1T1, RUNX3, SCML4, SKAP1, SLA2, SPI1, TEAD2, TRIM40, UCN, VAV1, WNT5A, ZBTB12, ZBTB22
328	neural tube formation	0.38716	0.850805	2	84	1	1	TRIM71, WNT5A
6605	cellular amide metabolic process	0.387774	0.849612	2	144	1	1	CLN3, TAPBP
5589	non-canonical Wnt signaling pathway	0.388222	0.914991	1	35	1	1	WNT5A
6548	regulation of RNA splicing	0.388403	0.914365	1	47	1	1	FASTK
6602	skin development	0.388495	0.790644	4	270	1	1	GFI1, RUNX1, RUNX3, WNT5A
3560	aromatic compound biosynthetic process	0.388561	0.680994	39	3379	1	1	ARHGAP22, BATF, CECR1, DAXX, DLX5, EBF1, EHMT2, F2R, FOXI1, GDNF, GFI1, GTF2H4, HOXA2, HOXA3, HOXA4, HOXA5, HOXA6, HOXB9, IKZF1, LYL1, NPR3, OSM, PADI4, PRDM16, RFX8, RUNX1, RUNX1T1, RUNX3, SCML4, SKAP1, SLA2, SPI1, TEAD2, TRIM40, UCN, VAV1, WNT5A, ZBTB12, ZBTB22
1011	cardiac atrium morphogenesis	0.389206	0.915257	1	26	1	1	WNT5A
8263	regulation of DNA metabolic process	0.389849	0.812535	3	224	1	1	EHMT2, SPI1, UCN
9120	epithelium development	0.391494	0.729074	10	695	1	1	CCM2, CTSZ, DLX5, GDNF, GFI1, HOXA5, PPP1CA, SPI1, TRIM71, WNT5A
10752	cell communication involved in cardiac conduction	0.39164	0.913793	1	29	1	1	KCNQ1
11701	chloride transmembrane transport	0.391986	0.912958	1	39	1	1	CLIC1
8431	positive regulation of transferase activity	0.392144	0.758734	6	449	1	1	DAXX, F2R, NCKAP1L, PIK3R6, UCN, WNT5A
4542	regulation of protein polymerization	0.392152	0.846965	2	116	1	1	CORO1B, NCKAP1L
4166	negative regulation of nucleotide biosynthetic process	0.392656	0.912855	1	35	1	1	NPR3
11299	negative regulation of purine nucleotide biosynthetic process	0.392656	0.912855	1	35	1	1	NPR3
4159	regulation of cyclic nucleotide biosynthetic process	0.39373	0.845958	2	112	1	1	NPR3, UCN
4327	regulation of cellular catabolic process	0.393783	0.732846	9	575	1	1	AGAP2, ARHGAP15, CLN3, DENND1C, NCKAP1L, PPP1CA, PSD4, RASAL3, RGL2
6581	positive regulation of GTPase activity	0.39379	0.810066	3	154	1	1	ARHGAP15, NCKAP1L, RASAL3
11346	guanosine-containing compound metabolic process	0.39383	0.747605	7	437	1	1	AGAP2, ARHGAP15, DENND1C, NCKAP1L, PSD4, RASAL3, RGL2
11475	organic substance catabolic process	0.394255	0.692126	22	1955	1	1	AGAP2, ARHGAP15, CECR1, CLN3, DDAH2, DENND1C, FBXO21, GPT, GTF2H4, MGAT1, MOV10L1, MSH5, NCKAP1L, PLCB2, PPP1CA, PSD4, PSMB8, RASAL3, RGL2, SKIV2L, TRIM40, WNT5A
7464	glycerolipid metabolic process	0.394502	0.785823	4	299	1	1	INPP5D, PIK3CD, PIK3R6, PPP1CA
2942	mesenchymal cell development	0.394538	0.845623	2	98	1	1	GDNF, WNT5A
8489	positive regulation of cytoskeleton organization	0.394545	0.845292	2	122	1	1	CORO1B, NCKAP1L
3982	actin cytoskeleton organization	0.394975	0.746641	7	433	1	1	AIF1, CORO1B, FMNL1, NCKAP1L, PARVG, PHACTR1, TNXB
11576	positive regulation of mitotic cell cycle phase transition	0.395078	0.911556	1	37	1	1	AIF1
5989	regulation of fibroblast growth factor receptor signaling pathway	0.395545	0.912325	1	25	1	1	WNT5A
5378	ncRNA metabolic process	0.395613	0.808038	3	279	1	1	POP7, TRIM71, VARS2
7879	negative regulation of developmental growth	0.396081	0.911638	1	29	1	1	WNT5A
10176	genetic imprinting	0.39629	0.912232	1	23	1	1	KCNQ1
6583	regulation of lipid kinase activity	0.396431	0.91101	1	35	1	1	PIK3R6
56	activation of MAPK activity	0.396989	0.843635	2	123	1	1	DAXX, WNT5A
6157	pigment metabolic process	0.397497	0.909707	1	54	1	1	CECR1
2155	male gonad development	0.397556	0.843465	2	106	1	1	KCNQ1, WNT5A
4565	regulation of ARF GTPase activity	0.397615	0.911085	1	27	1	1	AGAP2
3057	smooth muscle cell migration	0.397682	0.910333	1	36	1	1	AIF1
4172	negative regulation of cAMP metabolic process	0.397983	0.910184	1	36	1	1	NPR3
431	morphogenesis of an epithelial sheet	0.398176	0.910359	1	32	1	1	WNT5A
269	neural crest cell migration	0.398191	0.910081	1	36	1	1	GDNF
11573	positive regulation of cell cycle phase transition	0.398491	0.909819	1	38	1	1	AIF1
1700	cellular iron ion homeostasis	0.398514	0.909015	1	62	1	1	SLC46A1
1345	transcription from RNA polymerase II promoter	0.398796	0.693382	19	1419	1	1	DLX5, EHMT2, FOXI1, GDNF, GFI1, GTF2H4, HOXA2, HOXA5, HOXB9, IKZF1, OSM, PRDM16, RUNX1, RUNX3, SKAP1, SLA2, SPI1, TEAD2, WNT5A
4157	negative regulation of cyclic nucleotide metabolic process	0.399328	0.909459	1	37	1	1	NPR3
8673	regulation of amine transport	0.399377	0.908743	1	55	1	1	GDNF
7747	lung alveolus development	0.399463	0.909392	1	37	1	1	HOXA5
7903	response to axon injury	0.399644	0.908817	1	48	1	1	STK24
3792	olfactory bulb development	0.399721	0.909758	1	30	1	1	WNT5A
4323	positive regulation of cellular metabolic process	0.399847	0.682719	25	1965	1	1	DAXX, DDAH2, DLX5, EBF1, F2R, FOXI1, GDNF, GTF2H4, HOXA2, HOXA5, HOXB9, IKZF1, LYL1, NCKAP1L, OSM, PIK3R6, PRDM16, PSMB8, RASSF1, RUNX1, SKAP1, SPI1, SPN, UCN, WNT5A
694	somatic diversification of immune receptors via germline recombination within a single locus	0.399921	0.908645	1	49	1	1	BATF
3296	somatic cell DNA recombination	0.399921	0.908645	1	49	1	1	BATF
1381	tRNA aminoacylation for protein translation	0.399972	0.908687	1	47	1	1	VARS2
55	activation of MAPKK activity	0.400068	0.908451	1	53	1	1	F2R
11433	organic cyclic compound metabolic process	0.401312	0.661927	58	5278	1	1	AGAP2, ARHGAP15, ARHGAP22, BATF, CECR1, DAXX, DENND1C, DLX5, EBF1, EHMT2, F2R, FASTK, FOXI1, GDNF, GFI1, GTF2H4, HOXA2, HOXA3, HOXA4, HOXA5, HOXA6, HOXB9, IKZF1, KCNQ1, LYL1, MGAT1, MOV10L1, MSH5, NCKAP1L, NPR3, OSM, PADI4, POP7, PRDM16, PSD4, PSMB8, RASAL3, RFX8, RGL2, RUNX1, RUNX1T1, RUNX3, SCML4, SKAP1, SKIV2L, SLA2, SLC46A1, SPI1, TEAD2, TRIM40, TRIM71, U2AF1L4, UCN, VARS2, VAV1, WNT5A, ZBTB1…
4128	intracellular receptor signaling pathway	0.401496	0.803817	3	223	1	1	DAXX, PSTPIP1, SLA2
1125	glycogen biosynthetic process	0.401682	0.907944	1	44	1	1	PPP1CA
2337	glucan biosynthetic process	0.401682	0.907944	1	44	1	1	PPP1CA
4850	positive regulation of homeostatic process	0.401732	0.907378	1	63	1	1	F2R
2495	anterior/posterior axis specification	0.401971	0.90803	1	39	1	1	WNT5A
7127	positive regulation of translation	0.403315	0.906937	1	49	1	1	UCN
4165	regulation of nucleotide biosynthetic process	0.403539	0.839273	2	115	1	1	NPR3, UCN
11298	regulation of purine nucleotide biosynthetic process	0.403539	0.839273	2	115	1	1	NPR3, UCN
2223	nucleobase metabolic process	0.403859	0.90632	1	62	1	1	CECR1
8360	regulation of multicellular organismal process	0.405357	0.680377	23	1839	1	1	CLIC1, DLX5, F2R, GDNF, GFI1, HLA-DMA, HOXA2, HOXA5, IKZF1, INPP5D, KCNQ1, NCKAP1L, PIK3R6, PRDM16, PTPN6, RUNX1, SPI1, SPN, SRGN, STAB1, STK24, UCN, WNT5A
218	patterning of blood vessels	0.405975	0.906062	1	38	1	1	SPI1
10622	purine-containing compound biosynthetic process	0.406259	0.800209	3	221	1	1	CECR1, NPR3, UCN
552	CD4-positive, alpha-beta T cell differentiation involved in immune response	0.406319	0.906138	1	34	1	1	BATF
6015	T-helper cell differentiation	0.406319	0.906138	1	34	1	1	BATF
3462	viral life cycle	0.40662	0.836837	2	147	1	1	TAP1, TAP2
2105	actin polymerization or depolymerization	0.406918	0.836867	2	122	1	1	AIF1, NCKAP1L
3148	monoamine transport	0.407343	0.904628	1	58	1	1	GDNF
6863	glycerolipid biosynthetic process	0.407732	0.799116	3	215	1	1	INPP5D, PIK3CD, PIK3R6
6374	amino acid activation	0.40806	0.904517	1	49	1	1	VARS2
6375	tRNA aminoacylation	0.40806	0.904517	1	49	1	1	VARS2
4943	muscle cell proliferation	0.408319	0.835996	2	114	1	1	AIF1, NPR3
7745	organelle fusion	0.408399	0.903994	1	62	1	1	CLN3
9106	ventricular septum morphogenesis	0.408467	0.90556	1	28	1	1	WNT5A
6184	auditory receptor cell differentiation	0.40987	0.904845	1	28	1	1	GFI1
1587	glycosphingolipid metabolic process	0.410149	0.90323	1	56	1	1	CLN3
9318	prostate gland epithelium morphogenesis	0.410237	0.90446	1	30	1	1	WNT5A
2124	cell proliferation	0.410322	0.682736	19	1553	1	1	AIF1, CD37, DLX5, F2R, HOXA3, HOXA5, INPP5D, LST1, NCKAP1L, NPR3, OSM, PTPN22, PTPN6, RUNX1, RUNX3, SPN, TRIM71, TSPAN32, WNT5A
4340	regulation of cell projection organization	0.41035	0.756438	5	300	1	1	CORO1B, GFI1, PPP1R16B, STK24, WNT5A
2195	glutamine family amino acid metabolic process	0.410593	0.902925	1	59	1	1	DDAH2
2146	regulation of cell size	0.41152	0.834341	2	83	1	1	UCN, WNT5A
11313	negative regulation of purine nucleotide metabolic process	0.411584	0.90313	1	39	1	1	NPR3
2666	developmental programmed cell death	0.411971	0.902825	1	41	1	1	SPI1
507	somatic diversification of immune receptors	0.412163	0.902297	1	52	1	1	BATF
11479	alpha-amino acid biosynthetic process	0.412973	0.901554	1	65	1	1	PADI4
4117	BMP signaling pathway	0.413245	0.832751	2	102	1	1	DLX5, WNT5A
217	blood vessel development	0.413553	0.74076	6	405	1	1	ARHGAP22, CCM2, HOXA3, LYL1, PIK3R6, SPI1
1025	cardiac atrium development	0.413648	0.902799	1	29	1	1	WNT5A
547	alpha-beta T cell activation involved in immune response	0.413733	0.902192	1	36	1	1	BATF
551	alpha-beta T cell differentiation involved in immune response	0.413733	0.902192	1	36	1	1	BATF
2767	positive regulation of cell morphogenesis involved in differentiation	0.414171	0.901679	1	41	1	1	GDNF
8301	negative regulation of cellular component organization	0.414314	0.740149	6	389	1	1	CORO1B, GFI1, OSM, SPI1, TRIM54, WNT5A
11552	negative regulation of protein depolymerization	0.41439	0.901425	1	44	1	1	TRIM54
4341	negative regulation of cell projection organization	0.41455	0.832004	2	93	1	1	GFI1, WNT5A
10067	cellular response to cAMP	0.416782	0.900309	1	41	1	1	KCNQ1
550	T cell differentiation involved in immune response	0.417565	0.900121	1	37	1	1	BATF
10500	metanephric nephron development	0.417685	0.900419	1	32	1	1	GDNF
2084	tRNA processing	0.418239	0.898627	1	73	1	1	POP7
9581	cardiac conduction	0.418279	0.899949	1	34	1	1	KCNQ1
3904	olfactory lobe development	0.418434	0.900111	1	31	1	1	WNT5A
3268	macroautophagy	0.419173	0.898817	1	46	1	1	CLN3
6520	regulation of MAPK cascade	0.419303	0.735716	6	460	1	1	DAXX, F2R, OSM, PIK3R6, PTPN6, WNT5A
2293	cyclic nucleotide biosynthetic process	0.419593	0.828006	2	122	1	1	NPR3, UCN
8760	cyclic purine nucleotide metabolic process	0.419593	0.828006	2	122	1	1	NPR3, UCN
4289	developmental induction	0.419994	0.898836	1	37	1	1	GDNF
11843	regulation of leukocyte apoptotic process	0.420068	0.897793	1	65	1	1	WNT5A
10818	cochlea development	0.420081	0.898995	1	34	1	1	WNT5A
7266	negative regulation of nucleotide metabolic process	0.420262	0.898415	1	42	1	1	NPR3
4572	regulation of Rho GTPase activity	0.420374	0.827641	2	108	1	1	ARHGAP15, NCKAP1L
10094	cellular response to growth factor stimulus	0.420628	0.709172	9	591	1	1	DLX5, PIK3CD, PLEKHG5, PPP1CA, PRDM16, PSENEN, TRIM71, VAV1, WNT5A
4617	positive regulation of intracellular transport	0.420943	0.82674	2	155	1	1	F2R, MLC1
11710	negative regulation of intracellular signal transduction	0.421949	0.763797	4	280	1	1	PTPN6, RASAL3, SLA2, TRIM40
8120	regulation of steroid biosynthetic process	0.422962	0.896672	1	49	1	1	GFI1
46	negative regulation of transcription from RNA polymerase II promoter	0.423468	0.713627	8	516	1	1	EHMT2, GFI1, HOXA2, IKZF1, PRDM16, RUNX3, SLA2, SPI1
10812	regulation of transmembrane receptor protein serine/threonine kinase signaling pathway	0.423638	0.787179	3	162	1	1	PPP1CA, PRDM16, WNT5A
9434	kidney morphogenesis	0.428554	0.893838	1	44	1	1	GDNF
6933	cell-cell signaling involved in cell fate commitment	0.429279	0.893764	1	38	1	1	GDNF
3006	muscle cell migration	0.429436	0.893452	1	42	1	1	AIF1
6445	negative regulation of protein complex disassembly	0.429641	0.893111	1	47	1	1	TRIM54
2889	negative regulation of protein processing	0.429675	0.892814	1	55	1	1	CLN3
3144	amine transport	0.430298	0.892334	1	60	1	1	GDNF
2029	neuromuscular junction development	0.430996	0.892821	1	38	1	1	F2R
10730	regulation of cardiac muscle cell contraction	0.43141	0.892799	1	35	1	1	KCNQ1
1451	regulation of cellular amino acid metabolic process	0.432169	0.891375	1	57	1	1	PSMB8
8577	multi-organism process	0.432386	0.664296	18	1789	1	1	BATF, CD37, CD93, CNR2, DAXX, EHMT2, F2R, GFI1, GTF2H4, MOV10L1, PSMB8, SPN, STAB1, TAP1, TAP2, TSPAN32, UCN, WNT5A
1415	protein phosphorylation	0.433551	0.674284	14	1126	1	1	DAXX, F2R, FASTK, GTF2H4, NCKAP1L, OSM, PIK3CD, PIK3R6, PTPN6, RUNX3, STK19, STK24, UCN, WNT5A
6694	positive regulation of molecular function	0.43405	0.67382	14	1130	1	1	ARHGAP15, DAXX, F2R, GDNF, NCKAP1L, NPR3, PIK3R6, PLCB2, PSENEN, PSMB8, RASAL3, S1PR4, UCN, WNT5A
7962	genitalia development	0.434379	0.890528	1	46	1	1	WNT5A
3965	negative regulation of signaling	0.435133	0.684908	11	795	1	1	CNR2, GDNF, INPP5D, PPP1CA, PRDM16, PTPN22, PTPN6, RASAL3, SLA2, TRIM40, WNT5A
1691	amino acid transport	0.43539	0.816634	2	122	1	1	CLN3, SLC46A1
2045	respiratory gaseous exchange	0.435875	0.889331	1	56	1	1	HOXA5
8601	positive regulation of nuclear division	0.436735	0.8893	1	44	1	1	WNT5A
4059	lipid modification	0.437318	0.815063	2	136	1	1	INPP5D, PIK3R6
6693	negative regulation of molecular function	0.43749	0.693837	9	743	1	1	CLN3, CNR2, CST7, GFI1, NCKAP1L, NPR3, PSMB8, PTPN6, TRIM40
9716	lymphocyte apoptotic process	0.437822	0.888148	1	59	1	1	WNT5A
7156	positive regulation of ossification	0.437978	0.888755	1	41	1	1	WNT5A
1182	alcohol metabolic process	0.438021	0.750289	4	332	1	1	CLN3, GFI1, INPP5D, PLCB2
1556	glycerophospholipid metabolic process	0.438515	0.774935	3	226	1	1	INPP5D, PIK3CD, PIK3R6
1670	chloride transport	0.438596	0.888114	1	47	1	1	CLIC1
7995	cellular developmental process	0.439369	0.634222	37	2916	1	1	AGAP2, ARHGAP15, ARHGAP22, BATF, CCM2, CLIC1, CORO1B, DLX5, EHMT2, FMNL1, GDNF, GFI1, HLA-DMA, HOXA2, HOXA5, IKZF1, INPP5D, LST1, LYL1, MOV10L1, NCKAP1L, PADI4, PIK3CD, PRDM16, PSD4, PSMB8, PTPN22, PTPN6, RUNX1, RUNX1T1, RUNX3, SPI1, SPN, STK24, TRIM54, UCN, WNT5A
4275	regulation of microtubule polymerization or depolymerization	0.440378	0.887291	1	43	1	1	TRIM54
6096	vasodilation	0.440527	0.886638	1	58	1	1	UCN
4122	negative regulation of BMP signaling pathway	0.440996	0.887443	1	35	1	1	WNT5A
7103	regulation of osteoblast differentiation	0.441034	0.812901	2	96	1	1	CLIC1, DLX5
10946	nucleic acid metabolic process	0.441256	0.628437	44	4053	1	1	ARHGAP22, BATF, DAXX, DLX5, EBF1, EHMT2, F2R, FASTK, FOXI1, GDNF, GFI1, GTF2H4, HOXA2, HOXA3, HOXA4, HOXA5, HOXA6, HOXB9, IKZF1, LYL1, MSH5, OSM, PADI4, POP7, PRDM16, PSMB8, RFX8, RUNX1, RUNX1T1, RUNX3, SCML4, SKAP1, SLA2, SPI1, TEAD2, TRIM40, TRIM71, U2AF1L4, UCN, VARS2, VAV1, WNT5A, ZBTB12, ZBTB22
6846	single-organism membrane fusion	0.441976	0.885454	1	74	1	1	CLN3
9915	response to growth factor	0.442356	0.689574	9	607	1	1	DLX5, PIK3CD, PLEKHG5, PPP1CA, PRDM16, PSENEN, TRIM71, VAV1, WNT5A
5636	cellular response to drug	0.442606	0.885875	1	46	1	1	KCNQ1
7135	positive regulation of DNA replication	0.44291	0.885498	1	51	1	1	UCN
7495	development of primary male sexual characteristics	0.442984	0.811023	2	123	1	1	KCNQ1, WNT5A
1338	regulation of transcription from RNA polymerase II promoter	0.443263	0.656618	17	1260	1	1	DLX5, EHMT2, FOXI1, GDNF, GFI1, HOXA2, HOXA5, HOXB9, IKZF1, OSM, PRDM16, RUNX1, RUNX3, SKAP1, SLA2, SPI1, WNT5A
10256	anatomical structure maturation	0.443295	0.885436	1	47	1	1	LYL1
7953	mesenchymal cell differentiation	0.4434	0.810912	2	109	1	1	GDNF, WNT5A
8369	regulation of RNA metabolic process	0.444405	0.633209	32	2768	1	1	ARHGAP22, DAXX, DLX5, EBF1, EHMT2, F2R, FASTK, FOXI1, GDNF, GFI1, GTF2H4, HOXA2, HOXA5, HOXB9, IKZF1, LYL1, OSM, PADI4, PRDM16, RFX8, RUNX1, RUNX3, SCML4, SKAP1, SLA2, SPI1, TEAD2, TRIM40, VAV1, WNT5A, ZBTB12, ZBTB22
10862	regulation of kidney development	0.445081	0.884548	1	44	1	1	GDNF
9036	face morphogenesis	0.445145	0.885648	1	29	1	1	DLX5
8456	negative regulation of ubiquitin-protein ligase activity involved in mitotic cell cycle	0.445744	0.883433	1	66	1	1	PSMB8
7697	positive regulation of fibroblast proliferation	0.446285	0.883903	1	43	1	1	WNT5A
9783	regulation of ERK1 and ERK2 cascade	0.446465	0.808355	2	129	1	1	F2R, PTPN6
8682	regulation of synapse assembly	0.44711	0.884205	1	32	1	1	WNT5A
3927	cell cycle phase	0.447271	0.883564	1	39	1	1	MSH5
6747	cellular carbohydrate catabolic process	0.447952	0.88258	1	51	1	1	PPP1CA
1660	nitric oxide biosynthetic process	0.448077	0.882585	1	49	1	1	DDAH2
7046	negative regulation of fat cell differentiation	0.44834	0.883313	1	34	1	1	WNT5A
8886	canonical Wnt signaling pathway	0.448856	0.766855	3	180	1	1	DLX5, HOXB9, WNT5A
458	positive regulation of mesenchymal cell proliferation	0.44898	0.882708	1	37	1	1	WNT5A
2595	regulation of gene expression	0.449513	0.624455	37	3279	1	1	ARHGAP22, CLN3, DAXX, DLX5, EBF1, EHMT2, F2R, FASTK, FOXI1, GDNF, GFI1, GTF2H4, HOXA2, HOXA5, HOXB9, IKZF1, KCNQ1, LYL1, OSM, PADI4, PRDM16, RASSF1, RFX8, RUNX1, RUNX3, SCML4, SKAP1, SLA2, SPI1, TEAD2, TRIM40, TRIM71, UCN, VAV1, WNT5A, ZBTB12, ZBTB22
10926	positive regulation of peptide hormone secretion	0.449665	0.881407	1	56	1	1	UCN
1949	germ cell development	0.450393	0.805297	2	139	1	1	EHMT2, MOV10L1
7399	positive regulation of JNK cascade	0.451109	0.880657	1	53	1	1	WNT5A
2492	epidermal cell differentiation	0.451617	0.804287	2	148	1	1	GFI1, WNT5A
10362	nephron epithelium development	0.451974	0.880582	1	43	1	1	GDNF
7856	embryonic camera-type eye morphogenesis	0.45447	0.880361	1	28	1	1	WNT5A
4743	regulation of interferon-gamma production	0.454747	0.878084	1	68	1	1	WNT5A
3210	viral process	0.455672	0.693006	7	638	1	1	CD93, DAXX, GFI1, GTF2H4, PSMB8, TAP1, TAP2
7813	blood vessel morphogenesis	0.455834	0.717326	5	344	1	1	ARHGAP22, CCM2, HOXA3, PIK3R6, SPI1
11435	organic cyclic compound biosynthetic process	0.455987	0.616936	39	3485	1	1	ARHGAP22, BATF, CECR1, DAXX, DLX5, EBF1, EHMT2, F2R, FOXI1, GDNF, GFI1, GTF2H4, HOXA2, HOXA3, HOXA4, HOXA5, HOXA6, HOXB9, IKZF1, LYL1, NPR3, OSM, PADI4, PRDM16, RFX8, RUNX1, RUNX1T1, RUNX3, SCML4, SKAP1, SLA2, SPI1, TEAD2, TRIM40, UCN, VAV1, WNT5A, ZBTB12, ZBTB22
1759	response to osmotic stress	0.456708	0.877136	1	59	1	1	MLC1
5496	hair cell differentiation	0.457267	0.878067	1	34	1	1	GFI1
4241	endocrine pancreas development	0.457565	0.876972	1	49	1	1	WNT5A
1800	vacuole organization	0.457627	0.876584	1	59	1	1	CLN3
1890	adenylate cyclase-activating G-protein coupled receptor signaling pathway	0.458174	0.87665	1	48	1	1	S1PR4
7501	negative regulation of Ras protein signal transduction	0.458786	0.877251	1	33	1	1	RASAL3
4734	tumor necrosis factor production	0.459038	0.87546	1	70	1	1	SPN
4761	regulation of tumor necrosis factor production	0.459038	0.87546	1	70	1	1	SPN
2063	learning	0.461234	0.79761	2	99	1	1	CLN3, UCN
2380	response to heat	0.461479	0.874067	1	66	1	1	OSM
4127	androgen receptor signaling pathway	0.462618	0.873587	1	58	1	1	DAXX
8421	regulation of hydrolase activity	0.462939	0.659107	11	865	1	1	AGAP2, ARHGAP15, CST7, DENND1C, F2R, NCKAP1L, PLCB2, PSD4, RASAL3, RGL2, S1PR4
3584	protein metabolic process	0.463771	0.608797	40	3795	1	1	AGAP2, CLN3, CTSZ, DAXX, EHMT2, F2R, FASTK, FBXO21, GTF2H4, HLA-DMA, INPP5D, MGAT1, NCKAP1L, OSM, PADI4, PFDN6, PIK3CD, PIK3R6, PPP1CA, PPT2, PSENEN, PSMB8, PTPN22, PTPN6, PTPN7, RASSF1, RNF220, RUNX3, SPI1, SPN, SRGN, STK19, STK24, TRIM39, TRIM40, TRIM71, TTLL8, UCN, VARS2, WNT5A
906	muscle system process	0.464057	0.728161	4	298	1	1	F2R, GDNF, KCNQ1, UCN
6829	multi-organism cellular process	0.464776	0.684706	7	648	1	1	CD93, DAXX, GFI1, GTF2H4, PSMB8, TAP1, TAP2
10565	signal transduction by p53 class mediator	0.465158	0.793902	2	148	1	1	BATF, PSMB8
8036	epithelial cell proliferation	0.465496	0.727034	4	268	1	1	DLX5, HOXA5, RUNX3, WNT5A
823	positive regulation of peptide secretion	0.46554	0.871764	1	59	1	1	UCN
8269	negative regulation of small GTPase mediated signal transduction	0.465552	0.873068	1	34	1	1	RASAL3
8436	negative regulation of ligase activity	0.46591	0.871235	1	71	1	1	PSMB8
8461	negative regulation of ubiquitin-protein ligase activity	0.46591	0.871235	1	71	1	1	PSMB8
2594	gene expression	0.466341	0.601751	50	4741	1	1	ARHGAP22, BATF, CLN3, CTSZ, DAXX, DLX5, EBF1, EHMT2, F2R, FASTK, FBXO21, FOXI1, GDNF, GFI1, GTF2H4, HOXA2, HOXA3, HOXA4, HOXA5, HOXA6, HOXB9, IKZF1, KCNQ1, LYL1, OSM, PADI4, POP7, PRDM16, PSENEN, PSMB8, RASSF1, RFX8, RUNX1, RUNX1T1, RUNX3, SCML4, SKAP1, SLA2, SPI1, SRGN, TEAD2, TRIM40, TRIM71, U2AF1L4, UCN, VARS2, VAV1, WNT5A, ZBTB12, ZBTB22
1321	nucleosome assembly	0.466782	0.870512	1	81	1	1	PADI4
7545	male sex differentiation	0.466809	0.792783	2	132	1	1	KCNQ1, WNT5A
383	heart looping	0.467056	0.871193	1	49	1	1	WNT5A
4355	positive regulation of protein modification process	0.467397	0.666361	9	753	1	1	DAXX, F2R, NCKAP1L, OSM, PIK3R6, PSMB8, RASSF1, UCN, WNT5A
8429	positive regulation of hydrolase activity	0.469682	0.691147	6	467	1	1	ARHGAP15, F2R, NCKAP1L, PLCB2, RASAL3, S1PR4
11116	cell-type specific apoptotic process	0.471561	0.703316	5	353	1	1	AGAP2, CLN3, F2R, GDNF, WNT5A
1893	adenylate cyclase-inhibiting G-protein coupled receptor signaling pathway	0.471924	0.868078	1	51	1	1	NPR3
7302	cAMP metabolic process	0.472308	0.788536	2	127	1	1	NPR3, UCN
9599	determination of heart left/right asymmetry	0.472806	0.867523	1	51	1	1	WNT5A
373	positive regulation of protein phosphorylation	0.472912	0.677308	7	587	1	1	DAXX, F2R, NCKAP1L, OSM, PIK3R6, UCN, WNT5A
6455	regulation of potassium ion transport	0.473088	0.867931	1	40	1	1	KCNQ1
8457	positive regulation of ubiquitin-protein ligase activity involved in mitotic cell cycle	0.473622	0.866411	1	71	1	1	PSMB8
6525	macromolecule methylation	0.473798	0.787311	2	131	1	1	EHMT2, SPI1
1697	cellular metal ion homeostasis	0.473857	0.71939	4	361	1	1	CLN3, F2R, S1PR4, SLC46A1
1764	DNA damage response, signal transduction by p53 class mediator resulting in cell cycle arrest	0.474627	0.865942	1	64	1	1	PSMB8
10607	signal transduction involved in mitotic G1 DNA damage checkpoint	0.474627	0.865942	1	64	1	1	PSMB8
11689	intracellular signal transduction involved in G1 DNA damage checkpoint	0.474627	0.865942	1	64	1	1	PSMB8
2784	regulation of hormone levels	0.474987	0.700139	5	387	1	1	CTSZ, KCNQ1, OSM, RUNX1, UCN
700	platelet degranulation	0.475088	0.86538	1	76	1	1	SRGN
12357	regulation of RNA biosynthetic process	0.475244	0.604392	31	2700	1	1	ARHGAP22, DAXX, DLX5, EBF1, EHMT2, F2R, FOXI1, GDNF, GFI1, GTF2H4, HOXA2, HOXA5, HOXB9, IKZF1, LYL1, OSM, PADI4, PRDM16, RFX8, RUNX1, RUNX3, SCML4, SKAP1, SLA2, SPI1, TEAD2, TRIM40, VAV1, WNT5A, ZBTB12, ZBTB22
546	T cell activation involved in immune response	0.475837	0.86549	1	54	1	1	BATF
10264	tumor necrosis factor superfamily cytokine production	0.475894	0.864906	1	74	1	1	SPN
9782	ERK1 and ERK2 cascade	0.476143	0.785331	2	142	1	1	F2R, PTPN6
2893	regulation of metal ion transport	0.476197	0.743842	3	208	1	1	F2R, KCNQ1, UCN
6095	vasoconstriction	0.476294	0.864966	1	61	1	1	F2R
1299	nucleotide-excision repair	0.477926	0.863671	1	71	1	1	GTF2H4
10599	signal transduction involved in DNA integrity checkpoint	0.478303	0.863572	1	65	1	1	PSMB8
10601	signal transduction involved in mitotic cell cycle checkpoint	0.478303	0.863572	1	65	1	1	PSMB8
10603	signal transduction involved in DNA damage checkpoint	0.478303	0.863572	1	65	1	1	PSMB8
11690	signal transduction involved in mitotic DNA damage checkpoint	0.478303	0.863572	1	65	1	1	PSMB8
11691	signal transduction involved in mitotic DNA integrity checkpoint	0.478303	0.863572	1	65	1	1	PSMB8
1677	dicarboxylic acid transport	0.478983	0.86319	1	63	1	1	SLC46A1
7920	embryonic cranial skeleton morphogenesis	0.479039	0.864313	1	38	1	1	HOXA2
4325	negative regulation of cellular biosynthetic process	0.479235	0.634986	13	985	1	1	DAXX, EHMT2, GFI1, HOXA2, IKZF1, INPP5D, NPR3, PRDM16, RUNX3, SLA2, SPI1, TRIM71, WNT5A
11551	regulation of protein depolymerization	0.479408	0.863137	1	56	1	1	TRIM54
7812	organ development	0.479566	0.602231	29	2326	1	1	BATF, CCM2, CTSZ, DLX5, FOXI1, GDNF, GFI1, HLA-DMA, HOXA2, HOXA3, HOXA4, HOXA5, HOXA6, HOXB9, IKZF1, KCNQ1, LYL1, MSLN, NCKAP1L, PIK3CD, PPP1CA, PRDM16, PTPN22, RUNX1, RUNX3, SPI1, SPN, SRGN, WNT5A
9243	mammary gland duct morphogenesis	0.480689	0.863512	1	35	1	1	WNT5A
1411	protein complex assembly	0.480983	0.64735	10	916	1	1	AIF1, BIN2, FCHO1, FERMT3, HLA-DMA, MLC1, NCKAP1L, PADI4, PFDN6, TAPBP
10059	cellular response to organic substance	0.481023	0.618184	18	1512	1	1	AIF1, DLX5, GFI1, HLA-DPB1, KCNQ1, MLC1, PIK3CD, PLEKHG5, PPP1CA, PRDM16, PSENEN, PSMB8, PTPN6, SELPLG, TNFRSF25, TRIM71, VAV1, WNT5A
1334	DNA-templated transcription, termination	0.481736	0.861172	1	73	1	1	GTF2H4
11361	carbohydrate derivative metabolic process	0.481769	0.619896	17	1474	1	1	AGAP2, ARHGAP15, CECR1, CLN3, DENND1C, GTF2H4, MGAT1, MOV10L1, MSH5, NCKAP1L, NPR3, PSD4, RASAL3, RGL2, SKIV2L, UCN, WNT5A
4113	regulation of bone mineralization	0.482208	0.86123	1	59	1	1	SRGN
8599	regulation of nuclear division	0.482551	0.780374	2	128	1	1	OSM, WNT5A
8375	protein polymerization	0.4837	0.779225	2	148	1	1	AIF1, NCKAP1L
2592	regulation of mesenchymal cell proliferation	0.483777	0.860987	1	42	1	1	WNT5A
10597	signal transduction involved in cell cycle checkpoint	0.483987	0.859871	1	66	1	1	PSMB8
7821	positive regulation of viral process	0.484046	0.859758	1	69	1	1	GTF2H4
[truncated: 10,448 more rows]

## Sheet: Buccal
	category	over_represented_pvalue	under_represented_pvalue	numDEInCat	numInCat	over_fdr	under_fdr	genes
1102	axis elongation	2.89876e-05	0.999999	5	27	0.152309	1	FGFR2, SFRP1, TFAP2C, VANGL2, WNT3A
2482	tissue development	3.59614e-05	0.999987	30	1321	0.152309	1	BARX1, BARX2, COL11A2, CSNK2B, DLX5, DMRTA2, FGFR2, FOXK1, FRMD6, IRX1, IRX2, KRT5, NOTCH4, PAX9, PDGFA, SCRIB, SECTM1, SERPINB5, SFN, SFRP1, SOX15, TFAP2A, TFAP2B, TFAP2C, TSC2, VANGL2, VPS52, WNT3, WNT3A, ZNF750
10534	proximal/distal pattern formation involved in metanephric nephron development	3.67069e-05	1	2	2	0.152309	1	IRX1, IRX2
430	morphogenesis of an epithelium	0.00016096	0.999958	14	372	0.229511	1	CSNK2B, FGFR2, IRX1, IRX2, NOTCH4, PDGFA, SCRIB, SERPINB5, SFRP1, TFAP2A, TFAP2C, TSC2, VANGL2, WNT3A
10408	specification of loop of Henle identity	0.000165906	0.999999	2	4	0.229511	1	IRX1, IRX2
9120	epithelium development	0.000172291	0.999944	19	695	0.229511	1	BARX1, CSNK2B, DLX5, FGFR2, FRMD6, IRX1, IRX2, NOTCH4, SCRIB, SERPINB5, SFN, SFRP1, TFAP2A, TFAP2B, TFAP2C, TSC2, VANGL2, WNT3, WNT3A
10533	pattern specification involved in metanephros development	0.00017456	0.999999	2	4	0.229511	1	IRX1, IRX2
7934	tissue morphogenesis	0.000177567	0.999948	16	472	0.229511	1	CSNK2B, FGFR2, IRX1, IRX2, NOTCH4, PDGFA, SCRIB, SERPINB5, SFRP1, TFAP2A, TFAP2C, TSC2, VANGL2, VPS52, WNT3, WNT3A
7917	positive regulation of collateral sprouting in absence of injury	0.000183806	1	2	2	0.229511	1	WNT3, WNT3A
6772	canonical Wnt signaling pathway involved in regulation of type B pancreatic cell proliferation	0.000202813	1	2	2	0.229511	1	SFRP1, WNT3A
11834	regulation of canonical Wnt signaling pathway involved in controlling type B pancreatic cell proliferation	0.000202813	1	2	2	0.229511	1	SFRP1, WNT3A
9212	epithelial tube morphogenesis	0.000221814	0.999947	12	280	0.230095	1	CSNK2B, FGFR2, IRX1, IRX2, NOTCH4, SCRIB, SFRP1, TFAP2A, TFAP2C, TSC2, VANGL2, WNT3A
3287	morphogenesis of embryonic epithelium	0.000281444	0.999953	8	129	0.269494	1	FGFR2, IRX1, IRX2, SCRIB, SFRP1, TFAP2A, TSC2, VANGL2
10385	proximal/distal pattern formation involved in nephron development	0.000328493	0.999998	2	5	0.272055	1	IRX1, IRX2
10407	specification of nephron tubule identity	0.000328493	0.999998	2	5	0.272055	1	IRX1, IRX2
5470	tube morphogenesis	0.000362098	0.999908	12	296	0.272055	1	CSNK2B, FGFR2, IRX1, IRX2, NOTCH4, SCRIB, SFRP1, TFAP2A, TFAP2C, TSC2, VANGL2, WNT3A
10905	axis elongation involved in somitogenesis	0.000371541	0.999999	2	3	0.272055	1	SFRP1, WNT3A
325	embryonic epithelial tube formation	0.000435751	0.999934	7	104	0.29258	1	IRX1, IRX2, SCRIB, SFRP1, TFAP2A, TSC2, VANGL2
10468	epithelial tube formation	0.000446579	0.999932	7	105	0.29258	1	IRX1, IRX2, SCRIB, SFRP1, TFAP2A, TSC2, VANGL2
6602	skin development	0.000508974	0.999884	10	270	0.312015	1	BARX2, FGFR2, KRT5, PDGFA, SFN, TFAP2A, TFAP2B, TFAP2C, VANGL2, ZNF750
7916	regulation of collateral sprouting in absence of injury	0.000526375	0.999998	2	3	0.312015	1	WNT3, WNT3A
6769	canonical Wnt signaling pathway involved in regulation of cell proliferation	0.00068533	0.999994	2	5	0.387772	1	SFRP1, WNT3A
2153	epidermis development	0.000735656	0.99984	9	269	0.39815	1	BARX2, FGFR2, KRT5, PDGFA, SFN, TFAP2A, TFAP2C, VANGL2, ZNF750
5455	tube formation	0.000900242	0.999845	7	116	0.448865	1	IRX1, IRX2, SCRIB, SFRP1, TFAP2A, TSC2, VANGL2
5488	tube development	0.000929378	0.999707	14	432	0.448865	1	CSNK2B, FGFR2, IRX1, IRX2, NOTCH4, PDGFA, SCRIB, SFRP1, TFAP2A, TFAP2B, TFAP2C, TSC2, VANGL2, WNT3A
3841	forebrain generation of neurons	0.00093754	0.999897	5	51	0.448865	1	FGFR2, LHX5, TFAP2A, TFAP2C, WNT3A
6517	regulation of MAP kinase activity	0.0010169	0.999792	8	246	0.46883	1	ADAM8, DAXX, MST1R, PDGFA, SFRP1, TP73, TSC2, VANGL2
7690	somatic stem cell division	0.0011297	0.999951	3	20	0.502231	1	FGFR2, VANGL2, WNT3A
5686	cell migration involved in kidney development	0.00118944	0.999987	2	5	0.510559	1	PDGFA, VANGL2
11803	regulation of organ morphogenesis	0.00132852	0.999754	7	147	0.533804	1	FGFR2, PAX9, PDGFA, SFRP1, TFAP2A, VANGL2, WNT3A
10914	positive regulation of canonical Wnt signaling pathway	0.00132936	0.999887	4	52	0.533804	1	DLX5, FGFR2, SFRP1, WNT3A
10500	metanephric nephron development	0.00139202	0.999883	4	32	0.541496	1	IRX1, IRX2, TFAP2A, TFAP2B
8851	convergent extension involved in axis elongation	0.00156175	0.999979	2	6	0.579181	1	SFRP1, VANGL2
6172	inner ear morphogenesis	0.00158195	0.999748	6	92	0.579181	1	DLX5, FGFR2, OTX1, TFAP2A, VANGL2, WNT3A
7896	collateral sprouting in absence of injury	0.00200442	0.999971	2	5	0.704234	1	WNT3, WNT3A
9210	developmental growth involved in morphogenesis	0.00204671	0.999593	7	131	0.704234	1	FGFR2, MAPT, SFRP1, TFAP2C, VANGL2, WNT3, WNT3A
10397	loop of Henle development	0.0021439	0.99996	2	11	0.704234	1	IRX1, IRX2
4074	positive regulation of cell growth	0.00214982	0.999707	5	93	0.704234	1	MAPT, SFN, SFRP1, WNT3, WNT3A
379	hair follicle development	0.0024523	0.999657	5	81	0.714295	1	BARX2, FGFR2, PDGFA, TFAP2C, VANGL2
3928	molting cycle process	0.0024523	0.999657	5	81	0.714295	1	BARX2, FGFR2, PDGFA, TFAP2C, VANGL2
3929	hair cycle process	0.0024523	0.999657	5	81	0.714295	1	BARX2, FGFR2, PDGFA, TFAP2C, VANGL2
9445	pattern specification involved in kidney development	0.00246744	0.999952	2	9	0.714295	1	IRX1, IRX2
10386	renal system pattern specification	0.00246744	0.999952	2	9	0.714295	1	IRX1, IRX2
231	metanephros development	0.00255312	0.999639	5	84	0.7223	1	IRX1, IRX2, PDGFA, TFAP2A, TFAP2B
10406	nephron tubule development	0.00299436	0.999808	3	34	0.759233	1	IRX1, IRX2, TFAP2B
10359	nephron development	0.0030032	0.999559	5	82	0.759233	1	IRX1, IRX2, TFAP2A, TFAP2B, VANGL2
6089	molting cycle	0.00302103	0.999555	5	88	0.759233	1	BARX2, FGFR2, PDGFA, TFAP2C, VANGL2
6240	hair cycle	0.00302103	0.999555	5	88	0.759233	1	BARX2, FGFR2, PDGFA, TFAP2C, VANGL2
7885	anatomical structure formation involved in morphogenesis	0.00303497	0.998761	18	836	0.759233	1	ADAM8, DLX5, FGFR2, IRX1, IRX2, KNDC1, LHX5, NOTCH4, PDGFA, SCRIB, SFRP1, TFAP2A, TFAP2B, TFAP2C, TSC2, VANGL2, WNT3, WNT3A
7899	positive regulation of collateral sprouting	0.0032205	0.999936	2	6	0.759233	1	WNT3, WNT3A
9579	renal tubule development	0.0032635	0.999783	3	36	0.759233	1	IRX1, IRX2, TFAP2B
7237	positive regulation of growth	0.00326999	0.999389	6	150	0.759233	1	MAPT, SFN, SFRP1, SOX15, WNT3, WNT3A
230	urogenital system development	0.00330433	0.999104	9	273	0.759233	1	FGFR2, IRX1, IRX2, SERPINB5, SFRP1, TFAP2A, TFAP2B, TP73, VANGL2
6171	ear morphogenesis	0.00344333	0.999355	6	112	0.759233	1	DLX5, FGFR2, OTX1, TFAP2A, VANGL2, WNT3A
7877	regulation of developmental growth	0.0035082	0.999339	6	121	0.759233	1	FGFR2, MAPT, SFRP1, SOX15, WNT3, WNT3A
3842	forebrain neuroblast division	0.00355294	0.999917	2	9	0.759233	1	FGFR2, WNT3A
3353	stem cell division	0.00356301	0.999759	3	30	0.759233	1	FGFR2, VANGL2, WNT3A
9238	dichotomous subdivision of terminal units involved in mammary gland duct morphogenesis	0.00356995	1	1	1	0.759233	1	TFAP2C
3845	forebrain neuron differentiation	0.00359855	0.9996	4	43	0.759233	1	FGFR2, LHX5, TFAP2A, TFAP2C
6518	positive regulation of MAP kinase activity	0.00369153	0.999291	6	178	0.765869	1	ADAM8, DAXX, MST1R, PDGFA, TP73, VANGL2
7878	positive regulation of developmental growth	0.00406065	0.99953	4	49	0.797996	1	MAPT, SOX15, WNT3, WNT3A
967	membranous septum morphogenesis	0.00408413	0.999909	2	6	0.797996	1	FGFR2, VANGL2
5877	neuronal stem cell division	0.00413798	0.999891	2	11	0.797996	1	FGFR2, WNT3A
8790	neuroblast division	0.00413798	0.999891	2	11	0.797996	1	FGFR2, WNT3A
3827	cell proliferation in forebrain	0.00416691	0.999706	3	25	0.797996	1	FGFR2, LHX5, WNT3A
330	neural tube closure	0.00481284	0.999217	5	67	0.867205	1	SCRIB, SFRP1, TFAP2A, TSC2, VANGL2
10356	renal system development	0.00483231	0.998731	8	239	0.867205	1	FGFR2, IRX1, IRX2, SFRP1, TFAP2A, TFAP2B, TP73, VANGL2
9245	tube closure	0.00489637	0.999199	5	68	0.867205	1	SCRIB, SFRP1, TFAP2A, TSC2, VANGL2
10405	nephron tubule formation	0.00495096	0.999852	2	14	0.867205	1	IRX1, IRX2
1983	pattern specification process	0.00512416	0.998206	12	417	0.867205	1	BARX1, FGFR2, FOXK1, IRX1, IRX2, NOTCH4, OTX1, SFRP1, TFAP2A, VANGL2, WNT3, WNT3A
311	kidney development	0.00520093	0.998763	7	204	0.867205	1	IRX1, IRX2, PDGFA, TFAP2A, TFAP2B, TP73, VANGL2
9186	prostate glandular acinus morphogenesis	0.00522961	0.99986	2	7	0.867205	1	FGFR2, SFRP1
9187	prostate epithelial cord arborization involved in prostate glandular acinus morphogenesis	0.00522961	0.99986	2	7	0.867205	1	FGFR2, SFRP1
1401	valyl-tRNA aminoacylation	0.00529353	1	2	2	0.867205	1	VARS, VARS2
2938	primary neural tube formation	0.00529463	0.999116	5	72	0.867205	1	SCRIB, SFRP1, TFAP2A, TSC2, VANGL2
9034	head morphogenesis	0.00571539	0.999289	4	33	0.923963	1	DLX5, PAX9, TFAP2A, WNT3
1979	segment specification	0.00586192	0.999805	2	16	0.935502	1	IRX1, IRX2
8950	limb bud formation	0.00601423	0.999811	2	10	0.947659	1	FGFR2, WNT3
1077	keratinocyte development	0.00630581	0.999837	2	5	0.981183	1	TFAP2A, TFAP2C
2653	positive regulation of macromolecule metabolic process	0.00639469	0.996654	30	1884	0.98273	1	ADAM8, BARX2, CARD11, CSNK2B, CTBP1, DAXX, DLX5, FGFR2, FOXK1, GTF2H4, ILF3, KNDC1, LHX5, MST1R, NOTCH4, PAX9, PDGFA, PRDM16, SCRIB, SFRP1, SOX15, TFAP2A, TFAP2B, TFAP2C, TNNI2, TP73, VANGL2, WNT3, WNT3A, ZNF750
328	neural tube formation	0.00651162	0.998852	5	84	0.988496	1	SCRIB, SFRP1, TFAP2A, TSC2, VANGL2
1103	planar cell polarity pathway involved in axis elongation	0.00668543	0.999822	2	5	1	1	SFRP1, VANGL2
7973	inner ear development	0.00690286	0.998277	7	163	1	1	DLX5, FGFR2, OTX1, PDGFA, TFAP2A, VANGL2, WNT3A
7977	negative regulation of axon extension involved in axon guidance	0.00775792	0.999727	2	9	1	1	WNT3, WNT3A
9285	regulation of branching involved in prostate gland morphogenesis	0.00782639	0.999741	2	7	1	1	FGFR2, SFRP1
9240	dichotomous subdivision of an epithelial terminal unit	0.00786058	0.999716	2	10	1	1	TFAP2C, VANGL2
4289	developmental induction	0.00798034	0.999268	3	37	1	1	TFAP2A, WNT3, WNT3A
2984	positive regulation of satellite cell activation involved in skeletal muscle regeneration	0.00808268	0.999984	1	2	1	1	SOX15
7897	regulation of collateral sprouting	0.00830904	0.999681	2	12	1	1	WNT3, WNT3A
6933	cell-cell signaling involved in cell fate commitment	0.00858175	0.99919	3	38	1	1	TFAP2A, WNT3, WNT3A
6563	regulation of JUN kinase activity	0.00870845	0.998728	4	71	1	1	DAXX, SFRP1, TP73, VANGL2
9180	prostate gland morphogenesis	0.00893474	0.999163	3	27	1	1	FGFR2, SERPINB5, SFRP1
8828	digestive system development	0.00909482	0.99791	6	121	1	1	BARX1, FGFR2, SFRP1, TP73, VANGL2, VPS52
4017	positive regulation of Wnt signaling pathway	0.00909805	0.998652	4	74	1	1	DLX5, FGFR2, SFRP1, WNT3A
10404	nephron tubule morphogenesis	0.00952628	0.999584	2	20	1	1	IRX1, IRX2
4211	mammary gland development	0.00953894	0.997784	6	124	1	1	FGFR2, NOTCH4, SCRIB, TFAP2C, WNT3, WNT3A
8849	convergent extension	0.0095729	0.999587	2	17	1	1	SFRP1, VANGL2
3222	Wnt signaling pathway	0.00968475	0.996891	9	299	1	1	BARX1, CSNK2B, DLX5, FGFR2, SFRP1, TSC2, VANGL2, WNT3, WNT3A
9765	positive regulation of G0 to G1 transition	0.00968547	0.999969	1	3	1	1	SOX15
2886	negative regulation of endopeptidase activity	0.00983129	0.998487	4	148	1	1	SERPINB5, SFN, SFRP1, TFAP2B
2593	negative regulation of peptidase activity	0.00990623	0.998472	4	149	1	1	SERPINB5, SFN, SFRP1, TFAP2B
10680	T cell migration	0.0101837	0.999534	2	24	1	1	ADAM8, ZAP70
10682	extracellular matrix-dependent thymocyte migration	0.0103248	1	1	1	1	1	ADAM8
10683	fibronectin-dependent thymocyte migration	0.0103248	1	1	1	1	1	ADAM8
12017	regulation of neutrophil extravasation	0.0103248	1	1	1	1	1	ADAM8
12018	positive regulation of neutrophil extravasation	0.0103248	1	1	1	1	1	ADAM8
12032	regulation of fibronectin-dependent thymocyte migration	0.0103248	1	1	1	1	1	ADAM8
12033	positive regulation of fibronectin-dependent thymocyte migration	0.0103248	1	1	1	1	1	ADAM8
7869	myoblast development	0.0103516	0.999973	1	2	1	1	SOX15
3783	limbic system development	0.0104089	0.998399	4	70	1	1	FGFR2, LHX5, TP73, WNT3A
9434	kidney morphogenesis	0.0107447	0.998892	3	44	1	1	IRX1, IRX2, VANGL2
10333	regulation of protein serine/threonine kinase activity	0.0108942	0.996427	9	374	1	1	ADAM8, DAXX, MST1R, PDGFA, SFN, SFRP1, TP73, TSC2, VANGL2
7029	regulation of B cell differentiation	0.0110151	0.999484	2	19	1	1	CARD11, SFRP1
10681	thymocyte migration	0.0112364	0.999969	1	2	1	1	ADAM8
12030	regulation of thymocyte migration	0.0112364	0.999969	1	2	1	1	ADAM8
12031	positive regulation of thymocyte migration	0.0112364	0.999969	1	2	1	1	ADAM8
5921	macrophage colony-stimulating factor signaling pathway	0.0113127	0.999957	1	3	1	1	MST1R
2983	regulation of satellite cell activation involved in skeletal muscle regeneration	0.011624	0.999955	1	3	1	1	SOX15
3053	satellite cell activation involved in skeletal muscle regeneration	0.011624	0.999955	1	3	1	1	SOX15
899	regionalization	0.0118472	0.996069	9	308	1	1	BARX1, FGFR2, IRX1, IRX2, OTX1, SFRP1, VANGL2, WNT3, WNT3A
6932	cell fate commitment	0.0118617	0.996365	8	237	1	1	DMRTA2, FGFR2, NOTCH4, SFRP1, TFAP2A, TFAP2C, WNT3, WNT3A
11956	positive regulation of tumor necrosis factor (ligand) superfamily member 11 production	0.0119429	0.999964	1	2	1	1	ADAM8
7812	organ development	0.0120209	0.993149	35	2326	1	1	BARX1, BARX2, CARD11, COL11A2, DLX5, DMRTA2, FGFR2, FOXK1, IRX1, IRX2, KNDC1, KRT5, LHX5, LY6D, NOTCH4, OTX1, PAX9, PDGFA, PRDM16, SCRIB, SERPINB5, SFN, SFRP1, SOX15, TFAP2A, TFAP2B, TFAP2C, TP73, TSC2, VANGL2, VPS52, WNT3, WNT3A, ZAP70, ZNF750
8881	Spemann organizer formation at the anterior end of the primitive streak	0.012177	1	1	1	1	1	WNT3
9580	renal tubule morphogenesis	0.0122209	0.999386	2	23	1	1	IRX1, IRX2
5485	segmentation	0.0122924	0.998002	4	89	1	1	IRX1, IRX2, SFRP1, WNT3A
7832	digestive tract morphogenesis	0.0123083	0.998034	4	53	1	1	FGFR2, SFRP1, TP73, VANGL2
5145	regulation of osteoblast proliferation	0.01232	0.999394	2	17	1	1	FGFR2, SFRP1
3869	neural tube development	0.0123765	0.996955	6	133	1	1	SCRIB, SFRP1, TFAP2A, TSC2, VANGL2, WNT3A
7208	negative regulation of transcription, DNA-templated	0.0126398	0.994161	17	795	1	1	BARX2, CTBP1, DAXX, FGFR2, FOXK1, ILF3, PAX9, PRDM16, SBNO2, SFRP1, SOX14, SOX15, TFAP2A, TFAP2B, TFAP2C, TP73, TRIM29
12036	positive regulation of eosinophil migration	0.0127161	0.99996	1	2	1	1	ADAM8
2626	positive regulation of macromolecule biosynthetic process	0.0129278	0.993537	21	1167	1	1	BARX2, CARD11, DLX5, FGFR2, FOXK1, GTF2H4, ILF3, LHX5, NOTCH4, PAX9, PDGFA, PRDM16, SFRP1, SOX15, TFAP2A, TFAP2B, TFAP2C, TNNI2, TP73, WNT3A, ZNF750
2125	positive regulation of cell proliferation	0.013047	0.994606	13	673	1	1	ALDH3A1, CARD11, DLX5, FGFR2, LHX5, MST1R, NOP2, PDGFA, SFRP1, SOX15, TFAP2B, WNT3A, ZAP70
1671	cobalt ion transport	0.013063	0.999932	1	5	1	1	TCN2
6597	ear development	0.0131119	0.99629	7	187	1	1	DLX5, FGFR2, OTX1, PDGFA, TFAP2A, VANGL2, WNT3A
4323	positive regulation of cellular metabolic process	0.0132431	0.992653	30	1965	1	1	ADAM8, AGPAT1, BARX2, CARD11, CSNK2B, CTBP1, DAXX, DLX5, FGFR2, FOXK1, GTF2H4, ILF3, KNDC1, LHX5, MST1R, NOTCH4, PAX9, PDGFA, PRDM16, SCRIB, SFRP1, SOX15, TFAP2A, TFAP2B, TFAP2C, TNNI2, TP73, VANGL2, WNT3A, ZNF750
10362	nephron epithelium development	0.0133897	0.998503	3	43	1	1	IRX1, IRX2, TFAP2B
2547	body morphogenesis	0.0134387	0.997823	4	42	1	1	DLX5, PAX9, TFAP2A, WNT3
6774	stromal-epithelial cell signaling involved in prostate gland development	0.0135514	1	1	1	1	1	SFRP1
10906	convergent extension involved in somitogenesis	0.0135514	1	1	1	1	1	SFRP1
11835	negative regulation of canonical Wnt signaling pathway involved in controlling type B pancreatic cell proliferation	0.0135514	1	1	1	1	1	SFRP1
2487	positive regulation of metabolic process	0.0136095	0.992374	31	2066	1	1	ADAM8, AGPAT1, BARX2, CARD11, CSNK2B, CTBP1, DAXX, DLX5, FGFR2, FOXK1, GTF2H4, ILF3, KNDC1, LHX5, MST1R, NOTCH4, PAX9, PDGFA, PRDM16, SCRIB, SFRP1, SOX15, TFAP2A, TFAP2B, TFAP2C, TNNI2, TP73, VANGL2, WNT3, WNT3A, ZNF750
7895	collateral sprouting	0.0137904	0.99929	2	15	1	1	WNT3, WNT3A
9286	regulation of morphogenesis of a branching structure	0.013806	0.998429	3	50	1	1	FGFR2, PDGFA, SFRP1
2146	regulation of cell size	0.0139101	0.997048	5	83	1	1	MAPT, TP73, TSC2, WNT3, WNT3A
3947	gland morphogenesis	0.014607	0.996844	5	102	1	1	FGFR2, SCRIB, SERPINB5, SFRP1, TFAP2C
9133	branching involved in prostate gland morphogenesis	0.0146162	0.999224	2	15	1	1	FGFR2, SFRP1
11745	negative regulation of RNA biosynthetic process	0.0148153	0.993033	17	810	1	1	BARX2, CTBP1, DAXX, FGFR2, FOXK1, ILF3, PAX9, PRDM16, SBNO2, SFRP1, SOX14, SOX15, TFAP2A, TFAP2B, TFAP2C, TP73, TRIM29
6565	negative regulation of JUN kinase activity	0.0149106	0.999223	2	12	1	1	SFRP1, TP73
9033	head development	0.0149351	0.997483	4	49	1	1	DLX5, PAX9, TFAP2A, WNT3
10857	establishment of planar polarity involved in neural tube closure	0.0149847	0.999201	2	14	1	1	SFRP1, VANGL2
2573	COP9 signalosome assembly	0.0150447	1	1	1	1	1	WNT3A
7772	positive regulation of mesodermal cell fate specification	0.0150447	1	1	1	1	1	WNT3A
11836	positive regulation of canonical Wnt signaling pathway involved in controlling type B pancreatic cell proliferation	0.0150447	1	1	1	1	1	WNT3A
5144	osteoblast proliferation	0.0151052	0.999161	2	20	1	1	FGFR2, SFRP1
2945	neural crest cell fate commitment	0.0151642	0.999943	1	2	1	1	SFRP1
2102	asymmetric protein localization	0.015442	0.99915	2	16	1	1	SCRIB, VANGL2
10632	tumor necrosis factor (ligand) superfamily member 11 production	0.0154705	0.99992	1	3	1	1	ADAM8
11954	regulation of tumor necrosis factor (ligand) superfamily member 11 production	0.0154705	0.99992	1	3	1	1	ADAM8
3177	cobalamin transport	0.0155859	0.999903	1	5	1	1	TCN2
5532	activation of MAPK activity involved in innate immune response	0.0156236	0.999939	1	2	1	1	ADAM8
10858	regulation of establishment of planar polarity involved in neural tube closure	0.0157689	0.999129	2	15	1	1	SFRP1, VANGL2
10859	planar cell polarity pathway involved in neural tube closure	0.0157689	0.999129	2	15	1	1	SFRP1, VANGL2
9185	prostate glandular acinus development	0.0157709	0.999153	2	12	1	1	FGFR2, SFRP1
6071	establishment of planar polarity of embryonic epithelium	0.0160905	0.999102	2	15	1	1	SFRP1, VANGL2
8149	regulation of B cell activation	0.0161274	0.998025	3	85	1	1	CARD11, SFRP1, WNT3A
8370	negative regulation of RNA metabolic process	0.0162548	0.992274	17	833	1	1	BARX2, CTBP1, DAXX, FGFR2, FOXK1, ILF3, PAX9, PRDM16, SBNO2, SFRP1, SOX14, SOX15, TFAP2A, TFAP2B, TFAP2C, TP73, TRIM29
3964	positive regulation of signaling	0.0164779	0.992327	16	973	1	1	ADAM8, AGPAT1, CARD11, CSNK2B, DAXX, DLX5, FGFR2, MST1R, PDGFA, SCRIB, SECTM1, SFRP1, TP73, VANGL2, WNT3A, ZAP70
11818	negative regulation of Wnt signaling pathway involved in dorsal/ventral axis specification	0.0165888	0.999931	1	2	1	1	SFRP1
3848	forebrain neuron development	0.0166048	0.999065	2	14	1	1	FGFR2, TFAP2A
11853	negative regulation of cysteine-type endopeptidase activity	0.0168417	0.99792	3	64	1	1	SFN, SFRP1, TFAP2B
6767	canonical Wnt signaling pathway involved in mesenchymal stem cell differentiation	0.0171356	0.999927	1	2	1	1	WNT3
6768	canonical Wnt signaling pathway involved in osteoblast differentiation	0.0171356	0.999927	1	2	1	1	WNT3
10278	response to BMP	0.0174185	0.998972	2	17	1	1	DLX5, SFRP1
10279	cellular response to BMP stimulus	0.0174185	0.998972	2	17	1	1	DLX5, SFRP1
9242	branch elongation of an epithelium	0.0178736	0.998925	2	18	1	1	FGFR2, TFAP2C
9517	morphogenesis of a branching epithelium	0.0179179	0.99519	6	188	1	1	FGFR2, NOTCH4, PDGFA, SFRP1, TFAP2C, VANGL2
4196	prostate gland development	0.0181142	0.997745	3	39	1	1	FGFR2, SERPINB5, SFRP1
9536	mammary gland epithelium development	0.0183492	0.996681	4	61	1	1	FGFR2, SCRIB, TFAP2C, WNT3
7602	regulation of bone remodeling	0.0184044	0.998827	2	35	1	1	ADAM8, SFRP1
9823	T cell aggregation	0.0184107	1	1	1	1	1	ZAP70
7937	gland development	0.0187208	0.993765	8	264	1	1	FGFR2, NOTCH4, SCRIB, SERPINB5, SFRP1, TFAP2C, WNT3, WNT3A
6243	catagen	0.0189547	0.99988	1	3	1	1	BARX2
2463	embryo development	0.0189663	0.990635	18	911	1	1	DLX5, FGFR2, FOXK1, INPP5B, IRX1, IRX2, NOTCH4, OTX1, PDGFA, SCRIB, SFRP1, TFAP2A, TFAP2C, TSC2, VANGL2, VPS52, WNT3, WNT3A
7975	regulation of axon extension involved in axon guidance	0.0189775	0.998853	2	14	1	1	WNT3, WNT3A
2504	positive regulation of signal transduction	0.0190491	0.991199	15	927	1	1	ADAM8, AGPAT1, CARD11, CSNK2B, DAXX, DLX5, FGFR2, MST1R, PDGFA, SECTM1, SFRP1, TP73, VANGL2, WNT3A, ZAP70
8844	palate development	0.0191009	0.995624	5	75	1	1	COL11A2, DLX5, PRDM16, TFAP2A, WNT3A
7858	embryonic morphogenesis	0.0192384	0.991939	12	500	1	1	DLX5, FGFR2, IRX1, IRX2, OTX1, SCRIB, SFRP1, TFAP2A, TSC2, VANGL2, WNT3, WNT3A
11108	ammonia homeostasis	0.0193315	1	1	1	1	1	TFAP2B
11109	creatinine homeostasis	0.0193315	1	1	1	1	1	TFAP2B
11110	urea homeostasis	0.0193315	1	1	1	1	1	TFAP2B
11111	cellular ammonia homeostasis	0.0193315	1	1	1	1	1	TFAP2B
11112	cellular creatinine homeostasis	0.0193315	1	1	1	1	1	TFAP2B
11113	cellular urea homeostasis	0.0193315	1	1	1	1	1	TFAP2B
1415	protein phosphorylation	0.0195181	0.990322	18	1126	1	1	ADAM8, BRSK2, CSNK2B, CTBP1, DAXX, FGFR2, GTF2H4, ILF3, KNDC1, MST1R, PDGFA, SFN, SFRP1, TP73, TSC2, VANGL2, WNT3A, ZAP70
3673	spinal cord association neuron differentiation	0.0195766	0.998787	2	15	1	1	LHX5, WNT3A
3843	Wnt signaling pathway involved in forebrain neuroblast division	0.0199889	0.9999	1	2	1	1	WNT3A
2941	neural crest formation	0.0201079	0.999865	1	3	1	1	SFRP1
2809	retina layer formation	0.0201089	0.998772	2	12	1	1	TFAP2A, TFAP2B
10650	oxygen metabolic process	0.0204725	0.99986	1	3	1	1	ME3
11746	positive regulation of RNA biosynthetic process	0.0205985	0.989543	19	1032	1	1	BARX2, DLX5, FGFR2, FOXK1, GTF2H4, ILF3, LHX5, NOTCH4, PAX9, PRDM16, SFRP1, SOX15, TFAP2A, TFAP2B, TFAP2C, TNNI2, TP73, WNT3A, ZNF750
6033	regulation of cell proliferation	0.0206941	0.989483	19	1195	1	1	ALDH3A1, CARD11, CSNK2B, CTBP1, DLX5, FGFR2, LHX5, MST1R, NOP2, PDGFA, SERPINB5, SFN, SFRP1, SOX15, TFAP2A, TFAP2B, TSC2, WNT3A, ZAP70
7777	paraxial mesodermal cell differentiation	0.0209904	0.999853	1	3	1	1	WNT3A
7778	paraxial mesodermal cell fate commitment	0.0209904	0.999853	1	3	1	1	WNT3A
2013	mesoderm development	0.0209909	0.995986	4	104	1	1	FGFR2, SECTM1, WNT3, WNT3A
6520	regulation of MAPK cascade	0.0212536	0.992196	9	460	1	1	ADAM8, DAXX, FGFR2, MST1R, PDGFA, SFRP1, TP73, TSC2, VANGL2
11817	regulation of Wnt signaling pathway involved in dorsal/ventral axis specification	0.0215254	0.999845	1	3	1	1	SFRP1
9574	canonical Wnt signaling pathway involved in cardiac muscle cell fate commitment	0.0215913	0.999844	1	3	1	1	WNT3A
11742	regulation of axon guidance	0.0216203	0.998578	2	16	1	1	WNT3, WNT3A
6490	beta selection	0.021669	0.999882	1	2	1	1	ZAP70
12034	regulation of eosinophil migration	0.0220751	0.999817	1	4	1	1	ADAM8
8095	positive regulation of axonogenesis	0.0220875	0.997009	3	48	1	1	MAPT, WNT3, WNT3A
7060	regulation of lymphocyte differentiation	0.0221712	0.995688	4	107	1	1	ADAM8, CARD11, SFRP1, ZAP70
5864	post-anal tail morphogenesis	0.0222588	0.998496	2	18	1	1	VANGL2, WNT3A
273	morphogenesis of a branching structure	0.0224606	0.993653	6	200	1	1	FGFR2, NOTCH4, PDGFA, SFRP1, TFAP2C, VANGL2
7853	developmental growth	0.0225608	0.992218	8	281	1	1	FGFR2, MAPT, SFRP1, SOX15, TFAP2C, VANGL2, WNT3, WNT3A
11850	negative regulation of cellular macromolecule biosynthetic process	0.0225698	0.988855	17	895	1	1	BARX2, CTBP1, DAXX, FGFR2, FOXK1, ILF3, PAX9, PRDM16, SBNO2, SFRP1, SOX14, SOX15, TFAP2A, TFAP2B, TFAP2C, TP73, TRIM29
5453	forelimb morphogenesis	0.0226027	0.996937	3	40	1	1	TFAP2A, TFAP2B, WNT3
8371	positive regulation of RNA metabolic process	0.0226517	0.988379	19	1050	1	1	BARX2, DLX5, FGFR2, FOXK1, GTF2H4, ILF3, LHX5, NOTCH4, PAX9, PRDM16, SFRP1, SOX15, TFAP2A, TFAP2B, TFAP2C, TNNI2, TP73, WNT3A, ZNF750
5413	somatic stem cell maintenance	0.0227467	0.995685	4	42	1	1	PRDM16, SFRP1, TFAP2C, VANGL2
8880	Spemann organizer formation	0.0228768	0.999825	1	3	1	1	WNT3
3787	hippocampus development	0.0229885	0.996834	3	50	1	1	LHX5, TP73, WNT3A
4859	positive regulation of Rac GTPase activity	0.0234627	0.998321	2	27	1	1	SCRIB, SFRP1
2939	neural plate elongation	0.0237631	0.999811	1	3	1	1	VANGL2
3912	convergent extension involved in neural plate elongation	0.0237631	0.999811	1	3	1	1	VANGL2
755	positive regulation of cellular extravasation	0.0242941	0.999764	1	5	1	1	ADAM8
1857	female meiosis I	0.0243022	0.999763	1	5	1	1	TRIP13
7843	digestive tract development	0.0243289	0.994003	5	112	1	1	FGFR2, SFRP1, TP73, VANGL2, VPS52
4325	negative regulation of cellular biosynthetic process	0.0244125	0.987593	18	985	1	1	BARX2, CTBP1, DAXX, FGFR2, FOXK1, ILF3, PAX9, PDGFA, PRDM16, SBNO2, SFRP1, SOX14, SOX15, TFAP2A, TFAP2B, TFAP2C, TP73, TRIM29
7771	mesodermal cell differentiation	0.0245961	0.998239	2	19	1	1	FGFR2, WNT3A
968	muscular septum morphogenesis	0.0246687	0.999771	1	4	1	1	VANGL2
10335	positive regulation of protein serine/threonine kinase activity	0.0250003	0.99275	6	229	1	1	ADAM8, DAXX, MST1R, PDGFA, TP73, VANGL2
3888	central nervous system neuron differentiation	0.0250715	0.992767	6	152	1	1	FGFR2, KNDC1, LHX5, TFAP2A, TFAP2C, WNT3A
9243	mammary gland duct morphogenesis	0.0251912	0.996467	3	35	1	1	FGFR2, SCRIB, TFAP2C
8985	regulation of macromolecule metabolic process	0.025407	0.98397	46	4033	1	1	ADAM8, BARX2, CARD11, CASZ1, CSNK2B, CTBP1, DAXX, DLX5, FGFR2, FOXK1, GTF2H4, ILF3, INPP5B, KLHL25, KNDC1, LHX5, MST1R, NOTCH4, OTX1, PAX9, PCGF3, PDGFA, PRDM16, SBNO2, SCRIB, SERPINB5, SFN, SFRP1, SOX14, SOX15, TFAP2A, TFAP2B, TFAP2C, TNNI2, TP73, TRIM26, TRIM29, TRIP13, TSC2, VANGL2, WNT3, WNT3A, ZBTB22, ZC3H3, ZNF296, ZNF750
2484	negative regulation of biosynthetic process	0.0258934	0.98675	18	1000	1	1	BARX2, CTBP1, DAXX, FGFR2, FOXK1, ILF3, PAX9, PDGFA, PRDM16, SBNO2, SFRP1, SOX14, SOX15, TFAP2A, TFAP2B, TFAP2C, TP73, TRIM29
4326	positive regulation of cellular biosynthetic process	0.0259409	0.986069	21	1254	1	1	BARX2, CARD11, DLX5, FGFR2, FOXK1, GTF2H4, ILF3, LHX5, NOTCH4, PAX9, PDGFA, PRDM16, SFRP1, SOX15, TFAP2A, TFAP2B, TFAP2C, TNNI2, TP73, WNT3A, ZNF750
256	mesoderm formation	0.0261614	0.996194	3	59	1	1	FGFR2, WNT3, WNT3A
9036	face morphogenesis	0.0265357	0.996248	3	29	1	1	DLX5, PAX9, TFAP2A
9281	regulation of branching involved in salivary gland morphogenesis by epithelial-mesenchymal signaling	0.0265467	1	1	1	1	1	PDGFA
7990	stem cell differentiation	0.0268558	0.99043	8	280	1	1	FGFR2, PRDM16, SFRP1, TFAP2A, TFAP2C, VANGL2, WNT3, WNT3A
5438	establishment or maintenance of apical/basal cell polarity	0.0268735	0.997974	2	20	1	1	SCRIB, VANGL2
9554	establishment or maintenance of bipolar cell polarity	0.0268735	0.997974	2	20	1	1	SCRIB, VANGL2
8487	regulation of cytoskeleton organization	0.0270834	0.99109	7	289	1	1	BAIAP2, MAPT, PDGFA, SFRP1, TBCD, VANGL2, WNT3A
9241	lateral sprouting from an epithelium	0.0271353	0.998055	2	12	1	1	FGFR2, VANGL2
9136	branching involved in salivary gland morphogenesis	0.0274278	0.997872	2	26	1	1	FGFR2, PDGFA
2485	positive regulation of biosynthetic process	0.0274954	0.985142	21	1272	1	1	BARX2, CARD11, DLX5, FGFR2, FOXK1, GTF2H4, ILF3, LHX5, NOTCH4, PAX9, PDGFA, PRDM16, SFRP1, SOX15, TFAP2A, TFAP2B, TFAP2C, TNNI2, TP73, WNT3A, ZNF750
5618	response to stilbenoid	0.0277698	0.999669	1	7	1	1	LY6D
2985	satellite cell activation	0.0281513	0.999682	1	5	1	1	SOX15
4043	keratinocyte differentiation	0.0284855	0.99566	3	104	1	1	SFN, TFAP2A, TFAP2C
8195	negative regulation of chemotaxis	0.0286229	0.997739	2	24	1	1	WNT3, WNT3A
6519	negative regulation of MAP kinase activity	0.0287167	0.995656	3	66	1	1	SFRP1, TP73, TSC2
8748	regulation of endopeptidase activity	0.0289076	0.992454	5	271	1	1	SERPINB5, SFN, SFRP1, TFAP2B, WNT3A
7242	negative regulation of nucleobase-containing compound metabolic process	0.0289241	0.985288	17	924	1	1	BARX2, CTBP1, DAXX, FGFR2, FOXK1, ILF3, PAX9, PRDM16, SBNO2, SFRP1, SOX14, SOX15, TFAP2A, TFAP2B, TFAP2C, TP73, TRIM29
2670	positive regulation of gene expression	0.0289556	0.98473	19	1090	1	1	BARX2, DLX5, FGFR2, FOXK1, ILF3, LHX5, NOTCH4, PAX9, PRDM16, SFRP1, SOX15, TFAP2A, TFAP2B, TFAP2C, TNNI2, TP73, WNT3, WNT3A, ZNF750
8034	positive regulation of lymphocyte proliferation	0.0290319	0.995549	3	99	1	1	CARD11, WNT3A, ZAP70
6522	positive regulation of MAPK cascade	0.0290784	0.990285	7	315	1	1	ADAM8, DAXX, FGFR2, MST1R, PDGFA, TP73, VANGL2
2627	negative regulation of macromolecule biosynthetic process	0.0291169	0.985177	17	938	1	1	BARX2, CTBP1, DAXX, FGFR2, FOXK1, ILF3, PAX9, PRDM16, SBNO2, SFRP1, SOX14, SOX15, TFAP2A, TFAP2B, TFAP2C, TP73, TRIM29
672	leukocyte migration involved in inflammatory response	0.0291683	0.999634	1	7	1	1	ADAM8
7030	negative regulation of B cell differentiation	0.0291907	0.999658	1	5	1	1	SFRP1
2671	negative regulation of gene expression	0.0294033	0.985018	17	892	1	1	BARX2, CTBP1, DAXX, FGFR2, FOXK1, ILF3, PAX9, PRDM16, SBNO2, SFRP1, SOX14, SOX15, TFAP2A, TFAP2B, TFAP2C, TP73, TRIM29
4919	positive regulation of mononuclear cell proliferation	0.0294353	0.995462	3	100	1	1	CARD11, WNT3A, ZAP70
3664	dorsal spinal cord development	0.0295223	0.99766	2	20	1	1	LHX5, WNT3A
4217	positive regulation of B cell proliferation	0.0296633	0.997569	2	33	1	1	CARD11, WNT3A
8645	regulation of protein kinase B signaling	0.0298788	0.993644	4	100	1	1	ADAM8, MST1R, PDGFA, TSC2
9539	positive regulation of dermatome development	0.0299295	0.9997	1	3	1	1	WNT3A
958	negative regulation of heart induction by canonical Wnt signaling pathway	0.0301374	0.999696	1	3	1	1	WNT3A
2513	negative regulation of cardioblast cell fate specification	0.0301374	0.999696	1	3	1	1	WNT3A
6256	cardioblast cell fate specification	0.0301374	0.999696	1	3	1	1	WNT3A
6257	regulation of cardioblast cell fate specification	0.0301374	0.999696	1	3	1	1	WNT3A
11426	negative regulation of heart induction	0.0301374	0.999696	1	3	1	1	WNT3A
11809	negative regulation of cardiac cell fate specification	0.0301374	0.999696	1	3	1	1	WNT3A
7770	mesoderm morphogenesis	0.0301384	0.995364	3	62	1	1	FGFR2, WNT3, WNT3A
9132	epithelial tube branching involved in lung morphogenesis	0.0301418	0.99754	2	26	1	1	FGFR2, VANGL2
6177	regulation of odontogenesis	0.0303692	0.997523	2	24	1	1	PAX9, TFAP2A
8150	regulation of cell activation	0.0307592	0.98959	7	368	1	1	ADAM8, CARD11, PDGFA, SFRP1, SOX15, WNT3A, ZAP70
8747	regulation of peptidase activity	0.0308552	0.991806	5	277	1	1	SERPINB5, SFN, SFRP1, TFAP2B, WNT3A
9877	positive regulation of leukocyte proliferation	0.0310406	0.995114	3	102	1	1	CARD11, WNT3A, ZAP70
4123	regulation of axon extension	0.0312922	0.995167	3	46	1	1	MAPT, WNT3, WNT3A
10173	cellular response to heparin	0.031319	0.99963	1	4	1	1	SFRP1
7209	positive regulation of transcription, DNA-templated	0.0316918	0.983397	18	998	1	1	BARX2, DLX5, FGFR2, FOXK1, ILF3, LHX5, NOTCH4, PAX9, PRDM16, SFRP1, SOX15, TFAP2A, TFAP2B, TFAP2C, TNNI2, TP73, WNT3A, ZNF750
7196	regulation of protein kinase activity	0.0317995	0.986181	11	619	1	1	ADAM8, CSNK2B, DAXX, MST1R, PDGFA, SFN, SFRP1, TP73, TSC2, VANGL2, WNT3A
8036	epithelial cell proliferation	0.0318711	0.989164	7	268	1	1	DLX5, FGFR2, SERPINB5, SFN, SFRP1, TFAP2C, TSC2
7938	sebaceous gland development	0.0329388	0.999546	1	6	1	1	TFAP2C
6526	positive regulation of skeletal muscle tissue regeneration	0.0329578	0.999563	1	5	1	1	SOX15
8330	negative regulation of nitrogen compound metabolic process	0.03319	0.982834	17	939	1	1	BARX2, CTBP1, DAXX, FGFR2, FOXK1, ILF3, PAX9, PRDM16, SBNO2, SFRP1, SOX14, SOX15, TFAP2A, TFAP2B, TFAP2C, TP73, TRIM29
2687	positive regulation of cell communication	0.0332691	0.983497	15	977	1	1	ADAM8, AGPAT1, CARD11, CSNK2B, DAXX, DLX5, FGFR2, MST1R, PDGFA, SECTM1, SFRP1, TP73, VANGL2, WNT3A, ZAP70
10172	response to heparin	0.0336599	0.999544	1	5	1	1	SFRP1
4004	regulation of Wnt signaling pathway	0.0338235	0.989515	6	184	1	1	BARX1, DLX5, FGFR2, SFRP1, TSC2, WNT3A
9394	cardiac cell fate specification	0.0346976	0.999546	1	4	1	1	WNT3A
11808	regulation of cardiac cell fate specification	0.0346976	0.999546	1	4	1	1	WNT3A
7243	positive regulation of nucleobase-containing compound metabolic process	0.0357073	0.98042	20	1184	1	1	BARX2, DLX5, FGFR2, FOXK1, GTF2H4, ILF3, LHX5, NOTCH4, PAX9, PDGFA, PRDM16, SFRP1, SOX15, TFAP2A, TFAP2B, TFAP2C, TNNI2, TP73, WNT3A, ZNF750
5599	fibroblast growth factor receptor signaling pathway involved in negative regulation of apoptotic process in bone marrow	0.0360836	1	1	1	1	1	FGFR2
5600	fibroblast growth factor receptor signaling pathway involved in hemopoiesis	0.0360836	1	1	1	1	1	FGFR2
5601	fibroblast growth factor receptor signaling pathway involved in positive regulation of cell proliferation in bone marrow	0.0360836	1	1	1	1	1	FGFR2
9067	coronal suture morphogenesis	0.0360836	1	1	1	1	1	FGFR2
6527	regulation of skeletal muscle tissue regeneration	0.0364111	0.999444	1	6	1	1	SOX15
11932	positive regulation of fibroblast apoptotic process	0.0365332	0.99944	1	6	1	1	SFRP1
2608	negative regulation of phosphatidylinositol biosynthetic process	0.0365996	0.999662	1	2	1	1	PDGFA
11802	regulation of multicellular organismal development	0.037086	0.979873	19	1164	1	1	ADAM8, CARD11, FGFR2, KNDC1, LHX5, MAPT, NOTCH4, PAX9, PDGFA, PRDM16, SFRP1, SOX15, TFAP2A, TFAP2C, TP73, VANGL2, WNT3, WNT3A, ZAP70
753	regulation of cellular extravasation	0.0372084	0.999391	1	8	1	1	ADAM8
10399	kidney epithelium development	0.0372922	0.993771	3	62	1	1	IRX1, IRX2, TFAP2B
7991	stem cell development	0.0374858	0.988097	6	183	1	1	FGFR2, PRDM16, SFRP1, TFAP2A, TFAP2C, VANGL2
10329	protein localization to adherens junction	0.0374864	0.999527	1	3	1	1	SCRIB
11694	protein localization to cell junction	0.0374864	0.999527	1	3	1	1	SCRIB
11049	ductus arteriosus closure	0.0376512	0.999464	1	4	1	1	TFAP2B
1210	malate metabolic process	0.0376976	0.999387	1	7	1	1	ME3
5185	regulation of tissue remodeling	0.037814	0.996412	2	51	1	1	ADAM8, SFRP1
10678	lymphocyte migration	0.0382095	0.996386	2	39	1	1	ADAM8, ZAP70
238	response to hypoxia	0.038724	0.9891	5	226	1	1	ADAM8, ALDH3A1, PDGFA, SFRP1, TSC2
7805	synaptic vesicle transport	0.0387379	0.993432	3	62	1	1	FGFR2, SCRIB, TSNARE1
11148	establishment of synaptic vesicle localization	0.0387379	0.993432	3	62	1	1	FGFR2, SCRIB, TSNARE1
9035	face development	0.0390103	0.993511	3	36	1	1	DLX5, PAX9, TFAP2A
11816	positive regulation of non-canonical Wnt signaling pathway	0.0391055	0.999358	1	6	1	1	SFRP1
9609	regulation of extent of cell growth	0.0391086	0.99337	3	55	1	1	MAPT, WNT3, WNT3A
8945	olfactory pit development	0.0394766	0.999475	1	3	1	1	DLX5
7818	negative regulation of behavior	0.0397584	0.99617	2	36	1	1	WNT3, WNT3A
11931	negative regulation of fibroblast apoptotic process	0.0397603	0.999318	1	7	1	1	SFRP1
9236	fibroblast growth factor receptor signaling pathway involved in mammary gland specification	0.0400449	0.999594	1	2	1	1	FGFR2
9249	mammary gland bud formation	0.0400449	0.999594	1	2	1	1	FGFR2
9271	branch elongation involved in salivary gland morphogenesis	0.0400449	0.999594	1	2	1	1	FGFR2
9397	mesenchymal cell differentiation involved in lung development	0.0400449	0.999594	1	2	1	1	FGFR2
8152	positive regulation of cell activation	0.0400743	0.988612	5	235	1	1	ADAM8, CARD11, SOX15, WNT3A, ZAP70
5847	response to decreased oxygen levels	0.040216	0.988563	5	230	1	1	ADAM8, ALDH3A1, PDGFA, SFRP1, TSC2
11806	regulation of planar cell polarity pathway involved in axis elongation	0.0407668	0.99944	1	3	1	1	SFRP1
11807	negative regulation of planar cell polarity pathway involved in axis elongation	0.0407668	0.99944	1	3	1	1	SFRP1
6555	protein kinase B signaling	0.040773	0.99041	4	121	1	1	ADAM8, MST1R, PDGFA, TSC2
8331	positive regulation of nitrogen compound metabolic process	0.0408119	0.977277	20	1205	1	1	BARX2, DLX5, FGFR2, FOXK1, GTF2H4, ILF3, LHX5, NOTCH4, PAX9, PDGFA, PRDM16, SFRP1, SOX15, TFAP2A, TFAP2B, TFAP2C, TNNI2, TP73, WNT3A, ZNF750
4973	T cell differentiation in thymus	0.0410063	0.992876	3	67	1	1	ADAM8, CARD11, ZAP70
9189	squamous basal epithelial stem cell differentiation involved in prostate gland acinus development	0.0412456	0.999569	1	2	1	1	FGFR2
6582	regulation of kinase activity	0.0413911	0.981239	11	651	1	1	ADAM8, CSNK2B, DAXX, MST1R, PDGFA, SFN, SFRP1, TP73, TSC2, VANGL2, WNT3A
9573	canonical Wnt signaling pathway involved in heart development	0.0414217	0.999279	1	6	1	1	WNT3A
7980	axon extension involved in axon guidance	0.0414234	0.996027	2	22	1	1	WNT3, WNT3A
11668	neuron projection extension involved in neuron projection guidance	0.0414234	0.996027	2	22	1	1	WNT3, WNT3A
5691	positive regulation of metanephric mesenchymal cell migration by platelet-derived growth factor receptor-beta signaling pathway	0.0417589	0.999412	1	3	1	1	PDGFA
11282	regulation of metanephric mesenchymal cell migration by platelet-derived growth factor receptor-beta signaling pathway	0.0417589	0.999412	1	3	1	1	PDGFA
12135	positive regulation of metanephric mesenchymal cell migration	0.0417589	0.999412	1	3	1	1	PDGFA
5431	nonmotile primary cilium assembly	0.0420569	0.999208	1	9	1	1	VANGL2
10203	lymphocyte aggregation	0.0423248	0.999546	1	2	1	1	ZAP70
10988	regulation of heart induction	0.0424409	0.999243	1	6	1	1	WNT3A
10306	regulation of apoptotic process in bone marrow	0.0427059	0.999538	1	2	1	1	FGFR2
10307	negative regulation of apoptotic process in bone marrow	0.0427059	0.999538	1	2	1	1	FGFR2
265	establishment of planar polarity	0.0427845	0.995799	2	24	1	1	SFRP1, VANGL2
1868	establishment of tissue polarity	0.0427845	0.995799	2	24	1	1	SFRP1, VANGL2
4152	germ-line stem cell maintenance	0.0435192	0.999282	1	4	1	1	TFAP2C
6610	astrocyte cell migration	0.0439227	0.999189	1	6	1	1	SCRIB
3940	menstrual cycle phase	0.0442271	0.999154	1	7	1	1	SFRP1
5687	cell migration involved in metanephros development	0.0442782	0.999257	1	4	1	1	PDGFA
5688	metanephric mesenchymal cell migration	0.0442782	0.999257	1	4	1	1	PDGFA
12133	regulation of metanephric mesenchymal cell migration	0.0442782	0.999257	1	4	1	1	PDGFA
8886	canonical Wnt signaling pathway	0.0444129	0.987064	5	180	1	1	DLX5, FGFR2, SFRP1, WNT3, WNT3A
6881	thymic T cell selection	0.0445185	0.99559	2	20	1	1	CARD11, ZAP70
9818	response to oxygen levels	0.04473	0.986905	5	241	1	1	ADAM8, ALDH3A1, PDGFA, SFRP1, TSC2
10334	negative regulation of protein serine/threonine kinase activity	0.045986	0.988789	4	107	1	1	SFN, SFRP1, TP73, TSC2
11147	synaptic vesicle localization	0.0461874	0.991622	3	59	1	1	FGFR2, SCRIB, TSNARE1
50	MAPK cascade	0.0462202	0.980511	9	523	1	1	ADAM8, DAXX, FGFR2, MST1R, PDGFA, SFRP1, TP73, TSC2, VANGL2
9828	regulation of microtubule cytoskeleton organization	0.0462679	0.991534	3	80	1	1	MAPT, TBCD, WNT3A
9140	bud elongation involved in lung branching	0.0462945	0.999276	1	3	1	1	FGFR2
8887	Wnt signaling pathway, planar cell polarity pathway	0.0463008	0.995219	2	27	1	1	SFRP1, VANGL2
10856	regulation of establishment of planar polarity	0.0463008	0.995219	2	27	1	1	SFRP1, VANGL2
4124	negative regulation of axon extension	0.0463038	0.995332	2	19	1	1	WNT3, WNT3A
253	formation of primary germ layer	0.0463512	0.991513	3	80	1	1	FGFR2, WNT3, WNT3A
8422	regulation of transferase activity	0.0463635	0.978593	11	672	1	1	ADAM8, CSNK2B, DAXX, MST1R, PDGFA, SFN, SFRP1, TP73, TSC2, VANGL2, WNT3A
12218	positive regulation of cardiac muscle cell differentiation	0.0466239	0.999121	1	5	1	1	WNT3A
2498	anterior/posterior pattern specification	0.046667	0.984378	6	194	1	1	BARX1, OTX1, SFRP1, VANGL2, WNT3, WNT3A
9175	positive regulation of epithelial cell proliferation involved in lung morphogenesis	0.0467139	0.999172	1	4	1	1	FGFR2
5974	negative regulation of locomotion	0.0473855	0.985967	5	167	1	1	CSNK2B, SFRP1, TRIM26, WNT3, WNT3A
9262	mammary gland bud morphogenesis	0.0475868	0.99914	1	4	1	1	FGFR2
9763	regulation of G0 to G1 transition	0.0479474	0.99907	1	5	1	1	SOX15
9134	mammary gland morphogenesis	0.0483364	0.991129	3	49	1	1	FGFR2, SCRIB, TFAP2C
6571	negative regulation of neuron apoptotic process	0.0483795	0.987997	4	115	1	1	ADAM8, TFAP2A, TFAP2B, TP73
5603	fibroblast growth factor receptor signaling pathway involved in orbitofrontal cortex development	0.0484733	0.999403	1	2	1	1	FGFR2
228	osteoblast differentiation	0.0489742	0.985403	5	141	1	1	DLX5, FGFR2, SFRP1, WNT3, WNT3A
10410	nephron epithelium morphogenesis	0.0491153	0.994742	2	29	1	1	IRX1, IRX2
7397	regulation of JNK cascade	0.0492278	0.987691	4	132	1	1	DAXX, SFRP1, TP73, VANGL2
8646	positive regulation of protein kinase B signaling	0.0492438	0.990794	3	70	1	1	ADAM8, MST1R, PDGFA
3227	RNA metabolic process	0.0494227	0.967692	40	3590	1	1	ADAM8, BACH2, BARX1, BARX2, CARD11, CASZ1, CTBP1, DAXX, DLX5, FGFR2, FOXK1, GTF2H4, ILF3, LHX5, NOP2, NOTCH4, OTX1, PAX9, PCGF3, PRDM16, RPS18, SBNO2, SFRP1, SOX14, SOX15, TFAP2A, TFAP2B, TFAP2C, TNNI2, TP73, TRIM26, TRIM29, TRIP13, VARS, VARS2, WNT3A, ZBTB22, ZC3H3, ZNF296, ZNF750
7802	sympathetic nervous system development	0.0494958	0.994736	2	24	1	1	TFAP2A, TFAP2B
1106	neural retina development	0.0495989	0.994614	2	35	1	1	TFAP2A, TFAP2B
12258	regulation of epithelial cell proliferation involved in lung morphogenesis	0.049879	0.998993	1	5	1	1	FGFR2
10676	neutrophil extravasation	0.0499898	0.99905	1	4	1	1	ADAM8
3828	ventricular zone neuroblast division	0.0500295	0.999153	1	3	1	1	FGFR2
9483	dermatome development	0.0505593	0.999028	1	4	1	1	WNT3A
9538	regulation of dermatome development	0.0505593	0.999028	1	4	1	1	WNT3A
10304	regulation of cell proliferation in bone marrow	0.0505705	0.999135	1	3	1	1	FGFR2
10305	positive regulation of cell proliferation in bone marrow	0.0505705	0.999135	1	3	1	1	FGFR2
2607	regulation of phosphatidylinositol biosynthetic process	0.0506431	0.998961	1	5	1	1	PDGFA
4965	regulation of organelle organization	0.050832	0.976185	11	608	1	1	BAIAP2, CTBP1, FGFR2, MAD1L1, MAPT, PDGFA, SFN, SFRP1, TBCD, VANGL2, WNT3A
809	immune response-regulating cell surface receptor signaling pathway	0.0509126	0.98252	6	295	1	1	BAIAP2, CARD11, FGFR2, PDGFA, TSC2, ZAP70
10679	eosinophil migration	0.0509446	0.998789	1	13	1	1	ADAM8
11258	negative regulation of protein localization to nucleus	0.0510448	0.99901	1	4	1	1	TRIM29
2124	cell proliferation	0.0510717	0.970424	21	1553	1	1	ALDH3A1, CARD11, CSNK2B, CTBP1, DLX5, FGFR2, LHX5, MST1R, NOP2, PDGFA, SCRIB, SERPINB5, SFN, SFRP1, SOX15, TFAP2A, TFAP2B, TFAP2C, TSC2, WNT3A, ZAP70
3687	pallium development	0.0514901	0.986979	4	110	1	1	LHX5, TFAP2C, TP73, WNT3A
3236	synaptic vesicle targeting	0.0515519	0.99899	1	4	1	1	SCRIB
11852	regulation of cysteine-type endopeptidase activity	0.051609	0.986844	4	182	1	1	SFN, SFRP1, TFAP2B, WNT3A
5783	response to macrophage colony-stimulating factor	0.0517946	0.998868	1	6	1	1	MST1R
5784	cellular response to macrophage colony-stimulating factor stimulus	0.0517946	0.998868	1	6	1	1	MST1R
7535	positive regulation of alpha-beta T cell proliferation	0.051823	0.998733	1	15	1	1	ZAP70
2545	response to X-ray	0.0521885	0.994271	2	25	1	1	SFRP1, TP73
11388	negative regulation of neuron death	0.0523328	0.986668	4	124	1	1	ADAM8, TFAP2A, TFAP2B, TP73
8156	positive regulation of B cell activation	0.0529034	0.993961	2	54	1	1	CARD11, WNT3A
4215	regulation of B cell proliferation	0.0529827	0.99396	2	50	1	1	CARD11, WNT3A
953	heart induction	0.0530737	0.998752	1	8	1	1	WNT3A
4809	RNA biosynthetic process	0.0533228	0.965433	36	3030	1	1	ADAM8, BACH2, BARX1, BARX2, CARD11, CASZ1, CTBP1, DAXX, DLX5, FGFR2, FOXK1, GTF2H4, ILF3, LHX5, NOTCH4, OTX1, PAX9, PCGF3, PRDM16, RPS18, SBNO2, SFRP1, SOX14, SOX15, TFAP2A, TFAP2B, TFAP2C, TNNI2, TP73, TRIM26, TRIM29, TRIP13, WNT3A, ZBTB22, ZNF296, ZNF750
6866	G0 to G1 transition	0.0533665	0.998764	1	7	1	1	SOX15
11711	positive regulation of intracellular signal transduction	0.053524	0.97568	10	618	1	1	ADAM8, CARD11, DAXX, FGFR2, MST1R, PDGFA, SECTM1, TP73, VANGL2, ZAP70
3790	orbitofrontal cortex development	0.0535695	0.999028	1	3	1	1	FGFR2
3957	signal transduction by phosphorylation	0.0540292	0.976544	9	538	1	1	ADAM8, DAXX, FGFR2, MST1R, PDGFA, SFRP1, TP73, TSC2, VANGL2
10058	cellular response to vitamin D	0.0541124	0.998642	1	12	1	1	SFRP1
5903	Fc receptor signaling pathway	0.0543331	0.983255	5	204	1	1	BAIAP2, CARD11, FGFR2, PDGFA, TSC2
2497	dorsal/ventral axis specification	0.0546807	0.994017	2	17	1	1	SFRP1, WNT3
9398	mesenchymal cell proliferation involved in lung development	0.0552691	0.998837	1	4	1	1	FGFR2
12357	regulation of RNA biosynthetic process	0.0556234	0.964295	33	2700	1	1	ADAM8, BARX2, CARD11, CASZ1, CTBP1, DAXX, DLX5, FGFR2, FOXK1, GTF2H4, ILF3, LHX5, NOTCH4, OTX1, PAX9, PCGF3, PRDM16, SBNO2, SFRP1, SOX14, SOX15, TFAP2A, TFAP2B, TFAP2C, TNNI2, TP73, TRIM26, TRIM29, TRIP13, WNT3A, ZBTB22, ZNF296, ZNF750
8107	regulation of developmental process	0.0562852	0.966668	22	1524	1	1	ADAM8, BAIAP2, CARD11, DLX5, FGFR2, KNDC1, LHX5, MAPT, NOTCH4, PAX9, PDGFA, PRDM16, SFRP1, SOX15, TFAP2A, TFAP2B, TFAP2C, TP73, VANGL2, WNT3, WNT3A, ZAP70
9364	regulation of canonical Wnt signaling pathway	0.0566882	0.985167	4	132	1	1	DLX5, FGFR2, SFRP1, WNT3A
9176	epithelial cell proliferation involved in lung morphogenesis	0.0568131	0.998635	1	6	1	1	FGFR2
4278	regulation of microtubule polymerization	0.056974	0.993534	2	20	1	1	MAPT, TBCD
3838	forebrain ventricular zone progenitor cell division	0.057052	0.998678	1	5	1	1	FGFR2
2625	regulation of macromolecule biosynthetic process	0.057303	0.962765	35	3012	1	1	ADAM8, BARX2, CARD11, CASZ1, CTBP1, DAXX, DLX5, FGFR2, FOXK1, GTF2H4, ILF3, KLHL25, LHX5, NOTCH4, OTX1, PAX9, PCGF3, PDGFA, PRDM16, SBNO2, SFRP1, SOX14, SOX15, TFAP2A, TFAP2B, TFAP2C, TNNI2, TP73, TRIM26, TRIM29, TRIP13, WNT3A, ZBTB22, ZNF296, ZNF750
5439	establishment of apical/basal cell polarity	0.0573709	0.998608	1	6	1	1	SCRIB
2894	magnesium ion homeostasis	0.0575202	0.998877	1	3	1	1	TFAP2B
7277	regulation of embryonic development	0.057565	0.988499	3	84	1	1	SFRP1, VANGL2, WNT3A
11815	negative regulation of non-canonical Wnt signaling pathway	0.0581773	0.998568	1	6	1	1	SFRP1
5589	non-canonical Wnt signaling pathway	0.0587764	0.992991	2	35	1	1	SFRP1, VANGL2
2500	proximal/distal pattern formation	0.0589121	0.992993	2	32	1	1	IRX1, IRX2
4075	negative regulation of cell growth	0.0593902	0.984215	4	137	1	1	FOXK1, SFRP1, WNT3, WNT3A
7158	positive regulation of bone resorption	0.0597355	0.998341	1	12	1	1	ADAM8
7604	positive regulation of bone remodeling	0.0597355	0.998341	1	12	1	1	ADAM8
8792	phosphate ion homeostasis	0.0598232	0.998366	1	10	1	1	TFAP2B
10615	trivalent inorganic anion homeostasis	0.0598232	0.998366	1	10	1	1	TFAP2B
5905	Fc-epsilon receptor signaling pathway	0.0599587	0.983987	4	155	1	1	CARD11, FGFR2, PDGFA, TSC2
7747	lung alveolus development	0.0602569	0.992698	2	37	1	1	FGFR2, PDGFA
3623	stem cell maintenance	0.0606066	0.983869	4	101	1	1	PRDM16, SFRP1, TFAP2C, VANGL2
4869	regulation of stress-activated MAPK cascade	0.0607183	0.983723	4	151	1	1	DAXX, SFRP1, TP73, VANGL2
1381	tRNA aminoacylation for protein translation	0.0608374	0.992527	2	47	1	1	VARS, VARS2
10054	cellular response to vitamin	0.0613528	0.998227	1	14	1	1	SFRP1
10376	nephron morphogenesis	0.0614594	0.992516	2	32	1	1	IRX1, IRX2
1963	single fertilization	0.0616143	0.992266	2	92	1	1	MST1R, SYT8
9754	regulation of stress-activated protein kinase signaling cascade	0.0617772	0.983345	4	152	1	1	DAXX, SFRP1, TP73, VANGL2
937	renal water homeostasis	0.0617926	0.998212	1	13	1	1	TFAP2B
2481	organ morphogenesis	0.0619104	0.967331	14	780	1	1	BARX2, DLX5, FGFR2, IRX1, IRX2, OTX1, PAX9, PDGFA, SERPINB5, SFRP1, TFAP2A, TFAP2B, VANGL2, WNT3A
6374	amino acid activation	0.0628545	0.992128	2	49	1	1	VARS, VARS2
6375	tRNA aminoacylation	0.0628545	0.992128	2	49	1	1	VARS, VARS2
7534	regulation of alpha-beta T cell proliferation	0.0630843	0.998087	1	19	1	1	ZAP70
11813	positive regulation of cell-cell adhesion mediated by cadherin	0.0635366	0.998356	1	5	1	1	WNT3A
7776	paraxial mesoderm formation	0.0635425	0.99824	1	7	1	1	WNT3A
6020	B cell proliferation	0.063936	0.991862	2	64	1	1	CARD11, WNT3A
8092	positive regulation of neurogenesis	0.0643573	0.982454	4	130	1	1	MAPT, TP73, WNT3, WNT3A
8033	regulation of lymphocyte proliferation	0.0645699	0.986366	3	151	1	1	CARD11, WNT3A, ZAP70
11930	regulation of fibroblast apoptotic process	0.0646025	0.998043	1	13	1	1	SFRP1
4694	response to retinoic acid	0.0648835	0.986356	3	98	1	1	PDGFA, WNT3, WNT3A
3283	phosphorylation	0.0649344	0.962269	19	1416	1	1	ADAM8, BRSK2, CARD11, CSNK2B, CTBP1, DAXX, FGFR2, GTF2H4, ILF3, KNDC1, MST1R, PDGFA, SFN, SFRP1, TP73, TSC2, VANGL2, WNT3A, ZAP70
7935	epidermis morphogenesis	0.0649643	0.991841	2	32	1	1	FGFR2, TFAP2A
4917	regulation of mononuclear cell proliferation	0.0651698	0.986187	3	152	1	1	CARD11, WNT3A, ZAP70
7691	establishment of body hair or bristle planar orientation	0.0655459	0.998898	1	2	1	1	VANGL2
7692	establishment of body hair planar orientation	0.0655459	0.998898	1	2	1	1	VANGL2
9168	orthogonal dichotomous subdivision of terminal units involved in lung branching morphogenesis	0.0655459	0.998898	1	2	1	1	VANGL2
9169	planar dichotomous subdivision of terminal units involved in lung branching morphogenesis	0.0655459	0.998898	1	2	1	1	VANGL2
9170	lateral sprouting involved in lung morphogenesis	0.0655459	0.998898	1	2	1	1	VANGL2
9282	epithelial-mesenchymal cell signaling	0.0658146	0.998111	1	7	1	1	PDGFA
8852	convergent extension involved in organogenesis	0.0659758	0.998153	1	6	1	1	VANGL2
7582	microtubule polymerization	0.0661897	0.991728	2	24	1	1	MAPT, TBCD
1104	optic vesicle morphogenesis	0.0662854	1	1	1	1	1	TFAP2A
1108	optic cup structural organization	0.0662854	1	1	1	1	1	TFAP2A
8369	regulation of RNA metabolic process	0.0663053	0.956715	33	2768	1	1	ADAM8, BARX2, CARD11, CASZ1, CTBP1, DAXX, DLX5, FGFR2, FOXK1, GTF2H4, ILF3, LHX5, NOTCH4, OTX1, PAX9, PCGF3, PRDM16, SBNO2, SFRP1, SOX14, SOX15, TFAP2A, TFAP2B, TFAP2C, TNNI2, TP73, TRIM26, TRIM29, TRIP13, WNT3A, ZBTB22, ZNF296, ZNF750
9053	bone trabecula formation	0.0664853	0.998001	1	9	1	1	SFRP1
2584	regulation of cell fate commitment	0.0665315	0.991572	2	29	1	1	FGFR2, WNT3A
9533	establishment of monopolar cell polarity	0.0665754	0.998066	1	7	1	1	SCRIB
9582	establishment or maintenance of monopolar cell polarity	0.0665754	0.998066	1	7	1	1	SCRIB
10722	response to phenylpropanoid	0.0667277	0.997942	1	11	1	1	LY6D
8366	regulation of lymphocyte activation	0.0671494	0.977975	5	297	1	1	ADAM8, CARD11, SFRP1, WNT3A, ZAP70
8191	positive chemotaxis	0.0671985	0.991294	2	44	1	1	SCRIB, TSC2
806	immune response-regulating signaling pathway	0.0673313	0.97299	7	413	1	1	ADAM8, BAIAP2, CARD11, FGFR2, PDGFA, TSC2, ZAP70
1332	transcription, DNA-templated	0.0675133	0.955453	35	2939	1	1	ADAM8, BACH2, BARX1, BARX2, CARD11, CASZ1, CTBP1, DAXX, DLX5, FGFR2, FOXK1, GTF2H4, ILF3, LHX5, NOTCH4, OTX1, PAX9, PCGF3, PRDM16, SBNO2, SFRP1, SOX14, SOX15, TFAP2A, TFAP2B, TFAP2C, TNNI2, TP73, TRIM26, TRIM29, TRIP13, WNT3A, ZBTB22, ZNF296, ZNF750
9139	dichotomous subdivision of terminal units involved in lung branching	0.0680032	0.998423	1	3	1	1	VANGL2
213	regulation of cell growth	0.0680671	0.974908	6	288	1	1	FOXK1, MAPT, SFN, SFRP1, WNT3, WNT3A
46	negative regulation of transcription from RNA polymerase II promoter	0.0682006	0.966462	11	516	1	1	BARX2, CTBP1, FGFR2, PRDM16, SOX14, SOX15, TFAP2A, TFAP2B, TFAP2C, TP73, TRIM29
6027	B cell activation	0.0683211	0.980927	4	178	1	1	CARD11, SFRP1, WNT3A, ZAP70
9875	regulation of leukocyte proliferation	0.068579	0.985156	3	156	1	1	CARD11, WNT3A, ZAP70
7879	negative regulation of developmental growth	0.0685863	0.991163	2	29	1	1	WNT3, WNT3A
6247	regulation of mesodermal cell fate specification	0.0689198	0.997925	1	7	1	1	WNT3A
5973	regulation of locomotion	0.0689297	0.968667	9	504	1	1	ADAM8, CSNK2B, PDGFA, SFRP1, SPATA13, TFAP2A, TRIM26, WNT3, WNT3A
7901	axon extension	0.0691549	0.985209	3	65	1	1	MAPT, WNT3, WNT3A
11773	neuron projection extension	0.0691549	0.985209	3	65	1	1	MAPT, WNT3, WNT3A
8336	vitamin transport	0.0694474	0.99767	1	20	1	1	TCN2
8255	positive regulation of membrane protein ectodomain proteolysis	0.0694946	0.997732	1	13	1	1	ADAM8
7032	regulation of T cell differentiation	0.0698356	0.984917	3	83	1	1	ADAM8, CARD11, ZAP70
326	neural plate morphogenesis	0.070132	0.997807	1	8	1	1	VANGL2
9274	branching involved in labyrinthine layer morphogenesis	0.0701413	0.997806	1	8	1	1	FGFR2
8968	hematopoietic stem cell differentiation	0.0702681	0.997696	1	12	1	1	SFRP1
4219	midbrain development	0.0704888	0.990709	2	34	1	1	FGFR2, OTX1
9730	positive regulation of thymocyte apoptotic process	0.0707324	0.997873	1	6	1	1	ADAM8
2595	regulation of gene expression	0.0717045	0.95204	37	3279	1	1	ADAM8, BARX2, CARD11, CASZ1, CTBP1, DAXX, DLX5, FGFR2, FOXK1, GTF2H4, ILF3, INPP5B, KLHL25, LHX5, NOTCH4, OTX1, PAX9, PCGF3, PRDM16, SBNO2, SERPINB5, SFRP1, SOX14, SOX15, TFAP2A, TFAP2B, TFAP2C, TNNI2, TP73, TRIM26, TRIM29, WNT3, WNT3A, ZBTB22, ZC3H3, ZNF296, ZNF750
7011	fat cell differentiation	0.071794	0.976188	5	144	1	1	CTBP1, PRDM16, SFRP1, TFAP2B, WNT3A
6021	positive regulation of T cell proliferation	0.072155	0.990155	2	70	1	1	CARD11, ZAP70
10047	cellular response to iron ion	0.072253	0.998216	1	3	1	1	TFAP2A
3733	oculomotor nerve morphogenesis	0.0723219	0.998654	1	2	1	1	TFAP2A
3734	oculomotor nerve formation	0.0723219	0.998654	1	2	1	1	TFAP2A
3836	pyramidal neuron development	0.0726426	0.997843	1	5	1	1	FGFR2
7603	negative regulation of bone remodeling	0.0727021	0.997551	1	11	1	1	SFRP1
11837	regulation of Wnt signaling pathway, planar cell polarity pathway	0.0730555	0.997551	1	10	1	1	SFRP1
9697	positive regulation of tooth mineralization	0.0731007	0.998624	1	2	1	1	TFAP2A
1929	JNK cascade	0.0735734	0.978978	4	159	1	1	DAXX, SFRP1, TP73, VANGL2
9613	bone trabecula morphogenesis	0.0736708	0.997509	1	10	1	1	SFRP1
7951	branching morphogenesis of a nerve	0.0739096	0.997609	1	7	1	1	FGFR2
7159	positive regulation of cell adhesion	0.0739168	0.978887	4	138	1	1	ADAM8, SFRP1, SMOC2, WNT3A
4225	otic vesicle formation	0.0741453	0.997507	1	9	1	1	FGFR2
9402	cardiac muscle cell fate commitment	0.074823	0.997616	1	6	1	1	WNT3A
8804	sodium ion homeostasis	0.0753222	0.9973	1	15	1	1	TFAP2B
499	desmosome assembly	0.0755631	0.997806	1	4	1	1	PKP3
9268	epithelial cell proliferation involved in salivary gland morphogenesis	0.0756327	0.997495	1	7	1	1	FGFR2
12027	positive regulation of T cell migration	0.0764148	0.99725	1	13	1	1	ADAM8
6572	positive regulation of neuron apoptotic process	0.0766262	0.989321	2	43	1	1	TFAP2A, TFAP2B
5186	negative regulation of tissue remodeling	0.0768015	0.997222	1	13	1	1	SFRP1
9339	negative regulation of androgen receptor signaling pathway	0.0770044	0.997207	1	13	1	1	SFRP1
323	release of cytochrome c from mitochondria	0.0780835	0.988957	2	49	1	1	SFN, TP73
4127	androgen receptor signaling pathway	0.0782564	0.98887	2	58	1	1	DAXX, SFRP1
383	heart looping	0.0783639	0.988895	2	49	1	1	VANGL2, WNT3A
9116	lung morphogenesis	0.0783668	0.988987	2	38	1	1	FGFR2, VANGL2
6603	skin morphogenesis	0.0787862	0.988874	2	40	1	1	FGFR2, TFAP2A
5447	appendage morphogenesis	0.0790409	0.973059	5	142	1	1	DLX5, FGFR2, TFAP2A, TFAP2B, WNT3
5448	limb morphogenesis	0.0790409	0.973059	5	142	1	1	DLX5, FGFR2, TFAP2A, TFAP2B, WNT3
11811	regulation of cell-cell adhesion mediated by cadherin	0.0790667	0.997203	1	8	1	1	WNT3A
5980	positive regulation of embryonic development	0.0791606	0.997153	1	9	1	1	WNT3A
6775	fibroblast apoptotic process	0.0795161	0.996986	1	15	1	1	SFRP1
9599	determination of heart left/right asymmetry	0.0795518	0.988618	2	51	1	1	VANGL2, WNT3A
8254	regulation of membrane protein ectodomain proteolysis	0.0795598	0.99697	1	16	1	1	ADAM8
371	regulation of protein phosphorylation	0.0795719	0.958481	12	842	1	1	ADAM8, CSNK2B, DAXX, KNDC1, MST1R, PDGFA, SFN, SFRP1, TP73, TSC2, VANGL2, WNT3A
4079	sperm motility	0.0798514	0.996863	1	28	1	1	INPP5B
3942	regulation of anatomical structure morphogenesis	0.0798826	0.95958	11	639	1	1	BAIAP2, FGFR2, KNDC1, MAPT, PAX9, PDGFA, SFRP1, TFAP2A, VANGL2, WNT3, WNT3A
1855	male meiosis I	0.0800531	0.99692	1	17	1	1	TRIP13
3969	cellular anion homeostasis	0.080245	0.997008	1	11	1	1	TFAP2B
3655	anterior neuropore closure	0.0803406	0.998331	1	2	1	1	TFAP2A
3907	neuropore closure	0.0803406	0.998331	1	2	1	1	TFAP2A
3235	synaptic vesicle exocytosis	0.0806191	0.988553	2	33	1	1	SCRIB, TSNARE1
2331	cobalamin metabolic process	0.0812683	0.996795	1	20	1	1	TCN2
11457	positive regulation of transcription from RNA polymerase II promoter involved in cellular response to chemical stimulus	0.0816339	0.997074	1	7	1	1	DLX5
373	positive regulation of protein phosphorylation	0.0816986	0.961579	9	587	1	1	ADAM8, CSNK2B, DAXX, KNDC1, MST1R, PDGFA, TP73, VANGL2, WNT3A
9695	regulation of tooth mineralization	0.0817536	0.997257	1	5	1	1	TFAP2A
11389	positive regulation of neuron death	0.0818717	0.988138	2	45	1	1	TFAP2A, TFAP2B
9733	actin-mediated cell contraction	0.0820024	0.988041	2	55	1	1	FRMD6, TNNI2
9820	leukocyte aggregation	0.0821046	0.996933	1	9	1	1	ZAP70
1101	apical constriction	0.082115	0.997401	1	4	1	1	FRMD6
11607	regulation of leukocyte differentiation	0.0826547	0.971371	5	180	1	1	ADAM8, CARD11, PRDM16, SFRP1, ZAP70
5369	establishment of mitochondrion localization, microtubule-mediated	0.082761	0.996992	1	7	1	1	MAPT
7654	mitochondrion transport along microtubule	0.082761	0.996992	1	7	1	1	MAPT
5146	negative regulation of osteoblast proliferation	0.0827771	0.996991	1	7	1	1	SFRP1
7042	regulation of cell differentiation	0.0831316	0.951541	17	1094	1	1	ADAM8, CARD11, DLX5, FGFR2, KNDC1, MAPT, NOTCH4, PRDM16, SFRP1, TFAP2A, TFAP2B, TFAP2C, TP73, VANGL2, WNT3, WNT3A, ZAP70
12025	regulation of T cell migration	0.0832427	0.996678	1	16	1	1	ADAM8
4444	positive regulation of protein autophosphorylation	0.0832633	0.996726	1	13	1	1	PDGFA
4880	regulation of microtubule-based process	0.0836528	0.980499	3	93	1	1	MAPT, TBCD, WNT3A
9290	regulation of branching involved in salivary gland morphogenesis	0.0838657	0.996727	1	11	1	1	PDGFA
5312	regulation of transcription by chromatin organization	0.0842806	1	1	1	1	1	CTBP1
6760	cell-cell adhesion mediated by cadherin	0.0843241	0.996762	1	9	1	1	WNT3A
9723	positive regulation of T cell apoptotic process	0.0847509	0.996657	1	11	1	1	ADAM8
3699	oculomotor nerve development	0.0857319	0.997163	1	4	1	1	TFAP2A
7527	alpha-beta T cell proliferation	0.0858206	0.996412	1	21	1	1	ZAP70
9327	epithelial cell proliferation involved in mammary gland duct elongation	0.0859354	0.997149	1	4	1	1	TFAP2C
8862	retina morphogenesis in camera-type eye	0.0862931	0.987168	2	40	1	1	TFAP2A, TFAP2B
8787	regulation of cardiac muscle tissue development	0.0866946	0.987024	2	45	1	1	FGFR2, WNT3A
9106	ventricular septum morphogenesis	0.0870471	0.987189	2	28	1	1	FGFR2, VANGL2
3835	pyramidal neuron differentiation	0.0873389	0.996734	1	6	1	1	FGFR2
6105	positive regulation of phosphorylation	0.0881377	0.956145	10	669	1	1	ADAM8, CSNK2B, DAXX, FGFR2, KNDC1, MST1R, PDGFA, TP73, VANGL2, WNT3A
7939	appendage development	0.0881956	0.968934	5	154	1	1	DLX5, FGFR2, TFAP2A, TFAP2B, WNT3
8949	limb development	0.0881956	0.968934	5	154	1	1	DLX5, FGFR2, TFAP2A, TFAP2B, WNT3
4908	positive regulation of activin receptor signaling pathway	0.0884267	0.996651	1	6	1	1	CSNK2B
10903	negative regulation of histone H4 acetylation	0.0885882	0.997962	1	2	1	1	CTBP1
4281	positive regulation of microtubule polymerization	0.0893196	0.99628	1	11	1	1	MAPT
7819	positive regulation of cellular process	0.0896188	0.938566	38	3206	1	1	ADAM8, AGPAT1, ALDH3A1, BARX2, CARD11, CSNK2B, CTBP1, DAXX, DLX5, FGFR2, FOXK1, GTF2H4, ILF3, KNDC1, LHX5, MAPT, MST1R, NOP2, NOTCH4, PAX9, PDGFA, PRDM16, SCRIB, SECTM1, SFN, SFRP1, SMOC2, SOX15, TFAP2A, TFAP2B, TFAP2C, TNNI2, TP73, VANGL2, WNT3, WNT3A, ZAP70, ZNF750
11814	regulation of non-canonical Wnt signaling pathway	0.0898846	0.996175	1	13	1	1	SFRP1
9462	endodermal digestive tract morphogenesis	0.0899799	0.996869	1	4	1	1	FGFR2
327	neural plate development	0.0901123	0.996212	1	11	1	1	VANGL2
1060	Wnt signaling pathway involved in heart development	0.0909562	0.99614	1	11	1	1	WNT3A
6521	negative regulation of MAPK cascade	0.0911624	0.977916	3	109	1	1	SFRP1, TP73, TSC2
9318	prostate gland epithelium morphogenesis	0.091279	0.986149	2	30	1	1	FGFR2, SFRP1
9184	prostate epithelial cord elongation	0.0914363	0.997116	1	3	1	1	FGFR2
10711	regulation of primary metabolic process	0.0916242	0.935546	48	4263	1	1	ADAM8, AGAP1, BARX2, CARD11, CASZ1, CSNK2B, CTBP1, DAXX, DLX5, FGFR2, FOXK1, GTF2H4, ILF3, INPP5B, KLHL25, KNDC1, LHX5, MST1R, NOTCH4, OTX1, PAX9, PCGF3, PDGFA, PRDM16, PTPRN2, SBNO2, SCRIB, SERPINB5, SFN, SFRP1, SOX14, SOX15, SPATA13, TBCD, TFAP2A, TFAP2B, TFAP2C, TNNI2, TP73, TRIM26, TRIM29, TRIP13, TSC2, VANGL2, WNT3A, ZBTB22, ZNF296, ZNF750
4700	regulation of cellular component size	0.0918846	0.967147	5	197	1	1	MAPT, TP73, TSC2, WNT3, WNT3A
11	transition metal ion transport	0.0923705	0.985448	2	89	1	1	SLC39A10, TCN2
5451	embryonic forelimb morphogenesis	0.0923893	0.985822	2	33	1	1	TFAP2A, WNT3
3469	viral genome replication	0.0924448	0.985511	2	65	1	1	CTBP1, ILF3
9328	branch elongation involved in mammary gland duct branching	0.0926085	0.996464	1	5	1	1	TFAP2C
8563	establishment of organelle localization	0.0927006	0.96679	5	186	1	1	FGFR2, MAD1L1, MAPT, SCRIB, TSNARE1
738	positive regulation of acute inflammatory response	0.092723	0.9958	1	21	1	1	ADAM8
12399	positive regulation of apoptotic signaling pathway	0.0927886	0.977346	3	112	1	1	DAXX, SFRP1, TP73
56	activation of MAPK activity	0.0929857	0.977248	3	123	1	1	ADAM8, DAXX, TP73
9258	regulation of microtubule-based movement	0.0930619	0.996428	1	5	1	1	MAPT
10205	otic vesicle morphogenesis	0.0931798	0.995945	1	11	1	1	FGFR2
7982	diencephalon morphogenesis	0.0934755	0.996396	1	5	1	1	OTX1
964	embryonic heart tube morphogenesis	0.0935243	0.985308	2	54	1	1	VANGL2, WNT3A
4322	negative regulation of cellular metabolic process	0.0937949	0.942186	20	1396	1	1	BARX2, CTBP1, DAXX, FGFR2, FOXK1, ILF3, PAX9, PDGFA, PRDM16, SBNO2, SFN, SFRP1, SOX14, SOX15, TFAP2A, TFAP2B, TFAP2C, TP73, TRIM29, TSC2
5187	positive regulation of tissue remodeling	0.0938948	0.995673	1	23	1	1	ADAM8
6429	negative regulation of cysteine-type endopeptidase activity involved in apoptotic process	0.0941013	0.985122	2	61	1	1	SFN, TFAP2B
7601	bone remodeling	0.0942349	0.985046	2	70	1	1	ADAM8, SFRP1
6904	positive regulation of interleukin-2 biosynthetic process	0.0945141	0.995764	1	13	1	1	CARD11
8368	positive regulation of lymphocyte activation	0.0947014	0.970462	4	207	1	1	ADAM8, CARD11, WNT3A, ZAP70
8643	positive regulation of focal adhesion assembly	0.0947364	0.995698	1	15	1	1	SFRP1
11556	positive regulation of cell junction assembly	0.0947364	0.995698	1	15	1	1	SFRP1
8562	establishment of mitochondrion localization	0.0957933	0.995803	1	9	1	1	MAPT
10904	Wnt signaling pathway involved in somitogenesis	0.0960298	0.995928	1	7	1	1	SFRP1
7197	positive regulation of protein kinase activity	0.0960441	0.958181	7	416	1	1	ADAM8, DAXX, MST1R, PDGFA, TP73, VANGL2, WNT3A
9315	prostate gland morphogenetic growth	0.0963042	0.996403	1	4	1	1	FGFR2
3764	cerebellar cortex formation	0.0967355	0.985136	2	21	1	1	KNDC1, LHX5
9393	cardiac cell fate commitment	0.0968166	0.995659	1	10	1	1	WNT3A
10056	cellular response to retinoic acid	0.0968247	0.984516	2	50	1	1	WNT3, WNT3A
7850	positive regulation of response to stimulus	0.0969574	0.943101	16	1311	1	1	ADAM8, AGPAT1, BAIAP2, CARD11, CSNK2B, DAXX, DLX5, FGFR2, MST1R, PDGFA, SECTM1, SFRP1, TP73, VANGL2, WNT3A, ZAP70
9719	positive regulation of lymphocyte apoptotic process	0.0973514	0.995452	1	15	1	1	ADAM8
5030	adiponectin-activated signaling pathway	0.0974542	0.995917	1	6	1	1	CSNK2B
9627	reproductive system development	0.0976351	0.964382	5	252	1	1	FGFR2, SERPINB5, SFRP1, SOX15, TFAP2C
11593	positive regulation of extrinsic apoptotic signaling pathway via death domain receptors	0.0976989	0.995419	1	15	1	1	SFRP1
2437	anatomical structure morphogenesis	0.098701	0.934263	29	2051	1	1	ADAM8, BAIAP2, BARX2, BRSK2, CSNK2B, DLX5, FGFR2, FRMD6, IRX1, IRX2, KNDC1, LHX5, MAPT, NOTCH4, OTX1, PAX9, PDGFA, SCRIB, SERPINB5, SFRP1, TFAP2A, TFAP2B, TFAP2C, TP73, TSC2, VANGL2, VPS52, WNT3, WNT3A
8380	regulation of cellular component movement	0.09873	0.951802	9	520	1	1	ADAM8, CSNK2B, MAPT, PDGFA, SFRP1, SPATA13, TFAP2A, WNT3, WNT3A
8042	negative regulation of epithelial cell proliferation	0.0988492	0.975321	3	87	1	1	FGFR2, SFRP1, TSC2
7591	positive regulation of protein export from nucleus	0.0990225	0.99541	1	11	1	1	SFN
12216	regulation of cardiac muscle cell differentiation	0.0998177	0.995238	1	14	1	1	WNT3A
7250	positive regulation of transcription from RNA polymerase II promoter	0.0998282	0.945912	12	707	1	1	BARX2, DLX5, FGFR2, NOTCH4, PAX9, SOX15, TFAP2A, TFAP2B, TFAP2C, TP73, WNT3A, ZNF750
4983	positive regulation of T cell differentiation in thymus	0.0999941	0.995577	1	7	1	1	ADAM8
9589	neural precursor cell proliferation	0.10005	0.974828	3	101	1	1	FGFR2, LHX5, WNT3A
12009	regulation of mesoderm development	0.100655	0.995156	1	14	1	1	WNT3A
8106	regulation of viral process	0.10086	0.974446	3	130	1	1	GTF2H4, ILF3, TRIM26
317	trophectodermal cell differentiation	0.101035	0.995023	1	19	1	1	TFAP2C
5741	skeletal muscle cell differentiation	0.101229	0.983375	2	52	1	1	DMRTA2, WNT3A
2942	mesenchymal cell development	0.101351	0.974374	3	98	1	1	FGFR2, SFRP1, TFAP2A
898	desmosome organization	0.102036	0.995298	1	8	1	1	PKP3
8912	inner ear receptor stereocilium organization	0.102118	0.995113	1	11	1	1	VANGL2
3728	cranial nerve formation	0.102253	0.995934	1	4	1	1	TFAP2A
7775	paraxial mesoderm morphogenesis	0.102269	0.995098	1	11	1	1	WNT3A
7860	reproductive structure development	0.102285	0.962165	5	256	1	1	FGFR2, SERPINB5, SFRP1, SOX15, TFAP2C
11849	regulation of cellular macromolecule biosynthetic process	0.102817	0.929844	33	2923	1	1	ADAM8, BARX2, CARD11, CASZ1, CTBP1, DAXX, DLX5, FGFR2, FOXK1, ILF3, KLHL25, LHX5, NOTCH4, OTX1, PAX9, PCGF3, PDGFA, PRDM16, SBNO2, SFRP1, SOX14, SOX15, TFAP2A, TFAP2B, TFAP2C, TNNI2, TP73, TRIM26, TRIM29, WNT3A, ZBTB22, ZNF296, ZNF750
6878	T cell selection	0.102826	0.983219	2	33	1	1	CARD11, ZAP70
12024	positive regulation of lymphocyte migration	0.103906	0.994764	1	17	1	1	ADAM8
2973	regulation of phosphatidylinositol 3-kinase signaling	0.104212	0.982516	2	63	1	1	PDGFA, TSC2
3677	cell differentiation in hindbrain	0.104394	0.983089	2	24	1	1	KNDC1, LHX5
2171	extrinsic apoptotic signaling pathway via death domain receptors	0.104425	0.982443	2	66	1	1	DAXX, SFRP1
2499	dorsal/ventral pattern formation	0.104459	0.973277	3	92	1	1	SFRP1, WNT3, WNT3A
7852	developmental cell growth	0.104553	0.973264	3	88	1	1	MAPT, WNT3, WNT3A
2770	regulation of mRNA export from nucleus	0.104804	0.995724	1	4	1	1	ZC3H3
7107	negative regulation of osteoclast differentiation	0.105473	0.994567	1	19	1	1	SFRP1
7540	lymphocyte proliferation	0.106528	0.972268	3	192	1	1	CARD11, WNT3A, ZAP70
10266	basement membrane organization	0.106834	0.994835	1	8	1	1	TFAP2A
2624	negative regulation of platelet activation	0.107111	0.994665	1	10	1	1	PDGFA
11620	positive regulation of intrinsic apoptotic signaling pathway in response to DNA damage by p53 class mediator	0.107171	1	1	1	1	1	TP73
5698	positive regulation of urine volume	0.107371	0.994505	1	13	1	1	TFAP2B
2503	regulation of signal transduction	0.10786	0.92874	26	1971	1	1	ADAM8, AGAP1, AGPAT1, BARX1, CARD11, CSNK2B, DAXX, DLX5, FGFR2, GPSM3, INPP5B, MST1R, PDGFA, PRDM16, SCRIB, SECTM1, SFN, SFRP1, SPATA13, TFAP2A, TFAP2B, TP73, TSC2, VANGL2, WNT3A, ZAP70
10946	nucleic acid metabolic process	0.107982	0.923963	41	4053	1	1	ADAM8, BACH2, BARX1, BARX2, CARD11, CASZ1, CTBP1, DAXX, DLX5, FGFR2, FOXK1, GTF2H4, ILF3, LHX5, NOP2, NOTCH4, OTX1, PAX9, PCGF3, PDGFA, PRDM16, RPS18, SBNO2, SFRP1, SOX14, SOX15, TFAP2A, TFAP2B, TFAP2C, TNNI2, TP73, TRIM26, TRIM29, TRIP13, VARS, VARS2, WNT3A, ZBTB22, ZC3H3, ZNF296, ZNF750
6894	regulation of interleukin-2 biosynthetic process	0.108071	0.994308	1	18	1	1	CARD11
4916	mononuclear cell proliferation	0.10832	0.971599	3	194	1	1	CARD11, WNT3A, ZAP70
4427	cellular response to nutrient	0.108495	0.994171	1	25	1	1	SFRP1
4277	positive regulation of microtubule polymerization or depolymerization	0.10885	0.994289	1	15	1	1	MAPT
8363	regulation of protein metabolic process	0.108956	0.933063	18	1518	1	1	ADAM8, CARD11, CSNK2B, CTBP1, DAXX, ILF3, INPP5B, KLHL25, KNDC1, MST1R, PDGFA, SERPINB5, SFN, SFRP1, TP73, TSC2, VANGL2, WNT3A
3339	poly(A)+ mRNA export from nucleus	0.10897	0.994728	1	7	1	1	ZC3H3
1338	regulation of transcription from RNA polymerase II promoter	0.109033	0.932224	19	1260	1	1	BARX2, CTBP1, DLX5, FGFR2, FOXK1, NOTCH4, OTX1, PAX9, PRDM16, SFRP1, SOX14, SOX15, TFAP2A, TFAP2B, TFAP2C, TP73, TRIM29, WNT3A, ZNF750
366	positive regulation of receptor recycling	0.109439	0.994425	1	10	1	1	SCRIB
10611	mesenchymal stem cell differentiation	0.109729	0.994545	1	8	1	1	WNT3
5428	embryonic heart tube development	0.10977	0.981004	2	66	1	1	VANGL2, WNT3A
461	epithelial cell development	0.110246	0.963945	4	133	1	1	FRMD6, NOTCH4, TFAP2A, TFAP2C
458	positive regulation of mesenchymal cell proliferation	0.11032	0.981161	2	37	1	1	FGFR2, PDGFA
3487	regulation of metabolic process	0.110581	0.920433	52	4823	1	1	ADAM8, AGAP1, AGPAT1, BARX2, CARD11, CASZ1, CSNK2B, CTBP1, DAXX, DLX5, FGFR2, FOXK1, GTF2H4, ILF3, INPP5B, KLHL25, KNDC1, LHX5, MAPT, MST1R, NOTCH4, OTX1, PAX9, PCGF3, PDGFA, PRDM16, PTPRN2, SBNO2, SCRIB, SERPINB5, SFN, SFRP1, SOX14, SOX15, SPATA13, TBCD, TFAP2A, TFAP2B, TFAP2C, TNNI2, TP73, TRIM26, TRIM29, TRIP13, TSC2, VANGL2, WNT3, WNT3A, ZBTB22, ZC3H3, ZNF296, ZNF750
758	positive regulation of leukocyte activation	0.111073	0.963374	4	225	1	1	ADAM8, CARD11, WNT3A, ZAP70
1336	regulation of transcription, DNA-templated	0.11114	0.924213	31	2668	1	1	ADAM8, BARX2, CARD11, CASZ1, CTBP1, DAXX, DLX5, FGFR2, FOXK1, ILF3, LHX5, NOTCH4, OTX1, PAX9, PCGF3, PRDM16, SBNO2, SFRP1, SOX14, SOX15, TFAP2A, TFAP2B, TFAP2C, TNNI2, TP73, TRIM26, TRIM29, WNT3A, ZBTB22, ZNF296, ZNF750
3881	cerebellar Purkinje cell-granule cell precursor cell signaling involved in regulation of granule cell precursor cell proliferation	0.111377	0.994635	1	6	1	1	LHX5
2548	embryonic body morphogenesis	0.111527	0.994274	1	9	1	1	TFAP2A
10159	cellular response to X-ray	0.112256	0.994398	1	7	1	1	SFRP1
2882	negative regulation of transcription by competitive promoter binding	0.112336	0.994119	1	10	1	1	TFAP2A
4324	regulation of cellular biosynthetic process	0.112522	0.921884	35	3156	1	1	ADAM8, BARX2, CARD11, CASZ1, CTBP1, DAXX, DLX5, FGFR2, FOXK1, GTF2H4, ILF3, KLHL25, LHX5, NOTCH4, OTX1, PAX9, PCGF3, PDGFA, PRDM16, SBNO2, SFRP1, SOX14, SOX15, TFAP2A, TFAP2B, TFAP2C, TNNI2, TP73, TRIM26, TRIM29, TRIP13, WNT3A, ZBTB22, ZNF296, ZNF750
1989	neuroblast proliferation	0.112546	0.980379	2	49	1	1	FGFR2, WNT3A
9152	lung lobe development	0.112569	0.994366	1	7	1	1	FGFR2
9153	lung lobe morphogenesis	0.112569	0.994366	1	7	1	1	FGFR2
188	ossification	0.112591	0.952752	6	285	1	1	DLX5, FGFR2, SFRP1, TFAP2A, WNT3, WNT3A
9338	regulation of androgen receptor signaling pathway	0.112746	0.993743	1	21	1	1	SFRP1
4117	BMP signaling pathway	0.112776	0.970141	3	102	1	1	DLX5, SFRP1, TFAP2B
5371	cellular macromolecule biosynthetic process	0.112962	0.920311	40	3863	1	1	ADAM8, BACH2, BARX1, BARX2, CARD11, CASZ1, CTBP1, DAXX, DLX5, FGFR2, FOXK1, GTF2H4, ILF3, KLHL25, LHX5, NOTCH4, OTX1, PAX9, PCGF3, PDGFA, PRDM16, RPS18, SBNO2, SFRP1, SOX14, SOX15, TFAP2A, TFAP2B, TFAP2C, TNNI2, TP73, TRIM26, TRIM29, TRIP13, VARS, VARS2, WNT3A, ZBTB22, ZNF296, ZNF750
4201	epithelial cell differentiation	0.113447	0.945567	8	485	1	1	BARX1, DLX5, FGFR2, FRMD6, NOTCH4, SFN, TFAP2A, TFAP2C
5970	regulation of growth	0.113473	0.945534	8	519	1	1	FGFR2, FOXK1, MAPT, SFN, SFRP1, SOX15, WNT3, WNT3A
2000	sensory organ development	0.11369	0.94291	9	449	1	1	DLX5, FGFR2, OTX1, PDGFA, PRDM16, TFAP2A, TFAP2B, VANGL2, WNT3A
675	acute inflammatory response	0.113824	0.97971	2	115	1	1	ADAM8, TSC2
7924	skeletal system morphogenesis	0.114033	0.956536	5	195	1	1	BARX2, DLX5, FGFR2, SFRP1, TFAP2A
4275	regulation of microtubule polymerization or depolymerization	0.114156	0.98001	2	43	1	1	MAPT, TBCD
9728	regulation of thymocyte apoptotic process	0.114511	0.993639	1	16	1	1	ADAM8
5046	response to vitamin D	0.115027	0.993443	1	24	1	1	SFRP1
2512	negative regulation of cell fate specification	0.115046	0.993899	1	9	1	1	WNT3A
5697	regulation of urine volume	0.116024	0.993441	1	17	1	1	TFAP2B
1856	female meiosis	0.116211	0.993397	1	18	1	1	TRIP13
2155	male gonad development	0.116372	0.968753	3	106	1	1	SFRP1, SOX15, TFAP2C
7950	branching morphogenesis of an epithelial tube	0.116791	0.960938	4	159	1	1	FGFR2, NOTCH4, TFAP2C, VANGL2
5139	positive regulation of kinase activity	0.116867	0.94665	7	437	1	1	ADAM8, DAXX, MST1R, PDGFA, TP73, VANGL2, WNT3A
10901	regulation of histone H4 acetylation	0.11705	0.99406	1	6	1	1	CTBP1
4574	positive regulation of Rho GTPase activity	0.117238	0.978933	2	64	1	1	SCRIB, SFRP1
9873	leukocyte proliferation	0.117662	0.96803	3	202	1	1	CARD11, WNT3A, ZAP70
2483	regulation of biosynthetic process	0.117958	0.917704	35	3187	1	1	ADAM8, BARX2, CARD11, CASZ1, CTBP1, DAXX, DLX5, FGFR2, FOXK1, GTF2H4, ILF3, KLHL25, LHX5, NOTCH4, OTX1, PAX9, PCGF3, PDGFA, PRDM16, SBNO2, SFRP1, SOX14, SOX15, TFAP2A, TFAP2B, TFAP2C, TNNI2, TP73, TRIM26, TRIM29, TRIP13, WNT3A, ZBTB22, ZNF296, ZNF750
4387	hemidesmosome assembly	0.118183	0.993412	1	11	1	1	KRT5
7849	regulation of response to stimulus	0.118199	0.918857	31	2571	1	1	ADAM8, AGAP1, AGPAT1, BAIAP2, BARX1, BRSK2, CARD11, CSNK2B, DAXX, DLX5, FGFR2, GPSM3, INPP5B, MST1R, PDGFA, PRDM16, SBNO2, SCRIB, SECTM1, SFN, SFRP1, SOX15, SPATA13, TFAP2A, TFAP2B, TP73, TSC2, VANGL2, WNT3, WNT3A, ZAP70
5056	cerebrospinal fluid secretion	0.118259	0.995113	1	3	1	1	TP73
9235	mammary gland specification	0.118337	0.994514	1	4	1	1	FGFR2
1345	transcription from RNA polymerase II promoter	0.118392	0.924736	20	1419	1	1	BARX2, CTBP1, DLX5, FGFR2, FOXK1, GTF2H4, NOTCH4, OTX1, PAX9, PRDM16, SOX14, SOX15, TFAP2A, TFAP2B, TFAP2C, TP73, TRIM29, TRIP13, WNT3A, ZNF750
2705	ectodermal cell differentiation	0.118427	0.996298	1	2	1	1	VPS52
6016	interleukin-2 biosynthetic process	0.118919	0.993023	1	21	1	1	CARD11
542	macrophage activation involved in immune response	0.119099	0.993307	1	11	1	1	SBNO2
7824	hematopoietic or lymphoid organ development	0.119316	0.942137	8	432	1	1	BARX1, CARD11, FGFR2, LY6D, NOTCH4, SFRP1, WNT3A, ZAP70
6879	positive thymic T cell selection	0.119577	0.993317	1	10	1	1	ZAP70
6641	regulation of symbiosis, encompassing mutualism through parasitism	0.119626	0.96735	3	151	1	1	GTF2H4, ILF3, TRIM26
6103	regulation of phosphorylation	0.119974	0.931215	13	996	1	1	ADAM8, CSNK2B, DAXX, FGFR2, KNDC1, MST1R, PDGFA, SFN, SFRP1, TP73, TSC2, VANGL2, WNT3A
8281	positive regulation of developmental process	0.12001	0.934604	11	736	1	1	ADAM8, DLX5, FGFR2, MAPT, SFRP1, SOX15, TFAP2A, TP73, WNT3, WNT3A, ZAP70
4218	forebrain development	0.120325	0.944774	7	331	1	1	FGFR2, LHX5, OTX1, TFAP2A, TFAP2C, TP73, WNT3A
2140	glial cell migration	0.120476	0.992972	1	15	1	1	SCRIB
187	cartilage condensation	0.120843	0.992774	1	22	1	1	BARX2
6564	positive regulation of JUN kinase activity	0.121178	0.977849	2	58	1	1	DAXX, VANGL2
3883	positive regulation of cerebellar granule cell precursor proliferation	0.121439	0.993184	1	9	1	1	LHX5
3998	lymphocyte differentiation	0.121472	0.952713	5	242	1	1	ADAM8, CARD11, LY6D, SFRP1, ZAP70
7953	mesenchymal cell differentiation	0.121776	0.966643	3	109	1	1	FGFR2, SFRP1, TFAP2A
4572	regulation of Rho GTPase activity	0.121795	0.96664	3	108	1	1	SCRIB, SFRP1, SPATA13
3210	viral process	0.12199	0.940435	8	638	1	1	CTBP1, DAXX, GTF2H4, ILF3, PACS2, RPS18, SCRIB, TRIM26
9164	lung-associated mesenchyme development	0.122346	0.992996	1	10	1	1	FGFR2
11942	positive regulation of myoblast proliferation	0.122428	0.993739	1	5	1	1	SOX15
11944	regulation of myoblast proliferation	0.122428	0.993739	1	5	1	1	SOX15
7592	regulation of RNA export from nucleus	0.122845	0.993021	1	9	1	1	ZC3H3
7588	positive regulation of nucleocytoplasmic transport	0.123283	0.977083	2	82	1	1	SFN, WNT3A
7920	embryonic cranial skeleton morphogenesis	0.123351	0.977494	2	38	1	1	FGFR2, TFAP2A
2004	ectodermal digestive tract development	0.12413	0.99592	1	2	1	1	VPS52
7863	embryonic ectodermal digestive tract development	0.12413	0.99592	1	2	1	1	VPS52
3377	peptidyl-tyrosine phosphorylation	0.124181	0.95133	5	244	1	1	FGFR2, PDGFA, SFRP1, WNT3A, ZAP70
6034	regulation of T cell proliferation	0.124248	0.976703	2	110	1	1	CARD11, ZAP70
8431	positive regulation of transferase activity	0.12447	0.942289	7	449	1	1	ADAM8, DAXX, MST1R, PDGFA, TP73, VANGL2, WNT3A
6880	negative thymic T cell selection	0.12474	0.992642	1	11	1	1	ZAP70
2592	regulation of mesenchymal cell proliferation	0.12486	0.976976	2	42	1	1	FGFR2, PDGFA
1376	translation	0.125079	0.950689	5	449	1	1	ILF3, KLHL25, RPS18, VARS, VARS2
973	morphogenesis of an endothelium	0.125161	0.992858	1	8	1	1	CSNK2B
9528	endothelial tube morphogenesis	0.125161	0.992858	1	8	1	1	CSNK2B
6829	multi-organism cellular process	0.125194	0.938507	8	648	1	1	CTBP1, DAXX, GTF2H4, ILF3, PACS2, RPS18, SCRIB, TRIM26
11648	positive regulation of intrinsic apoptotic signaling pathway in response to DNA damage	0.126357	0.993319	1	5	1	1	TP73
2158	regulation of smoothened signaling pathway	0.126542	0.976325	2	53	1	1	FGFR2, SFRP1
3406	peptidyl-tyrosine modification	0.126559	0.950107	5	246	1	1	FGFR2, PDGFA, SFRP1, WNT3A, ZAP70
3124	neutral amino acid transport	0.126567	0.992092	1	20	1	1	SLC7A5
6505	negative T cell selection	0.126677	0.992345	1	12	1	1	ZAP70
5690	platelet-derived growth factor receptor-beta signaling pathway	0.127001	0.992785	1	7	1	1	PDGFA
4027	extracellular matrix organization	0.128372	0.940122	7	341	1	1	ADAM8, COL11A2, PDGFA, SERPINB5, SMOC2, TFAP2A, WNT3A
9482	somite development	0.128847	0.975494	2	69	1	1	SFRP1, WNT3A
3880	regulation of cerebellar granule cell precursor proliferation	0.128904	0.992129	1	11	1	1	LHX5
8170	multicellular organismal water homeostasis	0.128924	0.99167	1	28	1	1	TFAP2B
6935	apical protein localization	0.129031	0.992281	1	9	1	1	VANGL2
3701	trigeminal nerve development	0.129112	0.993016	1	5	1	1	TFAP2A
6570	regulation of neuron apoptotic process	0.129518	0.955045	4	167	1	1	ADAM8, TFAP2A, TFAP2B, TP73
9759	lens fiber cell development	0.129524	0.991988	1	12	1	1	FGFR2
9056	bone morphogenesis	0.129601	0.963739	3	78	1	1	DLX5, FGFR2, TFAP2A
9065	cranial suture morphogenesis	0.12961	0.992117	1	10	1	1	FGFR2
8555	mitochondrion localization	0.129778	0.991722	1	18	1	1	MAPT
8597	positive regulation of cell division	0.129799	0.975193	2	71	1	1	FGFR2, PDGFA
756	regulation of leukocyte activation	0.129814	0.948312	5	339	1	1	ADAM8, CARD11, SFRP1, WNT3A, ZAP70
7970	hair follicle maturation	0.129831	0.991774	1	16	1	1	BARX2
9460	eyelid development in camera-type eye	0.129876	0.992007	1	11	1	1	TFAP2A
6384	extracellular structure organization	0.129925	0.939216	7	342	1	1	ADAM8, COL11A2, PDGFA, SERPINB5, SMOC2, TFAP2A, WNT3A
10110	cellular response to estradiol stimulus	0.12993	0.991796	1	15	1	1	SFRP1
10383	collecting duct development	0.129968	0.991995	1	11	1	1	TFAP2B
2766	regulation of cell morphogenesis involved in differentiation	0.130115	0.948339	5	210	1	1	KNDC1, MAPT, SFRP1, WNT3, WNT3A
5435	negative regulation of histone acetylation	0.130184	0.992257	1	8	1	1	CTBP1
2944	neural crest cell differentiation	0.130239	0.975144	2	60	1	1	SFRP1, TFAP2A
4321	regulation of cellular metabolic process	0.130277	0.905299	48	4337	1	1	ADAM8, AGAP1, AGPAT1, BARX2, CARD11, CASZ1, CSNK2B, CTBP1, DAXX, DLX5, FGFR2, FOXK1, GTF2H4, ILF3, KLHL25, KNDC1, LHX5, MAPT, MST1R, NOTCH4, OTX1, PAX9, PCGF3, PDGFA, PRDM16, PTPRN2, SBNO2, SCRIB, SFN, SFRP1, SOX14, SOX15, SPATA13, TBCD, TFAP2A, TFAP2B, TFAP2C, TNNI2, TP73, TRIM26, TRIM29, TRIP13, TSC2, VANGL2, WNT3A, ZBTB22, ZNF296, ZNF750
4529	regulation of nucleobase-containing compound transport	0.130543	0.991922	1	11	1	1	ZC3H3
4442	regulation of protein autophosphorylation	0.130568	0.991501	1	24	1	1	PDGFA
132	nucleotide-excision repair, DNA damage removal	0.130738	0.991549	1	20	1	1	GTF2H4
6776	DNA excision	0.130738	0.991549	1	20	1	1	GTF2H4
11660	positive regulation of intrinsic apoptotic signaling pathway by p53 class mediator	0.130894	0.995446	1	2	1	1	TP73
7936	system development	0.1311	0.905696	42	3284	1	1	ADAM8, BAIAP2, BARX1, BARX2, BRSK2, CARD11, COL11A2, CSNK2B, DLX5, DMRTA2, FGFR2, FOXK1, IRX1, IRX2, KNDC1, KRT5, LHX5, LY6D, MAPT, NOTCH4, OTX1, PAX9, PDGFA, PRDM16, SCRIB, SERPINB5, SFN, SFRP1, SLC7A5, SOX14, SOX15, TFAP2A, TFAP2B, TFAP2C, TP73, TSC2, VANGL2, VPS52, WNT3, WNT3A, ZAP70, ZNF750
2016	mesodermal cell fate specification	0.131124	0.991728	1	13	1	1	WNT3A
8135	positive regulation of calcium-mediated signaling	0.13124	0.991426	1	23	1	1	ZAP70
2727	positive regulation of cell development	0.131298	0.954175	4	178	1	1	MAPT, TP73, WNT3, WNT3A
5529	positive regulation of catenin import into nucleus	0.131366	0.991817	1	11	1	1	WNT3A
8591	actin crosslink formation	0.13171	0.993898	1	3	1	1	BAIAP2
4831	lacrimal gland development	0.132257	0.993103	1	4	1	1	FGFR2
8465	myoblast proliferation	0.132556	0.991964	1	8	1	1	SOX15
4274	microtubule polymerization or depolymerization	0.132607	0.974496	2	53	1	1	MAPT, TBCD
5375	nucleobase-containing compound biosynthetic process	0.13266	0.905969	36	3314	1	1	ADAM8, BACH2, BARX1, BARX2, CARD11, CASZ1, CTBP1, DAXX, DLX5, FGFR2, FOXK1, GTF2H4, ILF3, LHX5, NOTCH4, OTX1, PAX9, PCGF3, PRDM16, RPS18, SBNO2, SFRP1, SOX14, SOX15, TFAP2A, TFAP2B, TFAP2C, TNNI2, TP73, TRIM26, TRIM29, TRIP13, WNT3A, ZBTB22, ZNF296, ZNF750
10842	establishment of protein localization to membrane	0.13308	0.953189	4	255	1	1	PACS2, PKP3, RPS18, SFN
7495	development of primary male sexual characteristics	0.133516	0.961873	3	123	1	1	SFRP1, SOX15, TFAP2C
3484	regulation of nucleobase-containing compound metabolic process	0.134037	0.904058	39	3326	1	1	ADAM8, AGAP1, BARX2, CARD11, CASZ1, CTBP1, DAXX, DLX5, FGFR2, FOXK1, GTF2H4, ILF3, LHX5, NOTCH4, OTX1, PAX9, PCGF3, PDGFA, PRDM16, PTPRN2, SBNO2, SCRIB, SFRP1, SOX14, SOX15, SPATA13, TBCD, TFAP2A, TFAP2B, TFAP2C, TNNI2, TP73, TRIM26, TRIM29, TRIP13, WNT3A, ZBTB22, ZNF296, ZNF750
669	immune system development	0.134476	0.932967	8	456	1	1	BARX1, CARD11, FGFR2, LY6D, NOTCH4, SFRP1, WNT3A, ZAP70
1189	cellular aldehyde metabolic process	0.134491	0.990814	1	41	1	1	ALDH3A1
7844	embryonic digestive tract development	0.134822	0.974127	2	36	1	1	FGFR2, VPS52
364	regulation of receptor recycling	0.135038	0.991082	1	16	1	1	SCRIB
2585	negative regulation of cell fate commitment	0.135041	0.991213	1	13	1	1	WNT3A
10369	distal tubule development	0.135627	0.991193	1	12	1	1	TFAP2B
11845	positive regulation of leukocyte apoptotic process	0.135831	0.9908	1	23	1	1	ADAM8
7774	paraxial mesoderm development	0.136017	0.990915	1	17	1	1	WNT3A
6259	muscle cell fate commitment	0.136272	0.990914	1	16	1	1	WNT3A
4864	activation of Rac GTPase activity	0.136406	0.991244	1	10	1	1	SCRIB
9320	epithelial cell differentiation involved in prostate gland development	0.136585	0.991065	1	12	1	1	FGFR2
12007	negative regulation of reactive oxygen species metabolic process	0.136796	0.990977	1	13	1	1	TFAP2A
6761	Wnt signaling pathway involved in dorsal/ventral axis specification	0.136964	0.991797	1	6	1	1	SFRP1
6920	cellular extravasation	0.137289	0.990512	1	29	1	1	ADAM8
12022	regulation of lymphocyte migration	0.137412	0.990579	1	23	1	1	ADAM8
8559	establishment of vesicle localization	0.137657	0.960139	3	129	1	1	FGFR2, SCRIB, TSNARE1
8451	stress-activated MAPK cascade	0.13846	0.950686	4	204	1	1	DAXX, SFRP1, TP73, VANGL2
966	outflow tract septum morphogenesis	0.138688	0.99078	1	12	1	1	FGFR2
11569	negative regulation of protein acetylation	0.139279	0.990861	1	10	1	1	CTBP1
12236	negative regulation of peptidyl-lysine acetylation	0.139279	0.990861	1	10	1	1	CTBP1
9470	regulation of wound healing	0.139376	0.972101	2	92	1	1	PDGFA, SOX15
2191	macromolecule biosynthetic process	0.13938	0.899554	40	3968	1	1	ADAM8, BACH2, BARX1, BARX2, CARD11, CASZ1, CTBP1, DAXX, DLX5, FGFR2, FOXK1, GTF2H4, ILF3, KLHL25, LHX5, NOTCH4, OTX1, PAX9, PCGF3, PDGFA, PRDM16, RPS18, SBNO2, SFRP1, SOX14, SOX15, TFAP2A, TFAP2B, TFAP2C, TNNI2, TP73, TRIM26, TRIM29, TRIP13, VARS, VARS2, WNT3A, ZBTB22, ZNF296, ZNF750
8973	lens induction in camera-type eye	0.139663	0.991461	1	6	1	1	TFAP2A
9994	negative regulation of phospholipid biosynthetic process	0.139858	0.99226	1	4	1	1	PDGFA
270	somitogenesis	0.139877	0.972115	2	64	1	1	SFRP1, WNT3A
71	M phase	0.140153	0.973318	2	20	1	1	ILF3, MAD1L1
4267	stress-activated protein kinase signaling cascade	0.140269	0.949804	4	206	1	1	DAXX, SFRP1, TP73, VANGL2
8040	regulation of epithelial cell proliferation	0.140462	0.942865	5	224	1	1	DLX5, FGFR2, SERPINB5, SFRP1, TSC2
7600	filopodium assembly	0.141108	0.971917	2	48	1	1	BAIAP2, SPATA13
1707	exocytosis	0.141191	0.942384	5	275	1	1	BRSK2, PDGFA, SCRIB, SYT8, TSNARE1
7192	negative regulation of striated muscle tissue development	0.141519	0.990181	1	16	1	1	SOX15
11545	negative regulation of muscle tissue development	0.141519	0.990181	1	16	1	1	SOX15
7822	negative regulation of viral process	0.141628	0.971575	2	62	1	1	ILF3, TRIM26
11387	regulation of neuron death	0.142102	0.94897	4	181	1	1	ADAM8, TFAP2A, TFAP2B, TP73
7731	lymphocyte chemotaxis	0.142161	0.989898	1	23	1	1	ADAM8
7206	positive regulation of smoothened signaling pathway	0.142804	0.989845	1	21	1	1	SFRP1
5272	cell junction assembly	0.142895	0.948583	4	181	1	1	KRT5, PKP3, SFRP1, TBCD
7545	male sex differentiation	0.143038	0.957866	3	132	1	1	SFRP1, SOX15, TFAP2C
8157	white fat cell differentiation	0.143155	0.974068	2	11	1	1	CTBP1, PRDM16
314	blastocyst formation	0.143198	0.989654	1	29	1	1	TFAP2C
5188	homotypic cell-cell adhesion	0.143324	0.971226	2	47	1	1	WNT3A, ZAP70
1880	transmembrane receptor protein serine/threonine kinase signaling pathway	0.143911	0.935472	6	267	1	1	CSNK2B, DLX5, PDGFA, PRDM16, SFRP1, TFAP2B
4263	positive regulation of histone deacetylation	0.144206	0.990443	1	8	1	1	CTBP1
3989	actin filament-based movement	0.144304	0.970651	2	69	1	1	FRMD6, TNNI2
2479	embryonic pattern specification	0.144412	0.970758	2	55	1	1	FGFR2, TFAP2A
11055	craniofacial suture morphogenesis	0.144856	0.989849	1	13	1	1	FGFR2
8802	potassium ion homeostasis	0.144898	0.990202	1	9	1	1	TFAP2B
3997	hemopoiesis	0.145191	0.930105	7	388	1	1	CARD11, FGFR2, LY6D, NOTCH4, SFRP1, WNT3A, ZAP70
3209	CDP-diacylglycerol biosynthetic process	0.14526	0.989859	1	12	1	1	AGPAT1
4932	regulation of actin filament-based process	0.145291	0.940241	5	240	1	1	BAIAP2, FRMD6, PDGFA, SFRP1, VANGL2
7163	positive regulation of cell size	0.145472	0.990122	1	9	1	1	TP73
1342	transcription elongation from RNA polymerase I promoter	0.145621	0.989454	1	20	1	1	GTF2H4
969	outflow tract morphogenesis	0.145781	0.970385	2	50	1	1	FGFR2, TFAP2A
1734	substrate-dependent cell migration	0.14603	0.989452	1	18	1	1	ADAM8
3978	cell projection assembly	0.146161	0.946891	4	217	1	1	BAIAP2, PDGFA, SPATA13, VANGL2
6889	negative regulation of viral genome replication	0.146292	0.98911	1	37	1	1	ILF3
7236	negative regulation of growth	0.147023	0.94652	4	192	1	1	FOXK1, SFRP1, WNT3, WNT3A
6785	symbiosis, encompassing mutualism through parasitism	0.147557	0.924713	8	697	1	1	CTBP1, DAXX, GTF2H4, ILF3, PACS2, RPS18, SCRIB, TRIM26
6792	interspecies interaction between organisms	0.147557	0.924713	8	697	1	1	CTBP1, DAXX, GTF2H4, ILF3, PACS2, RPS18, SCRIB, TRIM26
8679	regulation of nervous system development	0.147558	0.921639	9	485	1	1	KNDC1, LHX5, MAPT, SFRP1, TFAP2A, TP73, VANGL2, WNT3, WNT3A
6466	regulation of cysteine-type endopeptidase activity involved in apoptotic process	0.147673	0.955767	3	171	1	1	SFN, TFAP2B, WNT3A
1675	zinc ion transport	0.147709	0.98907	1	23	1	1	SLC39A10
903	skeletal muscle contraction	0.148154	0.988964	1	25	1	1	TNNI2
2591	mesenchymal cell proliferation	0.148267	0.96959	2	49	1	1	FGFR2, PDGFA
7405	CDP-diacylglycerol metabolic process	0.14854	0.989311	1	13	1	1	AGPAT1
7875	negative regulation of muscle organ development	0.148858	0.989028	1	18	1	1	SOX15
7034	positive regulation of T cell differentiation	0.14931	0.969171	2	54	1	1	ADAM8, ZAP70
10181	dopaminergic neuron differentiation	0.149489	0.989108	1	14	1	1	DMRTA2
9051	trabecula formation	0.149919	0.988692	1	25	1	1	SFRP1
7841	embryonic organ morphogenesis	0.149947	0.932004	6	261	1	1	DLX5, FGFR2, OTX1, TFAP2A, VANGL2, WNT3A
2654	negative regulation of macromolecule metabolic process	0.150008	0.902439	19	1386	1	1	BARX2, CTBP1, DAXX, FGFR2, FOXK1, ILF3, PAX9, PRDM16, SBNO2, SFN, SFRP1, SOX14, SOX15, TFAP2A, TFAP2B, TFAP2C, TP73, TRIM29, TSC2
8639	regulation of cardioblast differentiation	0.150081	0.989466	1	9	1	1	WNT3A
9721	regulation of T cell apoptotic process	0.150291	0.988572	1	29	1	1	ADAM8
11709	regulation of intracellular signal transduction	0.150834	0.905343	16	1193	1	1	ADAM8, AGAP1, CARD11, DAXX, FGFR2, INPP5B, MST1R, PDGFA, SCRIB, SECTM1, SFRP1, SPATA13, TP73, TSC2, VANGL2, ZAP70
9314	prostate gland growth	0.151073	0.989195	1	10	1	1	FGFR2
1416	negative regulation of protein kinase activity	0.151336	0.944442	4	168	1	1	SFN, SFRP1, TP73, TSC2
10140	cellular response to hypoxia	0.151563	0.968119	2	90	1	1	ADAM8, SFRP1
901	heart morphogenesis	0.152219	0.943946	4	185	1	1	FGFR2, TFAP2A, VANGL2, WNT3A
3922	metencephalon development	0.152323	0.954143	3	87	1	1	KNDC1, LHX5, OTX1
4594	response to estradiol	0.152579	0.967787	2	88	1	1	PDGFA, SFRP1
7049	negative regulation of endothelial cell differentiation	0.152601	0.991722	1	3	1	1	NOTCH4
1977	gastrulation	0.15288	0.953617	3	133	1	1	FGFR2, WNT3, WNT3A
2492	epidermal cell differentiation	0.152956	0.953529	3	148	1	1	SFN, TFAP2A, TFAP2C
3382	heterocycle biosynthetic process	0.154247	0.888864	36	3377	1	1	ADAM8, BACH2, BARX1, BARX2, CARD11, CASZ1, CTBP1, DAXX, DLX5, FGFR2, FOXK1, GTF2H4, ILF3, LHX5, NOTCH4, OTX1, PAX9, PCGF3, PRDM16, RPS18, SBNO2, SFRP1, SOX14, SOX15, TFAP2A, TFAP2B, TFAP2C, TNNI2, TP73, TRIM26, TRIM29, TRIP13, WNT3A, ZBTB22, ZNF296, ZNF750
10953	positive regulation of protein deacetylation	0.154404	0.988589	1	11	1	1	CTBP1
7162	negative regulation of cell size	0.154804	0.98877	1	9	1	1	TSC2
1100	epithelial cell morphogenesis	0.154973	0.967558	2	40	1	1	FRMD6, NOTCH4
1365	tRNA metabolic process	0.155045	0.966825	2	119	1	1	VARS, VARS2
3962	regulation of signaling	0.155421	0.89146	28	2208	1	1	ADAM8, AGAP1, AGPAT1, BAIAP2, BARX1, BRSK2, CARD11, CSNK2B, DAXX, DLX5, FGFR2, GPSM3, INPP5B, MST1R, PDGFA, PRDM16, SCRIB, SECTM1, SFN, SFRP1, SPATA13, TFAP2A, TFAP2B, TP73, TSC2, VANGL2, WNT3A, ZAP70
5848	cellular response to decreased oxygen levels	0.155568	0.966751	2	92	1	1	ADAM8, SFRP1
4008	cell differentiation	0.155898	0.887921	35	2755	1	1	ADAM8, BAIAP2, BARX1, BARX2, BRSK2, CARD11, CSNK2B, CTBP1, DLX5, DMRTA2, FGFR2, FOXK1, FRMD6, KNDC1, LHX5, LY6D, MAPT, NOTCH4, PRDM16, SCRIB, SFN, SFRP1, SLC7A5, SOX15, TFAP2A, TFAP2B, TFAP2C, TP73, TRIP13, VANGL2, VPS52, WNT3, WNT3A, ZAP70, ZNF750
469	optic cup morphogenesis involved in camera-type eye development	0.155935	0.98877	1	8	1	1	TFAP2A
9105	cardiac septum morphogenesis	0.156055	0.967052	2	46	1	1	FGFR2, VANGL2
7932	positive regulation of oligodendrocyte differentiation	0.156277	0.988302	1	11	1	1	TP73
6246	positive regulation of cell fate specification	0.156493	0.990234	1	4	1	1	WNT3A
4067	regulation of ossification	0.156536	0.941865	4	156	1	1	DLX5, FGFR2, SFRP1, TFAP2A
9993	regulation of phospholipid biosynthetic process	0.156668	0.98866	1	8	1	1	PDGFA
11618	regulation of intrinsic apoptotic signaling pathway in response to DNA damage by p53 class mediator	0.156912	0.98811	1	12	1	1	TP73
3560	aromatic compound biosynthetic process	0.157313	0.886409	36	3379	1	1	ADAM8, BACH2, BARX1, BARX2, CARD11, CASZ1, CTBP1, DAXX, DLX5, FGFR2, FOXK1, GTF2H4, ILF3, LHX5, NOTCH4, OTX1, PAX9, PCGF3, PRDM16, RPS18, SBNO2, SFRP1, SOX14, SOX15, TFAP2A, TFAP2B, TFAP2C, TNNI2, TP73, TRIM26, TRIM29, TRIP13, WNT3A, ZBTB22, ZNF296, ZNF750
3663	cell differentiation in spinal cord	0.157347	0.966538	2	50	1	1	LHX5, WNT3A
1377	translational initiation	0.15778	0.965827	2	141	1	1	KLHL25, RPS18
7586	regulation of nucleocytoplasmic transport	0.157919	0.95127	3	170	1	1	SFN, WNT3A, ZC3H3
1049	ventricular septum development	0.157968	0.966494	2	42	1	1	FGFR2, VANGL2
3265	regulation of striated muscle tissue development	0.1582	0.951458	3	99	1	1	FGFR2, SOX15, WNT3A
5007	negative regulation of intracellular steroid hormone receptor signaling pathway	0.158524	0.987314	1	25	1	1	SFRP1
2631	positive regulation of phosphorus metabolic process	0.15855	0.911396	10	746	1	1	ADAM8, CSNK2B, DAXX, FGFR2, KNDC1, MST1R, PDGFA, TP73, VANGL2, WNT3A
7245	positive regulation of phosphate metabolic process	0.15855	0.911396	10	746	1	1	ADAM8, CSNK2B, DAXX, FGFR2, KNDC1, MST1R, PDGFA, TP73, VANGL2, WNT3A
11544	regulation of muscle tissue development	0.159208	0.951002	3	100	1	1	FGFR2, SOX15, WNT3A
2686	regulation of cell communication	0.159339	0.888383	28	2215	1	1	ADAM8, AGAP1, AGPAT1, BAIAP2, BARX1, BRSK2, CARD11, CSNK2B, DAXX, DLX5, FGFR2, GPSM3, INPP5B, MST1R, PDGFA, PRDM16, SCRIB, SECTM1, SFN, SFRP1, SPATA13, TFAP2A, TFAP2B, TP73, TSC2, VANGL2, WNT3A, ZAP70
2556	response to lithium ion	0.159701	0.987119	1	25	1	1	TFAP2B
4069	bone mineralization	0.159943	0.965281	2	85	1	1	FGFR2, TFAP2A
1341	transcription initiation from RNA polymerase I promoter	0.159992	0.98707	1	25	1	1	GTF2H4
4920	regulation of actin cytoskeleton organization	0.160039	0.939934	4	200	1	1	BAIAP2, PDGFA, SFRP1, VANGL2
6921	regulation of bone resorption	0.160287	0.986936	1	30	1	1	ADAM8
7874	regulation of muscle organ development	0.160297	0.950508	3	101	1	1	FGFR2, SOX15, WNT3A
1808	cell-substrate junction assembly	0.160489	0.965298	2	61	1	1	KRT5, SFRP1
259	mesodermal cell fate commitment	0.1605	0.987389	1	14	1	1	WNT3A
6516	skeletal muscle tissue regeneration	0.160573	0.987071	1	21	1	1	SOX15
5138	negative regulation of kinase activity	0.160885	0.939564	4	178	1	1	SFN, SFRP1, TP73, TSC2
7800	autonomic nervous system development	0.161293	0.965261	2	46	1	1	TFAP2A, TFAP2B
8317	regulation of smooth muscle cell differentiation	0.162158	0.987001	1	16	1	1	FGFR2
6176	odontogenesis	0.163192	0.949139	3	111	1	1	FGFR2, PAX9, TFAP2A
3763	cerebellar cortex morphogenesis	0.163676	0.965032	2	29	1	1	KNDC1, LHX5
5417	regulation of Rho protein signal transduction	0.163779	0.948762	3	132	1	1	SCRIB, SFRP1, SPATA13
8360	regulation of multicellular organismal process	0.163936	0.889013	22	1839	1	1	ADAM8, AGPAT1, CARD11, CSNK2B, DLX5, FGFR2, KNDC1, LHX5, MAPT, NOTCH4, PAX9, PDGFA, PRDM16, SFRP1, SOX15, TFAP2A, TFAP2C, TP73, VANGL2, WNT3, WNT3A, ZAP70
4003	water homeostasis	0.164307	0.986199	1	34	1	1	TFAP2B
3844	forebrain neuron fate commitment	0.16475	0.987661	1	7	1	1	TFAP2C
1850	synaptonemal complex assembly	0.164792	0.986946	1	11	1	1	TRIP13
1349	7-methylguanosine mRNA capping	0.164885	0.986183	1	28	1	1	GTF2H4
9234	mammary gland formation	0.164944	0.987197	1	9	1	1	FGFR2
1443	membrane protein ectodomain proteolysis	0.165091	0.986074	1	33	1	1	ADAM8
11917	regulation of reproductive process	0.16604	0.963293	2	66	1	1	FGFR2, SFRP1
1854	male meiosis	0.16699	0.985729	1	34	1	1	TRIP13
5273	cell junction organization	0.167098	0.936268	4	204	1	1	KRT5, PKP3, SFRP1, TBCD
10109	cellular response to estrogen stimulus	0.16715	0.985987	1	20	1	1	SFRP1
10138	cellular response to oxygen levels	0.167176	0.962659	2	97	1	1	ADAM8, SFRP1
2486	negative regulation of metabolic process	0.167313	0.888338	20	1516	1	1	BARX2, CTBP1, DAXX, FGFR2, FOXK1, ILF3, PAX9, PDGFA, PRDM16, SBNO2, SFN, SFRP1, SOX14, SOX15, TFAP2A, TFAP2B, TFAP2C, TP73, TRIM29, TSC2
6773	cellular response to fibroblast growth factor stimulus	0.167638	0.936008	4	196	1	1	FGFR2, PDGFA, SFRP1, TSC2
482	positive regulation of receptor internalization	0.167639	0.986077	1	16	1	1	WNT3A
8450	neuron apoptotic process	0.167695	0.936002	4	188	1	1	ADAM8, TFAP2A, TFAP2B, TP73
7062	positive regulation of lymphocyte differentiation	0.16771	0.962721	2	64	1	1	ADAM8, ZAP70
10204	otic vesicle development	0.168058	0.986005	1	16	1	1	FGFR2
7985	anatomical structure development	0.168291	0.874875	46	3830	1	1	ADAM8, BAIAP2, BARX1, BARX2, BRSK2, CARD11, COL11A2, CSNK2B, DLX5, DMRTA2, FGFR2, FOXK1, FRMD6, INPP5B, IRX1, IRX2, KNDC1, KRT5, LHX5, LY6D, MAPT, NOTCH4, OTX1, PAX9, PDGFA, PRDM16, SCRIB, SECTM1, SERPINB5, SFN, SFRP1, SLC7A5, SOX14, SOX15, TFAP2A, TFAP2B, TFAP2C, TP73, TRIP13, TSC2, VANGL2, VPS52, WNT3, WNT3A, ZAP70, ZNF750
4977	regulation of T cell differentiation in thymus	0.168451	0.985798	1	19	1	1	ADAM8
2403	fertilization	0.168625	0.962031	2	124	1	1	MST1R, SYT8
10280	response to fibroblast growth factor	0.168701	0.935443	4	199	1	1	FGFR2, PDGFA, SFRP1, TSC2
2192	aerobic respiration	0.168804	0.98532	1	43	1	1	ME3
8154	negative regulation of B cell activation	0.168837	0.985491	1	28	1	1	SFRP1
8557	vesicle localization	0.170248	0.945801	3	132	1	1	FGFR2, SCRIB, TSNARE1
8329	regulation of nitrogen compound metabolic process	0.170376	0.874882	39	3407	1	1	ADAM8, AGAP1, BARX2, CARD11, CASZ1, CTBP1, DAXX, DLX5, FGFR2, FOXK1, GTF2H4, ILF3, LHX5, NOTCH4, OTX1, PAX9, PCGF3, PDGFA, PRDM16, PTPRN2, SBNO2, SCRIB, SFRP1, SOX14, SOX15, SPATA13, TBCD, TFAP2A, TFAP2B, TFAP2C, TNNI2, TP73, TRIM26, TRIM29, TRIP13, WNT3A, ZBTB22, ZNF296, ZNF750
9304	labyrinthine layer morphogenesis	0.171188	0.985359	1	18	1	1	FGFR2
4355	positive regulation of protein modification process	0.171208	0.902768	10	753	1	1	ADAM8, CSNK2B, CTBP1, DAXX, KNDC1, MST1R, PDGFA, TP73, VANGL2, WNT3A
8155	positive regulation of T cell activation	0.17126	0.945214	3	163	1	1	ADAM8, CARD11, ZAP70
2402	7-methylguanosine RNA capping	0.171513	0.984976	1	30	1	1	GTF2H4
5840	RNA capping	0.171513	0.984976	1	30	1	1	GTF2H4
8432	negative regulation of transferase activity	0.171622	0.933935	4	189	1	1	SFN, SFRP1, TP73, TSC2
6744	cellular nitrogen compound biosynthetic process	0.172083	0.874487	36	3430	1	1	ADAM8, BACH2, BARX1, BARX2, CARD11, CASZ1, CTBP1, DAXX, DLX5, FGFR2, FOXK1, GTF2H4, ILF3, LHX5, NOTCH4, OTX1, PAX9, PCGF3, PRDM16, RPS18, SBNO2, SFRP1, SOX14, SOX15, TFAP2A, TFAP2B, TFAP2C, TNNI2, TP73, TRIM26, TRIM29, TRIP13, WNT3A, ZBTB22, ZNF296, ZNF750
6809	single organism reproductive process	0.172286	0.902004	10	808	1	1	FGFR2, INPP5B, MST1R, SERPINB5, SFRP1, SOX15, SYT8, TFAP2C, TRIP13, ZNF296
7634	nucleotide phosphorylation	0.172287	0.985328	1	15	1	1	CARD11
6073	ribosome biogenesis	0.172641	0.96052	2	141	1	1	NOP2, RPS18
3990	muscle filament sliding	0.172747	0.984648	1	38	1	1	TNNI2
5044	actin-myosin filament sliding	0.172747	0.984648	1	38	1	1	TNNI2
3889	central nervous system neuron development	0.173243	0.960836	2	56	1	1	FGFR2, TFAP2A
1976	determination of left/right symmetry	0.174317	0.960136	2	85	1	1	VANGL2, WNT3A
266	morphogenesis of a polarized epithelium	0.174559	0.984756	1	18	1	1	VANGL2
9727	thymocyte apoptotic process	0.175282	0.984504	1	21	1	1	ADAM8
10957	positive regulation of intracellular protein transport	0.17543	0.959599	2	108	1	1	SFN, WNT3A
5454	hindlimb morphogenesis	0.175599	0.960378	2	39	1	1	TFAP2B, WNT3
4863	activation of Rho GTPase activity	0.175617	0.984409	1	22	1	1	SCRIB
3216	cell growth	0.175895	0.916369	6	356	1	1	FOXK1, MAPT, SFN, SFRP1, WNT3, WNT3A
1343	termination of RNA polymerase I transcription	0.17605	0.984299	1	23	1	1	GTF2H4
10105	cellular response to prostaglandin E stimulus	0.176086	0.985834	1	7	1	1	SFRP1
1727	apoptotic process	0.176238	0.883782	18	1531	1	1	ADAM8, BRSK2, CARD11, DAXX, FGFR2, GRAMD4, LGALS7B, MAPT, PACS2, SCRIB, SFN, SFRP1, TFAP2A, TFAP2B, TP53AIP1, TP73, TRIM39, WNT3A
2726	negative regulation of epithelial to mesenchymal transition	0.176617	0.984489	1	16	1	1	SFRP1
9704	synaptonemal complex organization	0.17732	0.984587	1	13	1	1	TRIP13
7696	regulation of fibroblast proliferation	0.177437	0.959157	2	66	1	1	PDGFA, SFRP1
6611	keratinocyte proliferation	0.17902	0.983643	1	27	1	1	SFN
6944	establishment or maintenance of epithelial cell apical/basal polarity	0.179216	0.984347	1	12	1	1	VANGL2
9273	embryonic placenta morphogenesis	0.179289	0.983799	1	20	1	1	FGFR2
8806	anion homeostasis	0.17972	0.983388	1	34	1	1	TFAP2B
2974	negative regulation of phosphatidylinositol 3-kinase signaling	0.179748	0.984372	1	11	1	1	TSC2
9389	embryonic camera-type eye formation	0.180042	0.984197	1	12	1	1	TFAP2A
8133	regulation of calcium-mediated signaling	0.180065	0.983351	1	32	1	1	ZAP70
10083	cellular response to interleukin-1	0.18037	0.983173	1	42	1	1	SFRP1
2478	determination of bilateral symmetry	0.181664	0.957355	2	91	1	1	VANGL2, WNT3A
272	organ induction	0.182603	0.983034	1	24	1	1	WNT3A
8278	positive regulation of sequence-specific DNA binding transcription factor activity	0.182975	0.927845	4	193	1	1	ADAM8, CARD11, TRIM26, WNT3A
7815	positive regulation of biological process	0.183182	0.864386	39	3590	1	1	ADAM8, AGPAT1, ALDH3A1, BAIAP2, BARX2, CARD11, CSNK2B, CTBP1, DAXX, DLX5, FGFR2, FOXK1, GTF2H4, ILF3, KNDC1, LHX5, MAPT, MST1R, NOP2, NOTCH4, PAX9, PDGFA, PRDM16, SCRIB, SECTM1, SFN, SFRP1, SMOC2, SOX15, TFAP2A, TFAP2B, TFAP2C, TNNI2, TP73, VANGL2, WNT3, WNT3A, ZAP70, ZNF750
2924	programmed cell death	0.183213	0.878448	18	1547	1	1	ADAM8, BRSK2, CARD11, DAXX, FGFR2, GRAMD4, LGALS7B, MAPT, PACS2, SCRIB, SFN, SFRP1, TFAP2A, TFAP2B, TP53AIP1, TP73, TRIM39, WNT3A
341	receptor recycling	0.184084	0.982747	1	24	1	1	SCRIB
7695	fibroblast proliferation	0.18414	0.956605	2	69	1	1	PDGFA, SFRP1
8846	soft palate development	0.184223	0.984847	1	6	1	1	COL11A2
2468	specification of symmetry	0.184288	0.95635	2	92	1	1	VANGL2, WNT3A
6019	T cell proliferation	0.184388	0.95612	2	136	1	1	CARD11, ZAP70
4125	intracellular steroid hormone receptor signaling pathway	0.184417	0.956254	2	100	1	1	DAXX, SFRP1
8137	T cell receptor signaling pathway	0.185418	0.955893	2	96	1	1	CARD11, ZAP70
8094	negative regulation of axonogenesis	0.186111	0.956375	2	42	1	1	WNT3, WNT3A
5378	ncRNA metabolic process	0.186138	0.937925	3	279	1	1	NOP2, VARS, VARS2
2178	apoptotic mitochondrial changes	0.186182	0.955565	2	102	1	1	SFN, TP73
3681	telencephalon development	0.186291	0.926126	4	170	1	1	LHX5, TFAP2C, TP73, WNT3A
6576	negative regulation of blood vessel endothelial cell migration	0.186721	0.982472	1	18	1	1	CSNK2B
6639	negative regulation of multi-organism process	0.186963	0.95533	2	91	1	1	ILF3, TRIM26
4539	regulation of cellular protein metabolic process	0.187271	0.879874	15	1334	1	1	ADAM8, CSNK2B, CTBP1, DAXX, ILF3, KLHL25, KNDC1, MST1R, PDGFA, SFN, SFRP1, TP73, TSC2, VANGL2, WNT3A
4489	regulation of response to external stimulus	0.187275	0.909173	6	516	1	1	ADAM8, PDGFA, SBNO2, SOX15, WNT3, WNT3A
8093	regulation of axonogenesis	0.187325	0.937884	3	106	1	1	MAPT, WNT3, WNT3A
7983	forebrain morphogenesis	0.188072	0.98233	1	16	1	1	OTX1
11658	regulation of intrinsic apoptotic signaling pathway by p53 class mediator	0.18863	0.98222	1	16	1	1	TP73
9758	lens fiber cell differentiation	0.189154	0.981814	1	22	1	1	FGFR2
10104	cellular response to prostaglandin stimulus	0.189546	0.98255	1	11	1	1	SFRP1
1940	cell-cell signaling	0.189581	0.882103	13	959	1	1	BAIAP2, BARX1, FGFR2, GRIP2, LHX5, PDGFA, SCRIB, SFRP1, TFAP2A, TFAP2C, TSNARE1, WNT3, WNT3A
9564	cornea development in camera-type eye	0.189625	0.982899	1	9	1	1	TFAP2A
478	lens development in camera-type eye	0.189667	0.95464	2	58	1	1	FGFR2, TFAP2A
10411	stem cell proliferation	0.18974	0.936595	3	122	1	1	FGFR2, PDGFA, WNT3A
1718	vesicle targeting	0.189804	0.98133	1	39	1	1	SCRIB
7589	regulation of protein export from nucleus	0.190211	0.981567	1	23	1	1	SFN
7044	positive regulation of cell differentiation	0.190397	0.896849	8	535	1	1	ADAM8, DLX5, MAPT, SFRP1, TP73, WNT3, WNT3A, ZAP70
9165	mesenchyme development	0.191849	0.935499	3	133	1	1	FGFR2, SFRP1, TFAP2A
2594	gene expression	0.192372	0.855354	44	4741	1	1	ADAM8, BACH2, BARX1, BARX2, CARD11, CASZ1, CTBP1, DAXX, DLX5, FGFR2, FOXK1, GTF2H4, ILF3, INPP5B, KLHL25, LHX5, NOP2, NOTCH4, OTX1, PAX9, PCGF3, PRDM16, RPS18, SBNO2, SERPINB5, SFRP1, SOX14, SOX15, TFAP2A, TFAP2B, TFAP2C, TNNI2, TP73, TRIM26, TRIM29, TRIP13, VARS, VARS2, WNT3, WNT3A, ZBTB22, ZC3H3, ZNF296, ZNF750
9217	morphogenesis of an epithelial bud	0.192635	0.981592	1	14	1	1	FGFR2
4026	negative regulation of blood coagulation	0.192839	0.980693	1	40	1	1	PDGFA
11199	negative regulation of hemostasis	0.192839	0.980693	1	40	1	1	PDGFA
5381	response to prostaglandin E	0.193429	0.981657	1	12	1	1	SFRP1
10503	regulation of metanephros development	0.193493	0.981125	1	18	1	1	PDGFA
7048	regulation of endothelial cell differentiation	0.193721	0.981599	1	12	1	1	NOTCH4
9862	regulation of protein processing	0.193988	0.934163	3	219	1	1	ADAM8, INPP5B, SERPINB5
4353	regulation of protein modification process	0.194237	0.878623	13	1071	1	1	ADAM8, CSNK2B, CTBP1, DAXX, KNDC1, MST1R, PDGFA, SFN, SFRP1, TP73, TSC2, VANGL2, WNT3A
8910	inner ear receptor cell development	0.195647	0.980455	1	23	1	1	VANGL2
4454	negative regulation of TOR signaling	0.195764	0.980661	1	18	1	1	TSC2
4018	negative regulation of Wnt signaling pathway	0.196613	0.933283	3	112	1	1	BARX1, SFRP1, TSC2
283	cell activation	0.196632	0.888432	9	768	1	1	ADAM8, CARD11, LY6D, PDGFA, SBNO2, SFRP1, SOX15, WNT3A, ZAP70
3931	regulation of cell-cell adhesion	0.19664	0.951633	2	79	1	1	ADAM8, WNT3A
6386	positive regulation of apoptotic process	0.196748	0.903359	6	354	1	1	ADAM8, SCRIB, SFRP1, TFAP2A, TFAP2B, TP73
1733	cellular component movement	0.197131	0.866417	19	1423	1	1	ADAM8, CSNK2B, DLX5, FRMD6, INPP5B, MAPT, MST1R, PDGFA, SCRIB, SERPINB5, SFRP1, SLC7A5, SPATA13, TFAP2A, TNNI2, VANGL2, WNT3, WNT3A, ZAP70
1863	leukocyte cell-cell adhesion	0.197381	0.979748	1	39	1	1	ZAP70
11435	organic cyclic compound biosynthetic process	0.197399	0.853725	36	3485	1	1	ADAM8, BACH2, BARX1, BARX2, CARD11, CASZ1, CTBP1, DAXX, DLX5, FGFR2, FOXK1, GTF2H4, ILF3, LHX5, NOTCH4, OTX1, PAX9, PCGF3, PRDM16, RPS18, SBNO2, SFRP1, SOX14, SOX15, TFAP2A, TFAP2B, TFAP2C, TNNI2, TP73, TRIM26, TRIM29, TRIP13, WNT3A, ZBTB22, ZNF296, ZNF750
7823	anatomical structure arrangement	0.197955	0.9809	1	11	1	1	TFAP2A
2597	regulation of gastrulation	0.198568	0.979745	1	26	1	1	WNT3A
6966	leukocyte activation	0.198731	0.896015	7	564	1	1	ADAM8, CARD11, LY6D, SBNO2, SFRP1, WNT3A, ZAP70
9501	positive regulation of protein tyrosine kinase activity	0.199666	0.979512	1	26	1	1	WNT3A
1917	positive regulation of transcription of Notch receptor target	0.200094	0.983694	1	4	1	1	NOTCH4
7103	regulation of osteoblast differentiation	0.200363	0.931562	3	96	1	1	DLX5, FGFR2, SFRP1
8124	negative regulation of coagulation	0.200862	0.978951	1	43	1	1	PDGFA
7061	negative regulation of lymphocyte differentiation	0.201024	0.979141	1	29	1	1	SFRP1
7846	embryonic organ development	0.201132	0.894602	7	382	1	1	DLX5, FGFR2, OTX1, TFAP2A, VANGL2, VPS52, WNT3A
4261	regulation of histone deacetylation	0.201206	0.979525	1	18	1	1	CTBP1
8430	negative regulation of hydrolase activity	0.201891	0.907664	5	252	1	1	PTPRN2, SERPINB5, SFN, SFRP1, TFAP2B
1965	acrosome reaction	0.202284	0.979135	1	21	1	1	SYT8
3761	cerebellar Purkinje cell layer formation	0.202585	0.979957	1	11	1	1	LHX5
3767	cerebellar Purkinje cell differentiation	0.202585	0.979957	1	11	1	1	LHX5
6364	chordate embryonic development	0.203448	0.883786	9	550	1	1	FGFR2, INPP5B, SCRIB, SFRP1, TFAP2A, TFAP2C, TSC2, VANGL2, WNT3A
6905	innate immune response	0.203904	0.887517	8	735	1	1	ADAM8, BAIAP2, CARD11, FGFR2, MST1R, PDGFA, TRIM26, TSC2
8351	positive regulation of protein transport	0.204005	0.929208	3	188	1	1	ADAM8, SFN, WNT3A
3943	regulation of cell morphogenesis	0.204078	0.898718	6	326	1	1	BAIAP2, KNDC1, MAPT, SFRP1, WNT3, WNT3A
6389	positive regulation of programmed cell death	0.204246	0.898554	6	359	1	1	ADAM8, SCRIB, SFRP1, TFAP2A, TFAP2B, TP73
8301	negative regulation of cellular component organization	0.205591	0.891615	7	389	1	1	CTBP1, FGFR2, MAD1L1, SFRP1, TBCD, WNT3, WNT3A
9976	neuron death	0.205937	0.914994	4	212	1	1	ADAM8, TFAP2A, TFAP2B, TP73
804	negative regulation of myeloid leukocyte differentiation	0.206388	0.948727	2	35	1	1	PRDM16, SFRP1
10812	regulation of transmembrane receptor protein serine/threonine kinase signaling pathway	0.206775	0.914718	4	162	1	1	CSNK2B, PRDM16, SFRP1, TFAP2B
2778	positive regulation of cell-substrate adhesion	0.206813	0.947617	2	70	1	1	SFRP1, SMOC2
10027	cellular response to acid	0.206912	0.928025	3	122	1	1	SFRP1, WNT3, WNT3A
7539	lymphocyte activation	0.207629	0.896231	6	479	1	1	ADAM8, CARD11, LY6D, SFRP1, WNT3A, ZAP70
3927	cell cycle phase	0.207801	0.947959	2	39	1	1	ILF3, MAD1L1
2465	embryo development ending in birth or egg hatching	0.207945	0.880604	9	555	1	1	FGFR2, INPP5B, SCRIB, SFRP1, TFAP2A, TFAP2C, TSC2, VANGL2, WNT3A
5344	tooth mineralization	0.208219	0.978472	1	13	1	1	TFAP2A
8151	negative regulation of cell activation	0.208874	0.946385	2	118	1	1	PDGFA, SFRP1
7804	synaptic vesicle endocytosis	0.209062	0.97776	1	19	1	1	SCRIB
972	endothelium development	0.209178	0.946763	2	62	1	1	CSNK2B, NOTCH4
394	positive regulation of cytokine-mediated signaling pathway	0.209238	0.977612	1	21	1	1	AGPAT1
1196	pyruvate metabolic process	0.20927	0.977319	1	29	1	1	ME3
1876	epidermal growth factor receptor signaling pathway	0.209301	0.913069	4	211	1	1	FGFR2, PDGFA, TFAP2A, TSC2
324	epithelial to mesenchymal transition	0.210096	0.946141	2	80	1	1	FGFR2, SFRP1
1807	cell-cell junction assembly	0.210256	0.946118	2	76	1	1	PKP3, TBCD
7506	negative regulation of viral entry into host cell	0.210452	0.979454	1	7	1	1	TRIM26
3762	cerebellar cortex development	0.210594	0.946585	2	45	1	1	KNDC1, LHX5
4118	regulation of BMP signaling pathway	0.210752	0.946146	2	60	1	1	SFRP1, TFAP2B
5125	membrane protein proteolysis	0.211078	0.97666	1	43	1	1	ADAM8
2175	intrinsic apoptotic signaling pathway in response to DNA damage	0.211361	0.945459	2	98	1	1	SFN, TP73
8364	positive regulation of protein metabolic process	0.211519	0.870998	11	917	1	1	ADAM8, CARD11, CSNK2B, CTBP1, DAXX, KNDC1, MST1R, PDGFA, TP73, VANGL2, WNT3A
5276	adherens junction assembly	0.211646	0.945947	2	52	1	1	SFRP1, TBCD
5380	response to prostaglandin	0.211786	0.977216	1	18	1	1	SFRP1
1851	reciprocal meiotic recombination	0.212781	0.976367	1	36	1	1	TRIP13
5706	reciprocal DNA recombination	0.212781	0.976367	1	36	1	1	TRIP13
9351	cell fate commitment involved in formation of primary germ layer	0.212985	0.97656	1	26	1	1	WNT3A
2815	positive regulation of pathway-restricted SMAD protein phosphorylation	0.21353	0.976435	1	26	1	1	CSNK2B
6415	positive regulation of I-kappaB kinase/NF-kappaB signaling	0.213566	0.944324	2	140	1	1	CARD11, SECTM1
257	cell fate specification	0.213607	0.944703	2	77	1	1	DMRTA2, WNT3A
8322	positive regulation of striated muscle cell differentiation	0.213884	0.976426	1	24	1	1	WNT3A
1351	mRNA polyadenylation	0.213899	0.976423	1	24	1	1	ZC3H3
9570	cell surface receptor signaling pathway involved in heart development	0.214056	0.976386	1	24	1	1	WNT3A
9333	positive regulation of response to cytokine stimulus	0.214357	0.976403	1	22	1	1	AGPAT1
7188	negative regulation of mitosis	0.21452	0.944888	2	47	1	1	FGFR2, MAD1L1
480	regulation of receptor internalization	0.214524	0.97632	1	23	1	1	WNT3A
3717	cerebellum morphogenesis	0.214777	0.945181	2	37	1	1	KNDC1, LHX5
5920	ERBB signaling pathway	0.214965	0.909777	4	215	1	1	FGFR2, PDGFA, TFAP2A, TSC2
8550	organelle localization	0.216356	0.908938	4	224	1	1	FGFR2, MAPT, SCRIB, TSNARE1
11323	regulation of protein insertion into mitochondrial membrane involved in apoptotic signaling pathway	0.217084	0.975575	1	27	1	1	SFN
11324	positive regulation of protein insertion into mitochondrial membrane involved in apoptotic signaling pathway	0.217084	0.975575	1	27	1	1	SFN
1048	cardiac septum development	0.217121	0.943434	2	62	1	1	FGFR2, VANGL2
1793	post-chaperonin tubulin folding pathway	0.217129	0.980637	1	4	1	1	TBCD
8041	positive regulation of epithelial cell proliferation	0.217353	0.922539	3	135	1	1	DLX5, FGFR2, SFRP1
2972	phosphatidylinositol 3-kinase signaling	0.217487	0.943014	2	81	1	1	PDGFA, TSC2
3760	cerebellar Purkinje cell layer morphogenesis	0.218028	0.976449	1	12	1	1	LHX5
2881	positive regulation of cell death	0.218655	0.88913	6	380	1	1	ADAM8, SCRIB, SFRP1, TFAP2A, TFAP2B, TP73
6620	RNA polyadenylation	0.219153	0.97512	1	26	1	1	ZC3H3
331	protein insertion into mitochondrial membrane involved in apoptotic signaling pathway	0.219319	0.975015	1	28	1	1	SFN
900	developmental process involved in reproduction	0.219942	0.888232	6	416	1	1	FGFR2, SERPINB5, SFRP1, SOX15, TFAP2C, TRIP13
7995	cellular developmental process	0.220141	0.835219	35	2916	1	1	ADAM8, BAIAP2, BARX1, BARX2, BRSK2, CARD11, CSNK2B, CTBP1, DLX5, DMRTA2, FGFR2, FOXK1, FRMD6, KNDC1, LHX5, LY6D, MAPT, NOTCH4, PRDM16, SCRIB, SFN, SFRP1, SLC7A5, SOX15, TFAP2A, TFAP2B, TFAP2C, TP73, TRIP13, VANGL2, VPS52, WNT3, WNT3A, ZAP70, ZNF750
5738	aorta morphogenesis	0.220644	0.975108	1	19	1	1	TFAP2B
8074	regulation of peptidyl-tyrosine phosphorylation	0.221113	0.920386	3	170	1	1	PDGFA, SFRP1, WNT3A
1765	DNA damage response, signal transduction by p53 class mediator resulting in transcription of p21 class mediator	0.221155	0.975445	1	14	1	1	TP73
8326	nuclear export	0.221498	0.941064	2	109	1	1	SFN, ZC3H3
9050	regulation of cellular localization	0.22205	0.866564	10	752	1	1	ADAM8, BRSK2, MAD1L1, MAPT, SFN, SFRP1, TFAP2B, TRIM29, WNT3A, ZC3H3
8345	protein insertion into mitochondrial membrane	0.222111	0.974315	1	29	1	1	SFN
4301	biomineral tissue development	0.222154	0.940768	2	111	1	1	FGFR2, TFAP2A
8193	regulation of chemotaxis	0.222577	0.94059	2	110	1	1	WNT3, WNT3A
6070	tissue regeneration	0.222697	0.97399	1	37	1	1	SOX15
11591	regulation of extrinsic apoptotic signaling pathway via death domain receptors	0.222866	0.973949	1	37	1	1	SFRP1
4009	regulation of cell adhesion	0.224701	0.893393	5	284	1	1	ADAM8, SFRP1, SMOC2, TBCD, WNT3A
7890	neuron fate commitment	0.224784	0.940087	2	65	1	1	DMRTA2, TFAP2C
4860	activation of Ras GTPase activity	0.225018	0.973578	1	30	1	1	SCRIB
5735	aorta development	0.225453	0.973832	1	21	1	1	TFAP2B
7505	regulation of viral entry into host cell	0.22657	0.974669	1	11	1	1	TRIM26
2777	regulation of cell-substrate adhesion	0.226664	0.917737	3	117	1	1	SFRP1, SMOC2, TBCD
736	regulation of acute inflammatory response	0.226955	0.972682	1	59	1	1	ADAM8
8161	multicellular organismal movement	0.227324	0.973069	1	28	1	1	TNNI2
8163	musculoskeletal movement	0.227324	0.973069	1	28	1	1	TNNI2
12169	positive regulation of stem cell proliferation	0.227804	0.938822	2	62	1	1	FGFR2, PDGFA
9196	respiratory system development	0.228191	0.902122	4	178	1	1	DLX5, FGFR2, PDGFA, VANGL2
4068	negative regulation of ossification	0.228564	0.972761	1	28	1	1	SFRP1
10819	cochlea morphogenesis	0.229064	0.972946	1	21	1	1	VANGL2
7666	phosphatidylinositol-mediated signaling	0.2296	0.915772	3	189	1	1	FGFR2, PDGFA, TSC2
7668	inositol lipid-mediated signaling	0.2296	0.915772	3	189	1	1	FGFR2, PDGFA, TSC2
2768	negative regulation of cell morphogenesis involved in differentiation	0.229611	0.972611	1	25	1	1	SFRP1
10952	regulation of protein deacetylation	0.22998	0.972562	1	24	1	1	CTBP1
6303	DNA damage response, signal transduction resulting in transcription	0.230155	0.973178	1	15	1	1	TP73
10791	regulation of anatomical structure size	0.230814	0.88943	5	311	1	1	MAPT, TP73, TSC2, WNT3, WNT3A
9650	intrinsic apoptotic signaling pathway in response to endoplasmic reticulum stress	0.230905	0.972286	1	25	1	1	BRSK2
12222	regulation of stem cell differentiation	0.230984	0.937131	2	81	1	1	SFRP1, WNT3A
10675	tubulin complex biogenesis	0.231099	0.974509	1	8	1	1	TBCD
9211	apoptotic process involved in morphogenesis	0.231498	0.972096	1	26	1	1	SCRIB
1749	acute-phase response	0.232	0.971549	1	44	1	1	TSC2
8192	negative chemotaxis	0.232982	0.97314	1	11	1	1	PDGFA
4541	positive regulation of cellular protein metabolic process	0.234046	0.857631	10	841	1	1	ADAM8, CSNK2B, CTBP1, DAXX, KNDC1, MST1R, PDGFA, TP73, VANGL2, WNT3A
11629	negative regulation of viral release from host cell	0.234175	0.97285	1	11	1	1	TRIM26
618	immune response-activating cell surface receptor signaling pathway	0.234902	0.912902	3	184	1	1	BAIAP2, CARD11, ZAP70
2524	response to iron ion	0.235333	0.971435	1	20	1	1	TFAP2A
7955	tissue remodeling	0.236163	0.934439	2	131	1	1	ADAM8, SFRP1
12397	regulation of apoptotic signaling pathway	0.236335	0.896846	4	301	1	1	DAXX, SFN, SFRP1, TP73
4342	positive regulation of cell projection organization	0.239045	0.910705	3	164	1	1	MAPT, WNT3, WNT3A
11530	positive regulation of signal transduction by p53 class mediator	0.239269	0.971034	1	14	1	1	TP73
212	oocyte maturation	0.239658	0.970679	1	16	1	1	TRIP13
8136	antigen receptor-mediated signaling pathway	0.240425	0.932536	2	122	1	1	CARD11, ZAP70
8175	leukocyte migration	0.241008	0.909306	3	276	1	1	ADAM8, SLC7A5, ZAP70
9720	T cell apoptotic process	0.242405	0.968822	1	43	1	1	ADAM8
6245	regulation of cell fate specification	0.242744	0.969771	1	17	1	1	WNT3A
1340	transcription from RNA polymerase I promoter	0.243214	0.968655	1	40	1	1	GTF2H4
3712	hindbrain morphogenesis	0.24353	0.932443	2	41	1	1	KNDC1, LHX5
5433	regulation of histone acetylation	0.244039	0.968677	1	30	1	1	CTBP1
73	mitotic cytokinesis	0.244364	0.969161	1	19	1	1	DAXX
6887	regulation of viral genome replication	0.24443	0.968133	1	54	1	1	ILF3
2126	negative regulation of cell proliferation	0.244642	0.85878	8	539	1	1	CSNK2B, CTBP1, FGFR2, SFN, SFRP1, TFAP2A, TFAP2B, TSC2
7015	bone resorption	0.244803	0.968086	1	49	1	1	ADAM8
8280	negative regulation of developmental process	0.24503	0.853674	9	565	1	1	NOTCH4, PRDM16, SFRP1, SOX15, TFAP2C, TP73, VANGL2, WNT3, WNT3A
11646	regulation of intrinsic apoptotic signaling pathway in response to DNA damage	0.245682	0.968303	1	28	1	1	TP73
6409	receptor metabolic process	0.245889	0.930058	2	113	1	1	SCRIB, WNT3A
9785	positive regulation of ERK1 and ERK2 cascade	0.246463	0.929939	2	94	1	1	FGFR2, PDGFA
1709	retrograde vesicle-mediated transport, Golgi to ER	0.24716	0.968081	1	24	1	1	RER1
3472	viral transcription	0.247246	0.929245	2	149	1	1	GTF2H4, RPS18
1998	brain development	0.247501	0.851847	9	554	1	1	FGFR2, KNDC1, LHX5, OTX1, SFRP1, TFAP2A, TFAP2C, TP73, WNT3A
3261	vesicle-mediated transport	0.24779	0.843655	11	949	1	1	BAIAP2, BRSK2, FGFR2, OSBPL5, PDGFA, RER1, SCRIB, SYT8, TSC2, TSNARE1, WNT3A
7736	positive regulation of receptor-mediated endocytosis	0.247837	0.96755	1	33	1	1	WNT3A
8279	positive regulation of NF-kappaB transcription factor activity	0.247856	0.929151	2	111	1	1	ADAM8, CARD11
1304	mismatch repair	0.248075	0.967887	1	23	1	1	TP73
12274	regulation of heart morphogenesis	0.248543	0.967562	1	27	1	1	WNT3A
308	positive regulation of cytokine production	0.248984	0.904882	3	247	1	1	ADAM8, AGPAT1, CARD11
7698	negative regulation of fibroblast proliferation	0.248993	0.967636	1	23	1	1	SFRP1
7238	negative regulation of mitotic cell cycle	0.249509	0.967556	1	22	1	1	SCRIB
3971	cellular monovalent inorganic cation homeostasis	0.250626	0.966653	1	38	1	1	TFAP2B
5006	regulation of intracellular steroid hormone receptor signaling pathway	0.250948	0.966467	1	43	1	1	SFRP1
343	endothelial cell morphogenesis	0.251071	0.969637	1	8	1	1	NOTCH4
7996	cell motility	0.25118	0.837862	12	970	1	1	ADAM8, CSNK2B, INPP5B, MAPT, PDGFA, SCRIB, SFRP1, SLC7A5, SPATA13, TFAP2A, VANGL2, ZAP70
7043	negative regulation of cell differentiation	0.251368	0.853965	8	456	1	1	NOTCH4, PRDM16, SFRP1, TFAP2C, TP73, VANGL2, WNT3, WNT3A
10577	cardiovascular system development	0.25152	0.844548	10	688	1	1	ADAM8, FGFR2, NOTCH4, PDGFA, SFRP1, TFAP2A, TFAP2B, TSC2, VANGL2, WNT3A
10578	circulatory system development	0.25152	0.844548	10	688	1	1	ADAM8, FGFR2, NOTCH4, PDGFA, SFRP1, TFAP2A, TFAP2B, TSC2, VANGL2, WNT3A
5528	regulation of catenin import into nucleus	0.251757	0.966937	1	22	1	1	WNT3A
2149	gonad development	0.251805	0.903448	3	188	1	1	SFRP1, SOX15, TFAP2C
1849	synapsis	0.252549	0.966451	1	27	1	1	TRIP13
2552	response to ionizing radiation	0.25313	0.926657	2	111	1	1	SFRP1, TP73
2651	negative regulation of endothelial cell migration	0.254281	0.965922	1	28	1	1	CSNK2B
5972	locomotion	0.254308	0.823779	17	1277	1	1	ADAM8, CSNK2B, DLX5, INPP5B, MAPT, PDGFA, SCRIB, SFRP1, SLC7A5, SPATA13, TFAP2A, TRIM26, TSC2, VANGL2, WNT3, WNT3A, ZAP70
9717	regulation of lymphocyte apoptotic process	0.254322	0.965478	1	45	1	1	ADAM8
7109	regulation of epidermis development	0.254597	0.965355	1	48	1	1	TFAP2C
8361	positive regulation of multicellular organismal process	0.254797	0.864415	6	538	1	1	ADAM8, AGPAT1, CARD11, FGFR2, TFAP2A, WNT3A
1294	transcription-coupled nucleotide-excision repair	0.255638	0.965101	1	45	1	1	GTF2H4
9216	morphogenesis of an epithelial fold	0.256207	0.965569	1	24	1	1	FGFR2
4617	positive regulation of intracellular transport	0.256599	0.924771	2	155	1	1	SFN, WNT3A
1861	heterophilic cell-cell adhesion	0.256612	0.96526	1	28	1	1	LGALS7B
3863	dorsal/ventral neural tube patterning	0.256843	0.965748	1	19	1	1	WNT3A
7888	positive regulation of smooth muscle cell proliferation	0.257892	0.964501	1	42	1	1	FGFR2
3801	preganglionic parasympathetic nervous system development	0.258903	0.965978	1	13	1	1	TFAP2A
11568	regulation of protein acetylation	0.259246	0.964294	1	34	1	1	CTBP1
12235	regulation of peptidyl-lysine acetylation	0.259246	0.964294	1	34	1	1	CTBP1
4280	negative regulation of microtubule polymerization	0.259529	0.966959	1	9	1	1	TBCD
8148	regulation of T cell activation	0.259718	0.898779	3	227	1	1	ADAM8, CARD11, ZAP70
1984	ectoderm development	0.259833	0.964733	1	21	1	1	VPS52
9606	trabecula morphogenesis	0.261333	0.963656	1	35	1	1	SFRP1
2679	negative regulation of organelle organization	0.261353	0.881563	4	198	1	1	CTBP1, FGFR2, MAD1L1, TBCD
6616	cellular protein complex assembly	0.261566	0.881101	4	308	1	1	CSNK2B, MAPT, TBCD, WNT3A
10116	cellular response to fatty acid	0.261775	0.964033	1	23	1	1	SFRP1
6736	cellular macromolecule metabolic process	0.261827	0.79384	56	6173	1	1	ADAM8, BACH2, BARX1, BARX2, BRSK2, CARD11, CASZ1, CSNK2B, CTBP1, DAXX, DLX5, FGFR2, FOXK1, GTF2H4, ILF3, KLHL25, KNDC1, LHX5, MST1R, NOP2, NOTCH4, OTX1, PAX9, PCGF3, PDGFA, PPT2, PRDM16, PTPRN2, RAB40C, RPS18, SBNO2, SCRIB, SFN, SFRP1, SOX14, SOX15, TBCD, TFAP2A, TFAP2B, TFAP2C, TNNI2, TP73, TRIM26, TRIM29, TRIM39, TRIP13, TSC2, VANGL2, VARS, VARS2, WNT3A, ZAP70, ZBTB22, ZC3H3, ZNF296, ZNF750
8346	protein insertion into membrane	0.262276	0.963352	1	36	1	1	SFN
670	leukocyte differentiation	0.262716	0.859091	6	358	1	1	ADAM8, CARD11, LY6D, PRDM16, SFRP1, ZAP70
10716	regulation of response to stress	0.263069	0.845021	8	810	1	1	ADAM8, DAXX, PDGFA, SBNO2, SFRP1, SOX15, TP73, VANGL2
1919	smoothened signaling pathway	0.263213	0.921945	2	93	1	1	FGFR2, SFRP1
2623	regulation of platelet activation	0.263538	0.963346	1	26	1	1	PDGFA
172	response to acid	0.264414	0.879428	4	246	1	1	PDGFA, SFRP1, WNT3, WNT3A
10764	establishment of protein localization to plasma membrane	0.264422	0.921486	2	82	1	1	PACS2, PKP3
6598	nose development	0.264438	0.96442	1	13	1	1	DLX5
11341	regulation of mitochondrial outer membrane permeabilization involved in apoptotic signaling pathway	0.264525	0.962611	1	39	1	1	SFN
2455	hormone-mediated signaling pathway	0.264537	0.962564	1	41	1	1	CSNK2B
7045	regulation of fat cell differentiation	0.266003	0.92085	2	73	1	1	SFRP1, WNT3A
9703	chromosome organization involved in meiosis	0.266201	0.962306	1	32	1	1	TRIP13
6392	positive regulation of catalytic activity	0.266282	0.829306	11	929	1	1	ADAM8, DAXX, FGFR2, MST1R, PDGFA, SCRIB, SFRP1, TBCD, TP73, VANGL2, WNT3A
4615	regulation of intracellular transport	0.268901	0.876343	4	333	1	1	MAPT, SFN, WNT3A, ZC3H3
5370	cellular response to UV	0.269042	0.961274	1	38	1	1	TP73
4850	positive regulation of homeostatic process	0.26924	0.960839	1	63	1	1	ADAM8
2678	positive regulation of organelle organization	0.270014	0.875757	4	269	1	1	CTBP1, MAPT, SFN, SFRP1
199	angiogenesis	0.27058	0.86291	5	366	1	1	ADAM8, FGFR2, NOTCH4, PDGFA, SFRP1
7578	protein autophosphorylation	0.2709	0.892405	3	176	1	1	FGFR2, PDGFA, ZAP70
4044	T cell differentiation	0.271068	0.892345	3	168	1	1	ADAM8, CARD11, ZAP70
9091	regulation of pathway-restricted SMAD protein phosphorylation	0.271086	0.960702	1	36	1	1	CSNK2B
10081	cellular response to cytokine stimulus	0.271574	0.874476	4	437	1	1	AGPAT1, CSNK2B, MST1R, SFRP1
10156	cellular response to radiation	0.27186	0.917482	2	113	1	1	SFRP1, TP73
800	immune response-activating signal transduction	0.272369	0.874129	4	313	1	1	ADAM8, BAIAP2, CARD11, ZAP70
11495	cellular response to ketone	0.273037	0.960681	1	23	1	1	SFRP1
8642	regulation of focal adhesion assembly	0.273223	0.960337	1	28	1	1	SFRP1
10823	regulation of cell-substrate junction assembly	0.273223	0.960337	1	28	1	1	SFRP1
6492	positive T cell selection	0.273784	0.960794	1	19	1	1	ZAP70
4264	hair follicle morphogenesis	0.274202	0.960085	1	27	1	1	FGFR2
4681	developmental process	0.274546	0.783732	49	4471	1	1	ADAM8, ALDH3A1, BAIAP2, BARX1, BARX2, BRSK2, CARD11, COL11A2, CSNK2B, CTBP1, DLX5, DMRTA2, FGFR2, FOXK1, FRMD6, INPP5B, IRX1, IRX2, KNDC1, KRT5, LHX5, LY6D, MAPT, MST1R, NOTCH4, OTX1, PAX9, PDGFA, PRDM16, SCRIB, SECTM1, SERPINB5, SFN, SFRP1, SLC7A5, SOX14, SOX15, TFAP2A, TFAP2B, TFAP2C, TP73, TRIP13, TSC2, VANGL2, VPS52, WNT3, WNT3A, ZAP70, ZNF750
2728	negative regulation of cell development	0.275787	0.88985	3	124	1	1	SFRP1, WNT3, WNT3A
1558	phosphatidic acid biosynthetic process	0.275788	0.959414	1	31	1	1	AGPAT1
7456	phosphatidic acid metabolic process	0.275788	0.959414	1	31	1	1	AGPAT1
7114	positive regulation of glial cell differentiation	0.276174	0.959586	1	25	1	1	TP73
3058	regulation of smooth muscle cell migration	0.276582	0.959166	1	31	1	1	PDGFA
4092	regulation of cell migration	0.276681	0.84901	6	437	1	1	ADAM8, CSNK2B, PDGFA, SFRP1, SPATA13, TFAP2A
9055	bone development	0.276808	0.88928	3	120	1	1	DLX5, FGFR2, TFAP2A
3302	cell migration	0.278023	0.820058	11	902	1	1	ADAM8, CSNK2B, MAPT, PDGFA, SCRIB, SFRP1, SLC7A5, SPATA13, TFAP2A, VANGL2, ZAP70
1402	regulation of translational initiation	0.278532	0.957956	1	60	1	1	KLHL25
4567	regulation of Rac GTPase activity	0.279945	0.958407	1	25	1	1	SPATA13
7803	parasympathetic nervous system development	0.28062	0.959238	1	15	1	1	TFAP2A
8865	positive regulation of cardiac muscle cell proliferation	0.280979	0.958575	1	19	1	1	FGFR2
4114	positive regulation of bone mineralization	0.282544	0.957319	1	30	1	1	TFAP2A
6925	development of primary sexual characteristics	0.282906	0.885052	3	212	1	1	SFRP1, SOX15, TFAP2C
8401	cell division	0.282917	0.830137	8	662	1	1	BRSK2, DAXX, FGFR2, MAD1L1, PDGFA, TRIP13, VANGL2, WNT3A
3757	cerebellar granular layer formation	0.283947	0.959549	1	10	1	1	KNDC1
3769	cerebellar granule cell differentiation	0.283947	0.959549	1	10	1	1	KNDC1
2467	axis specification	0.284684	0.911476	2	71	1	1	SFRP1, WNT3
8600	negative regulation of nuclear division	0.285224	0.911589	2	56	1	1	FGFR2, MAD1L1
2975	positive regulation of phosphatidylinositol 3-kinase signaling	0.287274	0.955261	1	49	1	1	PDGFA
4256	negative regulation of histone modification	0.28761	0.956094	1	23	1	1	CTBP1
594	immune system process	0.287775	0.792465	19	1927	1	1	ADAM8, BAIAP2, BARX1, CARD11, FGFR2, ILF3, LY6D, MST1R, NOTCH4, PDGFA, PRDM16, SBNO2, SECTM1, SFRP1, SLC7A5, TRIM26, TSC2, WNT3A, ZAP70
9694	positive regulation of biomineral tissue development	0.287792	0.955574	1	31	1	1	TFAP2A
3937	reproductive process	0.288209	0.815909	10	930	1	1	FGFR2, INPP5B, MST1R, SERPINB5, SFRP1, SOX15, SYT8, TFAP2C, TRIP13, ZNF296
1916	Notch receptor processing	0.288229	0.955974	1	22	1	1	NOTCH4
11608	negative regulation of leukocyte differentiation	0.288335	0.909744	2	64	1	1	PRDM16, SFRP1
7813	blood vessel morphogenesis	0.288577	0.850433	5	344	1	1	ADAM8, FGFR2, NOTCH4, PDGFA, TFAP2B
8017	positive regulation of viral transcription	0.289078	0.954645	1	50	1	1	GTF2H4
372	negative regulation of protein phosphorylation	0.289279	0.863209	4	227	1	1	SFN, SFRP1, TP73, TSC2
4020	B cell differentiation	0.28961	0.908657	2	86	1	1	CARD11, SFRP1
749	positive regulation of leukocyte migration	0.29065	0.953857	1	73	1	1	ADAM8
5969	growth	0.290747	0.81398	10	776	1	1	FGFR2, FOXK1, MAPT, SFN, SFRP1, SOX15, TFAP2C, VANGL2, WNT3, WNT3A
8489	positive regulation of cytoskeleton organization	0.290801	0.907668	2	122	1	1	MAPT, SFRP1
5115	mammary gland epithelial cell proliferation	0.291232	0.954763	1	25	1	1	TFAP2C
11628	regulation of viral release from host cell	0.291304	0.956066	1	14	1	1	TRIM26
1026	cardiac ventricle development	0.292294	0.907176	2	91	1	1	FGFR2, VANGL2
8266	negative regulation of lipid biosynthetic process	0.293106	0.953691	1	34	1	1	PDGFA
11750	apoptotic process involved in development	0.293129	0.953899	1	29	1	1	SCRIB
3658	spinal cord development	0.293496	0.90667	2	82	1	1	LHX5, WNT3A
9302	labyrinthine layer development	0.294044	0.953112	1	43	1	1	FGFR2
3756	cerebellar granular layer morphogenesis	0.294202	0.955972	1	11	1	1	KNDC1
3967	signal release	0.294823	0.846053	5	324	1	1	BRSK2, SCRIB, SFRP1, TFAP2B, TSNARE1
8586	regulation of cell cycle	0.294874	0.815427	9	701	1	1	CTBP1, FGFR2, MAD1L1, SCRIB, SFN, SFRP1, SOX15, TP73, TSC2
1372	mRNA export from nucleus	0.295003	0.952613	1	52	1	1	ZC3H3
11130	mitochondrial outer membrane permeabilization	0.295596	0.952519	1	46	1	1	SFN
6638	regulation of multi-organism process	0.295845	0.876999	3	237	1	1	GTF2H4, ILF3, TRIM26
8099	regulation of immune response	0.296164	0.826524	7	674	1	1	ADAM8, BAIAP2, CARD11, FGFR2, PDGFA, TSC2, ZAP70
11257	regulation of protein localization to nucleus	0.296215	0.904672	2	141	1	1	TRIM29, WNT3A
3468	viral release from host cell	0.296955	0.953835	1	16	1	1	TRIM26
9087	pathway-restricted SMAD protein phosphorylation	0.298004	0.951835	1	40	1	1	CSNK2B
6955	cell-cell junction organization	0.298796	0.87539	3	176	1	1	PKP3, SFRP1, TBCD
2	reproduction	0.298803	0.807445	10	988	1	1	FGFR2, INPP5B, MST1R, SERPINB5, SFRP1, SOX15, SYT8, TFAP2C, TRIP13, ZNF296
11611	positive regulation of mitochondrial membrane permeability involved in apoptotic process	0.298917	0.951356	1	47	1	1	SFN
11747	mitochondrial outer membrane permeabilization involved in programmed cell death	0.298917	0.951356	1	47	1	1	SFN
11087	intrinsic apoptotic signaling pathway	0.299159	0.874934	3	233	1	1	BRSK2, SFN, TP73
4950	tetrapyrrole metabolic process	0.299247	0.951063	1	58	1	1	TCN2
4220	hindbrain development	0.299334	0.875446	3	124	1	1	KNDC1, LHX5, OTX1
5527	catenin import into nucleus	0.300111	0.951849	1	24	1	1	WNT3A
1725	nucleocytoplasmic transport	0.301905	0.854366	4	338	1	1	SFN, TSC2, WNT3A, ZC3H3
3754	cerebellar granular layer development	0.302345	0.952434	1	14	1	1	KNDC1
10412	regulation of stem cell proliferation	0.302538	0.901864	2	80	1	1	FGFR2, PDGFA
4906	regulation of activin receptor signaling pathway	0.302605	0.95137	1	20	1	1	CSNK2B
7153	positive regulation of axon extension	0.302806	0.950846	1	25	1	1	MAPT
11610	regulation of mitochondrial membrane permeability involved in apoptotic process	0.303093	0.949857	1	49	1	1	SFN
8551	cellular localization	0.303192	0.774891	22	2096	1	1	ADAM8, BRSK2, FGFR2, FRMD6, MAD1L1, MAPT, OSBPL5, PACS2, PDGFA, PKP3, RER1, RPS18, SCRIB, SFN, SFRP1, SYT8, TFAP2B, TRIM29, TSC2, TSNARE1, WNT3A, ZC3H3
4481	positive regulation of protein binding	0.303325	0.949857	1	45	1	1	WNT3A
1942	neurotransmitter secretion	0.303703	0.900951	2	100	1	1	SCRIB, TSNARE1
8105	regulation of catalytic activity	0.304206	0.778546	19	1604	1	1	ADAM8, AGAP1, CSNK2B, DAXX, FGFR2, MST1R, PDGFA, PTPRN2, SCRIB, SERPINB5, SFN, SFRP1, SPATA13, TBCD, TFAP2B, TP73, TSC2, VANGL2, WNT3A
5692	positive regulation of mitochondrial membrane permeability	0.304361	0.949428	1	48	1	1	SFN
8490	positive regulation of stress fiber assembly	0.304822	0.949838	1	30	1	1	SFRP1
3462	viral life cycle	0.304956	0.899907	2	147	1	1	CTBP1, RPS18
232	ureteric bud development	0.306264	0.899708	2	88	1	1	FGFR2, SFRP1
8775	ventricular cardiac muscle tissue morphogenesis	0.306339	0.948917	1	40	1	1	FGFR2
4540	negative regulation of cellular protein metabolic process	0.306533	0.827061	6	452	1	1	CTBP1, ILF3, SFN, SFRP1, TP73, TSC2
7931	regulation of oligodendrocyte differentiation	0.306733	0.949475	1	25	1	1	TP73
11843	regulation of leukocyte apoptotic process	0.306987	0.94824	1	65	1	1	ADAM8
12408	positive regulation of intrinsic apoptotic signaling pathway	0.307567	0.948479	1	40	1	1	TP73
7838	embryonic digestive tract morphogenesis	0.3086	0.949287	1	20	1	1	FGFR2
529	activation of immune response	0.30876	0.849607	4	361	1	1	ADAM8, BAIAP2, CARD11, ZAP70
8327	nuclear transport	0.309088	0.849412	4	343	1	1	SFN, TSC2, WNT3A, ZC3H3
11866	regulation of cell motility	0.309117	0.825108	6	461	1	1	ADAM8, CSNK2B, PDGFA, SFRP1, SPATA13, TFAP2A
8109	regulation of behavior	0.309433	0.897411	2	153	1	1	WNT3, WNT3A
1751	immune response	0.309492	0.794583	11	1186	1	1	ADAM8, BAIAP2, CARD11, FGFR2, MST1R, PDGFA, SBNO2, SECTM1, TRIM26, TSC2, ZAP70
2003	salivary gland morphogenesis	0.309996	0.948002	1	30	1	1	FGFR2
2534	specification of organ identity	0.310551	0.947858	1	29	1	1	FGFR2
2515	cardioblast differentiation	0.310575	0.948373	1	22	1	1	WNT3A
1712	Golgi to plasma membrane transport	0.31083	0.947515	1	34	1	1	OSBPL5
6970	cellular respiration	0.311006	0.896602	2	141	1	1	ME3, PRDM16
8238	actin filament bundle assembly	0.311578	0.896814	2	86	1	1	BAIAP2, SFRP1
9638	actin filament bundle organization	0.311578	0.896814	2	86	1	1	BAIAP2, SFRP1
6832	single-organism developmental process	0.311623	0.75098	48	4429	1	1	ADAM8, ALDH3A1, BAIAP2, BARX1, BARX2, BRSK2, CARD11, COL11A2, CSNK2B, CTBP1, DLX5, DMRTA2, FGFR2, FOXK1, FRMD6, INPP5B, IRX1, IRX2, KNDC1, KRT5, LHX5, LY6D, MAPT, MST1R, NOTCH4, OTX1, PAX9, PDGFA, PRDM16, SCRIB, SERPINB5, SFN, SFRP1, SLC7A5, SOX14, SOX15, TFAP2A, TFAP2B, TFAP2C, TP73, TRIP13, TSC2, VANGL2, VPS52, WNT3, WNT3A, ZAP70, ZNF750
2632	negative regulation of phosphorus metabolic process	0.311778	0.833856	5	318	1	1	PDGFA, SFN, SFRP1, TP73, TSC2
7244	negative regulation of phosphate metabolic process	0.311778	0.833856	5	318	1	1	PDGFA, SFN, SFRP1, TP73, TSC2
8863	regulation of cardiac muscle cell proliferation	0.31206	0.947374	1	28	1	1	FGFR2
2120	cell death	0.312752	0.772956	18	1723	1	1	ADAM8, BRSK2, CARD11, DAXX, FGFR2, GRAMD4, LGALS7B, MAPT, PACS2, SCRIB, SFN, SFRP1, TFAP2A, TFAP2B, TP53AIP1, TP73, TRIM39, WNT3A
2789	positive regulation of mitochondrion organization	0.313174	0.946173	1	52	1	1	SFN
11528	regulation of signal transduction by p53 class mediator	0.313211	0.946573	1	36	1	1	TP73
7047	positive regulation of fat cell differentiation	0.313238	0.94678	1	31	1	1	SFRP1
3279	death	0.313436	0.772369	18	1725	1	1	ADAM8, BRSK2, CARD11, DAXX, FGFR2, GRAMD4, LGALS7B, MAPT, PACS2, SCRIB, SFN, SFRP1, TFAP2A, TFAP2B, TP53AIP1, TP73, TRIM39, WNT3A
1379	translational termination	0.31431	0.945385	1	86	1	1	RPS18
10668	protein localization to plasma membrane	0.314425	0.895392	2	77	1	1	PACS2, PKP3
8558	establishment of localization in cell	0.315059	0.769168	19	1871	1	1	ADAM8, BRSK2, FGFR2, MAD1L1, MAPT, OSBPL5, PACS2, PDGFA, RER1, RPS18, SCRIB, SFN, SFRP1, SYT8, TFAP2B, TSC2, TSNARE1, WNT3A, ZC3H3
1947	multicellular organismal development	0.315213	0.748885	44	3944	1	1	ADAM8, BAIAP2, BARX1, BARX2, BRSK2, CARD11, COL11A2, CSNK2B, DLX5, DMRTA2, FGFR2, FOXK1, INPP5B, IRX1, IRX2, KNDC1, KRT5, LHX5, LY6D, MAPT, MST1R, NOTCH4, OTX1, PAX9, PDGFA, PRDM16, SCRIB, SERPINB5, SFN, SFRP1, SLC7A5, SOX14, SOX15, TFAP2A, TFAP2B, TFAP2C, TP73, TSC2, VANGL2, VPS52, WNT3, WNT3A, ZAP70, ZNF750
7572	viral entry into host cell	0.316451	0.946161	1	23	1	1	TRIM26
7549	negative regulation of insulin secretion	0.317036	0.945561	1	28	1	1	SFRP1
2935	positive regulation of gliogenesis	0.317404	0.945112	1	34	1	1	TP73
7826	spleen development	0.317752	0.945179	1	30	1	1	BARX1
4203	negative regulation of epithelial cell differentiation	0.318037	0.945259	1	27	1	1	NOTCH4
479	lens morphogenesis in camera-type eye	0.318754	0.945417	1	22	1	1	TFAP2A
1556	glycerophospholipid metabolic process	0.318779	0.862389	3	226	1	1	AGPAT1, INPP5B, PDGFA
10717	regulation of cellular response to stress	0.31893	0.842574	4	327	1	1	DAXX, SFRP1, TP73, VANGL2
1371	RNA export from nucleus	0.319246	0.943774	1	61	1	1	ZC3H3
2002	salivary gland development	0.31938	0.944378	1	34	1	1	FGFR2
2905	negative regulation of neuron projection development	0.319701	0.944215	1	35	1	1	WNT3A
1867	establishment or maintenance of cell polarity	0.320845	0.861765	3	118	1	1	BRSK2, SCRIB, VANGL2
7100	regulation of neuron differentiation	0.321556	0.815884	6	353	1	1	KNDC1, MAPT, TFAP2A, TP73, WNT3, WNT3A
8335	localization	0.321747	0.744476	40	4220	1	1	ADAM8, AGAP1, BAIAP2, BRSK2, CALHM3, CSNK2B, FGFR2, FRMD6, INPP5B, MAD1L1, MAPT, OSBPL5, PACS2, PDGFA, PKP3, RAB40C, RER1, RPS18, SCRIB, SFN, SFRP1, SLC39A10, SLC45A4, SLC7A5, SPATA13, SYT8, TCN2, TFAP2A, TFAP2B, TP73, TPCN1, TRIM29, TSC2, TSNARE1, VANGL2, VPS52, WNT3, WNT3A, ZAP70, ZC3H3
8110	regulation of insulin secretion	0.322453	0.860395	3	149	1	1	BRSK2, SFRP1, TFAP2B
6694	positive regulation of molecular function	0.322614	0.776732	13	1130	1	1	ADAM8, CARD11, DAXX, FGFR2, MST1R, PDGFA, SCRIB, SFRP1, TBCD, TP73, TRIM26, VANGL2, WNT3A
6028	macrophage activation	0.322784	0.942783	1	43	1	1	SBNO2
4542	regulation of protein polymerization	0.323239	0.88989	2	116	1	1	MAPT, TBCD
6433	macromolecule metabolic process	0.323504	0.738595	60	6840	1	1	ADAM8, BACH2, BARX1, BARX2, BRSK2, CARD11, CASZ1, COL11A2, CSNK2B, CTBP1, DAXX, DLX5, FGFR2, FOXK1, GTF2H4, ILF3, INPP5B, KLHL25, KNDC1, LHX5, MST1R, NOP2, NOTCH4, OTX1, PAX9, PCGF3, PDGFA, PPT2, PRDM16, PTPRN2, RAB40C, RPS18, SBNO2, SCRIB, SERPINB5, SFN, SFRP1, SOX14, SOX15, TBCD, TFAP2A, TFAP2B, TFAP2C, TNNI2, TP73, TRIM26, TRIM29, TRIM39, TRIP13, TSC2, VANGL2, VARS, VARS2, WNT3, WNT3A, ZAP70, …
7106	regulation of osteoclast differentiation	0.32378	0.942302	1	47	1	1	SFRP1
3485	regulation of phosphate metabolic process	0.324115	0.763236	18	1426	1	1	ADAM8, AGAP1, CSNK2B, DAXX, FGFR2, KNDC1, MST1R, PDGFA, PTPRN2, SCRIB, SFN, SFRP1, SPATA13, TBCD, TP73, TSC2, VANGL2, WNT3A
8784	regulation of cardiac muscle tissue growth	0.324821	0.942373	1	33	1	1	FGFR2
3753	cerebellar Purkinje cell layer development	0.325137	0.942846	1	24	1	1	LHX5
6618	response to estrogen	0.325605	0.888315	2	146	1	1	PDGFA, SFRP1
4011	regulation of proteolysis	0.325937	0.887996	2	172	1	1	ADAM8, SERPINB5
2464	post-embryonic development	0.32596	0.88861	2	92	1	1	FGFR2, TP73
4087	embryonic limb morphogenesis	0.326471	0.858036	3	121	1	1	DLX5, TFAP2A, WNT3
5450	embryonic appendage morphogenesis	0.326471	0.858036	3	121	1	1	DLX5, TFAP2A, WNT3
7078	negative regulation of myeloid cell differentiation	0.326495	0.888931	2	63	1	1	PRDM16, SFRP1
1008	cardiac chamber morphogenesis	0.326585	0.888118	2	102	1	1	FGFR2, VANGL2
3933	positive regulation of cell-cell adhesion	0.326704	0.941654	1	33	1	1	WNT3A
10927	negative regulation of peptide hormone secretion	0.326775	0.941676	1	32	1	1	SFRP1
7831	response to steroid hormone	0.327177	0.856692	3	288	1	1	ALDH3A1, PDGFA, SFRP1
7466	phosphatidylinositol metabolic process	0.327178	0.887513	2	130	1	1	INPP5B, PDGFA
1530	protein targeting to membrane	0.327783	0.887019	2	153	1	1	PACS2, RPS18
1529	protein export from nucleus	0.329058	0.940316	1	45	1	1	SFN
6302	intrinsic apoptotic signaling pathway in response to DNA damage by p53 class mediator	0.329112	0.940513	1	38	1	1	TP73
822	negative regulation of peptide secretion	0.329186	0.940698	1	33	1	1	SFRP1
6024	positive regulation of cytokine biosynthetic process	0.329468	0.939906	1	57	1	1	CARD11
4061	entry into host cell	0.330348	0.940538	1	28	1	1	TRIM26
6788	entry into host	0.330348	0.940538	1	28	1	1	TRIM26
8614	entry into cell of other organism involved in symbiotic interaction	0.330348	0.940538	1	28	1	1	TRIM26
8621	entry into other organism involved in symbiotic interaction	0.330348	0.940538	1	28	1	1	TRIM26
8710	movement in host environment	0.330348	0.940538	1	28	1	1	TRIM26
8720	movement in environment of other organism involved in symbiotic interaction	0.330348	0.940538	1	28	1	1	TRIM26
4527	positive regulation of actin filament bundle assembly	0.331353	0.939807	1	34	1	1	SFRP1
2152	fibroblast growth factor receptor signaling pathway	0.331428	0.854263	3	177	1	1	FGFR2, PDGFA, TSC2
2511	oocyte differentiation	0.331435	0.939929	1	31	1	1	TRIP13
4085	lung development	0.332096	0.853951	3	157	1	1	FGFR2, PDGFA, VANGL2
9135	branching involved in mammary gland duct morphogenesis	0.332643	0.939881	1	25	1	1	TFAP2C
3470	viral gene expression	0.332802	0.93825	1	89	1	1	RPS18
6414	regulation of I-kappaB kinase/NF-kappaB signaling	0.333625	0.883431	2	196	1	1	CARD11, SECTM1
10106	cellular response to steroid hormone stimulus	0.33377	0.938243	1	55	1	1	SFRP1
5414	regulation of Rac protein signal transduction	0.333781	0.938855	1	34	1	1	SPATA13
7607	phosphatidylinositol dephosphorylation	0.333782	0.940912	1	15	1	1	INPP5B
3727	cranial nerve morphogenesis	0.333879	0.939951	1	20	1	1	TFAP2A
3948	ribonucleoprotein complex biogenesis	0.334259	0.882979	2	223	1	1	NOP2, RPS18
1748	defense response	0.334841	0.773559	11	1270	1	1	ADAM8, BAIAP2, CARD11, FGFR2, ILF3, MST1R, PDGFA, SBNO2, TP73, TRIM26, TSC2
8332	regulation of phosphorus metabolic process	0.334853	0.753906	18	1437	1	1	ADAM8, AGAP1, CSNK2B, DAXX, FGFR2, KNDC1, MST1R, PDGFA, PTPRN2, SCRIB, SFN, SFRP1, SPATA13, TBCD, TP73, TSC2, VANGL2, WNT3A
5003	positive regulation of peptidyl-serine phosphorylation	0.334933	0.937799	1	54	1	1	WNT3A
11609	positive regulation of leukocyte differentiation	0.335266	0.88311	2	99	1	1	ADAM8, ZAP70
7859	oocyte development	0.335696	0.9382	1	32	1	1	TRIP13
4354	negative regulation of protein modification process	0.335703	0.816018	5	356	1	1	CTBP1, SFN, SFRP1, TP73, TSC2
2674	negative regulation of epithelial cell migration	0.336146	0.937828	1	36	1	1	CSNK2B
4084	respiratory tube development	0.336542	0.850948	3	160	1	1	FGFR2, PDGFA, VANGL2
464	glandular epithelial cell differentiation	0.336791	0.937946	1	29	1	1	FGFR2
313	blastocyst development	0.337405	0.936632	1	65	1	1	TFAP2C
5275	adherens junction organization	0.337455	0.881969	2	89	1	1	SFRP1, TBCD
9783	regulation of ERK1 and ERK2 cascade	0.337932	0.881232	2	129	1	1	FGFR2, PDGFA
2571	response to gamma radiation	0.339342	0.936391	1	40	1	1	TP73
11554	regulation of cell junction assembly	0.339424	0.936358	1	40	1	1	SFRP1
4276	negative regulation of microtubule polymerization or depolymerization	0.339766	0.937074	1	25	1	1	TBCD
12414	negative regulation of chromosome organization	0.339825	0.936232	1	39	1	1	CTBP1
7984	brain morphogenesis	0.339944	0.936622	1	30	1	1	OTX1
3486	cytokine-mediated signaling pathway	0.340545	0.847624	3	332	1	1	AGPAT1, CSNK2B, MST1R
12402	positive regulation of extrinsic apoptotic signaling pathway	0.34079	0.935476	1	52	1	1	SFRP1
9716	lymphocyte apoptotic process	0.341023	0.93525	1	59	1	1	ADAM8
2666	developmental programmed cell death	0.341306	0.935561	1	41	1	1	SCRIB
150	cell morphogenesis involved in differentiation	0.341549	0.764358	12	697	1	1	BAIAP2, BRSK2, CSNK2B, DLX5, FGFR2, FRMD6, KNDC1, MAPT, NOTCH4, SFRP1, WNT3, WNT3A
7659	platelet-derived growth factor receptor signaling pathway	0.342075	0.935319	1	39	1	1	PDGFA
10114	cellular response to lipid	0.343096	0.846116	3	237	1	1	SFRP1, WNT3, WNT3A
1299	nucleotide-excision repair	0.343948	0.933882	1	71	1	1	GTF2H4
8570	localization of cell	0.34422	0.781689	8	667	1	1	ADAM8, INPP5B, MAPT, SCRIB, SLC7A5, SPATA13, VANGL2, ZAP70
7892	neuron fate specification	0.344326	0.934785	1	31	1	1	DMRTA2
11116	cell-type specific apoptotic process	0.344349	0.809465	5	353	1	1	ADAM8, SFRP1, TFAP2A, TFAP2B, TP73
7626	regulation of mitochondrial membrane permeability	0.344409	0.93391	1	56	1	1	SFN
2098	axon cargo transport	0.345055	0.93432	1	34	1	1	MAPT
8073	positive regulation of inflammatory response	0.345402	0.933245	1	74	1	1	ADAM8
4318	T cell costimulation	0.345663	0.933274	1	63	1	1	CARD11
2903	regulation of neuron projection development	0.345837	0.823538	4	234	1	1	KNDC1, MAPT, WNT3, WNT3A
3057	smooth muscle cell migration	0.346061	0.933809	1	36	1	1	PDGFA
10925	regulation of peptide hormone secretion	0.346365	0.844268	3	161	1	1	BRSK2, SFRP1, TFAP2B
1334	DNA-templated transcription, termination	0.346602	0.932755	1	73	1	1	GTF2H4
4317	lymphocyte costimulation	0.346736	0.932812	1	64	1	1	CARD11
1344	rRNA processing	0.348303	0.931804	1	103	1	1	NOP2
7735	regulation of receptor-mediated endocytosis	0.348776	0.932172	1	52	1	1	WNT3A
7161	positive regulation of cell cycle	0.349479	0.874463	2	112	1	1	FGFR2, SOX15
7599	phospholipid dephosphorylation	0.349721	0.933631	1	20	1	1	INPP5B
4000	regulation of endocytosis	0.349946	0.873979	2	134	1	1	TSC2, WNT3A
3693	cerebellum development	0.350553	0.874395	2	76	1	1	KNDC1, LHX5
8647	negative regulation of protein kinase B signaling	0.351488	0.932292	1	25	1	1	TSC2
821	regulation of peptide secretion	0.351982	0.840368	3	165	1	1	BRSK2, SFRP1, TFAP2B
149	cell morphogenesis	0.352136	0.748556	14	952	1	1	ADAM8, BAIAP2, BRSK2, CSNK2B, DLX5, FGFR2, FRMD6, KNDC1, MAPT, NOTCH4, SFRP1, VANGL2, WNT3, WNT3A
1931	activation of JUN kinase activity	0.352182	0.931355	1	34	1	1	DAXX
10862	regulation of kidney development	0.352517	0.930805	1	44	1	1	PDGFA
1532	SRP-dependent cotranslational protein targeting to membrane	0.353003	0.929814	1	101	1	1	RPS18
10807	regulation of peptide transport	0.353793	0.839097	3	167	1	1	BRSK2, SFRP1, TFAP2B
4876	regulation of localization	0.353967	0.741458	16	1490	1	1	ADAM8, BRSK2, CSNK2B, MAD1L1, MAPT, PDGFA, SFN, SFRP1, SPATA13, TFAP2A, TFAP2B, TRIM29, TSC2, WNT3, WNT3A, ZC3H3
4571	regulation of Ras GTPase activity	0.354142	0.817549	4	208	1	1	AGAP1, SCRIB, SFRP1, SPATA13
9841	response to fatty acid	0.354236	0.930042	1	45	1	1	SFRP1
2127	insulin receptor signaling pathway	0.354446	0.838658	3	165	1	1	BAIAP2, FGFR2, TSC2
10818	cochlea development	0.355146	0.930099	1	34	1	1	VANGL2
2034	sex differentiation	0.355956	0.83722	3	241	1	1	SFRP1, SOX15, TFAP2C
11892	positive regulation of neural precursor cell proliferation	0.356312	0.929602	1	34	1	1	LHX5
9782	ERK1 and ERK2 cascade	0.356352	0.869991	2	142	1	1	FGFR2, PDGFA
6677	multi-organism metabolic process	0.357747	0.927773	1	99	1	1	RPS18
10652	establishment of protein localization to organelle	0.357801	0.814194	4	431	1	1	RPS18, SFN, TSC2, WNT3A
1531	cotranslational protein targeting to membrane	0.358004	0.927637	1	103	1	1	RPS18
3229	rRNA metabolic process	0.358228	0.927516	1	107	1	1	NOP2
8273	'de novo' posttranslational protein folding	0.358552	0.928185	1	45	1	1	TBCD
10591	organelle transport along microtubule	0.358691	0.928828	1	30	1	1	MAPT
2008	endoderm development	0.359204	0.927762	1	50	1	1	PAX9
10256	anatomical structure maturation	0.359927	0.927528	1	47	1	1	BARX2
387	positive regulation of cell-matrix adhesion	0.360861	0.927823	1	31	1	1	SFRP1
9534	regulation of insulin secretion involved in cellular response to glucose stimulus	0.360882	0.928036	1	28	1	1	BRSK2
431	morphogenesis of an epithelial sheet	0.363575	0.926575	1	32	1	1	VANGL2
1925	I-kappaB kinase/NF-kappaB signaling	0.363593	0.865144	2	212	1	1	CARD11, SECTM1
747	regulation of leukocyte migration	0.363762	0.925155	1	94	1	1	ADAM8
6574	regulation of blood vessel endothelial cell migration	0.364548	0.925825	1	38	1	1	CSNK2B
4341	negative regulation of cell projection organization	0.365019	0.865122	2	93	1	1	WNT3, WNT3A
2495	anterior/posterior axis specification	0.365499	0.925361	1	39	1	1	WNT3
3006	muscle cell migration	0.366007	0.925015	1	42	1	1	PDGFA
7532	positive regulation of alpha-beta T cell differentiation	0.366199	0.925802	1	27	1	1	ZAP70
4753	regulation of interleukin-2 production	0.36659	0.924877	1	39	1	1	CARD11
9500	regulation of protein tyrosine kinase activity	0.366701	0.924569	1	46	1	1	WNT3A
10670	protein targeting to plasma membrane	0.367151	0.926617	1	18	1	1	PACS2
6654	histone H4 acetylation	0.367275	0.924713	1	36	1	1	CTBP1
3995	insulin secretion	0.367501	0.829414	3	173	1	1	BRSK2, SFRP1, TFAP2B
1312	DNA catabolic process	0.367609	0.923542	1	81	1	1	GTF2H4
4093	positive regulation of cell migration	0.368864	0.828071	3	249	1	1	ADAM8, PDGFA, TFAP2A
1007	cardiac chamber development	0.36971	0.861822	2	118	1	1	FGFR2, VANGL2
2029	neuromuscular junction development	0.369828	0.923474	1	38	1	1	FGFR2
7156	positive regulation of ossification	0.370222	0.923167	1	41	1	1	TFAP2A
4395	receptor internalization	0.370299	0.922632	1	59	1	1	WNT3A
5682	insulin secretion involved in cellular response to glucose stimulus	0.370441	0.923599	1	31	1	1	BRSK2
1410	'de novo' protein folding	0.371156	0.922448	1	50	1	1	TBCD
7821	positive regulation of viral process	0.371209	0.922053	1	69	1	1	GTF2H4
9112	regulation of heart growth	0.371791	0.922588	1	38	1	1	FGFR2
218	patterning of blood vessels	0.372442	0.922294	1	38	1	1	NOTCH4
700	platelet degranulation	0.372757	0.921255	1	76	1	1	PDGFA
2021	muscle organ development	0.372778	0.787451	5	316	1	1	DMRTA2, FGFR2, FOXK1, SOX15, WNT3A
7622	negative regulation of hormone secretion	0.373011	0.921552	1	52	1	1	SFRP1
4500	activation of protein kinase activity	0.3733	0.824921	3	240	1	1	ADAM8, DAXX, TP73
1678	neurotransmitter transport	0.373315	0.859386	2	132	1	1	SCRIB, TSNARE1
4490	negative regulation of response to external stimulus	0.374154	0.858711	2	150	1	1	WNT3, WNT3A
5989	regulation of fibroblast growth factor receptor signaling pathway	0.374326	0.92238	1	25	1	1	FGFR2
8356	establishment of localization	0.375615	0.700849	31	3443	1	1	ADAM8, AGAP1, BAIAP2, BRSK2, CALHM3, FGFR2, MAD1L1, MAPT, OSBPL5, PACS2, PDGFA, PKP3, RAB40C, RER1, RPS18, SCRIB, SFN, SFRP1, SLC39A10, SLC45A4, SLC7A5, SYT8, TCN2, TFAP2B, TP73, TPCN1, TSC2, TSNARE1, VPS52, WNT3A, ZC3H3
1797	Golgi organization	0.376222	0.920102	1	51	1	1	CTBP1
10665	establishment of protein localization to mitochondrion	0.376243	0.91967	1	74	1	1	SFN
11868	positive regulation of cell motility	0.376406	0.822628	3	254	1	1	ADAM8, PDGFA, TFAP2A
10157	cellular response to ionizing radiation	0.377083	0.919958	1	43	1	1	SFRP1
391	endochondral ossification	0.377113	0.921007	1	26	1	1	DLX5
5806	replacement ossification	0.377113	0.921007	1	26	1	1	DLX5
2044	response to nutrient	0.377202	0.856731	2	152	1	1	ALDH3A1, SFRP1
744	regulation of immune system process	0.378598	0.740977	10	988	1	1	ADAM8, BAIAP2, CARD11, FGFR2, PDGFA, PRDM16, SFRP1, TSC2, WNT3A, ZAP70
970	regulation of organ formation	0.378734	0.919458	1	37	1	1	WNT3A
4963	macromolecule localization	0.378824	0.717008	17	1818	1	1	ADAM8, AGAP1, FRMD6, OSBPL5, PACS2, PKP3, RAB40C, RPS18, SCRIB, SFN, TRIM29, TSC2, TSNARE1, VANGL2, VPS52, WNT3A, ZC3H3
4257	positive regulation of histone modification	0.378966	0.919208	1	40	1	1	CTBP1
1024	ventricular cardiac muscle tissue development	0.379426	0.918834	1	44	1	1	FGFR2
6104	negative regulation of phosphorylation	0.379635	0.797979	4	269	1	1	SFN, SFRP1, TP73, TSC2
7923	embryonic skeletal system morphogenesis	0.381033	0.854959	2	89	1	1	FGFR2, TFAP2A
4024	regulation of blood coagulation	0.381272	0.917416	1	67	1	1	PDGFA
11198	regulation of hemostasis	0.381272	0.917416	1	67	1	1	PDGFA
9834	platelet aggregation	0.381341	0.919063	1	26	1	1	WNT3A
3973	establishment of cell polarity	0.381869	0.854892	2	70	1	1	BRSK2, SCRIB
8314	regulation of muscle cell differentiation	0.382268	0.853822	2	110	1	1	FGFR2, WNT3A
4905	activin receptor signaling pathway	0.38275	0.917821	1	33	1	1	CSNK2B
10261	organic substance transport	0.382884	0.713339	17	1938	1	1	ADAM8, AGAP1, BRSK2, OSBPL5, PACS2, RAB40C, RPS18, SFN, SFRP1, SLC7A5, TCN2, TFAP2B, TSC2, TSNARE1, VPS52, WNT3A, ZC3H3
3354	negative regulation of translation	0.38313	0.916605	1	63	1	1	ILF3
4726	interleukin-2 production	0.38315	0.917017	1	46	1	1	CARD11
1223	nucleobase-containing compound metabolic process	0.38334	0.685915	46	4917	1	1	ADAM8, AGAP1, BACH2, BARX1, BARX2, CARD11, CASZ1, CTBP1, DAXX, DLX5, FGFR2, FOXK1, GTF2H4, ILF3, LHX5, NOP2, NOTCH4, OTX1, PAX9, PCGF3, PDGFA, PRDM16, PTPRN2, RPS18, SBNO2, SCRIB, SFRP1, SOX14, SOX15, SPATA13, TBCD, TFAP2A, TFAP2B, TFAP2C, TNNI2, TP73, TRIM26, TRIM29, TRIP13, VARS, VARS2, WNT3A, ZBTB22, ZC3H3, ZNF296, ZNF750
3187	sterol transport	0.38402	0.9162	1	62	1	1	OSBPL5
4072	cholesterol transport	0.38402	0.9162	1	62	1	1	OSBPL5
8277	regulation of sequence-specific DNA binding transcription factor activity	0.384387	0.794151	4	316	1	1	ADAM8, CARD11, TRIM26, WNT3A
7462	heterocycle metabolic process	0.385354	0.683743	47	5077	1	1	ADAM8, AGAP1, BACH2, BARX1, BARX2, CARD11, CASZ1, CTBP1, DAXX, DLX5, FGFR2, FOXK1, GTF2H4, ILF3, LHX5, NOP2, NOTCH4, OTX1, PAX9, PCGF3, PDGFA, PRDM16, PTPRN2, RPS18, SBNO2, SCRIB, SFRP1, SOX14, SOX15, SPATA13, TBCD, TCN2, TFAP2A, TFAP2B, TFAP2C, TNNI2, TP73, TRIM26, TRIM29, TRIP13, VARS, VARS2, WNT3A, ZBTB22, ZC3H3, ZNF296, ZNF750
10264	tumor necrosis factor superfamily cytokine production	0.385499	0.915305	1	74	1	1	ADAM8
11158	granulocyte migration	0.385789	0.915208	1	71	1	1	ADAM8
8375	protein polymerization	0.386124	0.850926	2	148	1	1	MAPT, TBCD
7627	secretion	0.386247	0.739967	9	815	1	1	ADAM8, BRSK2, PDGFA, SCRIB, SFRP1, SYT8, TFAP2B, TP73, TSNARE1
7135	positive regulation of DNA replication	0.387686	0.914702	1	51	1	1	PDGFA
803	regulation of myeloid leukocyte differentiation	0.388369	0.850235	2	85	1	1	PRDM16, SFRP1
2633	regulation of cell cycle process	0.388435	0.774696	5	403	1	1	FGFR2, MAD1L1, SFRP1, SOX15, TP73
7697	positive regulation of fibroblast proliferation	0.38912	0.914282	1	43	1	1	PDGFA
8382	positive regulation of cellular component movement	0.391132	0.811808	3	260	1	1	ADAM8, PDGFA, TFAP2A
8123	regulation of coagulation	0.391217	0.912568	1	72	1	1	PDGFA
4113	regulation of bone mineralization	0.391344	0.912735	1	59	1	1	TFAP2A
7529	positive regulation of alpha-beta T cell activation	0.391393	0.913269	1	41	1	1	ZAP70
4019	neuron differentiation	0.391505	0.710884	15	1024	1	1	BAIAP2, BRSK2, CSNK2B, DLX5, DMRTA2, FGFR2, KNDC1, LHX5, MAPT, TFAP2A, TFAP2C, TP73, VANGL2, WNT3, WNT3A
8076	negative regulation of peptidyl-tyrosine phosphorylation	0.391519	0.913799	1	31	1	1	SFRP1
5015	regulation of intracellular protein transport	0.391731	0.846978	2	187	1	1	SFN, WNT3A
7855	camera-type eye morphogenesis	0.391837	0.847736	2	95	1	1	TFAP2A, TFAP2B
7160	negative regulation of cell cycle	0.391883	0.772104	5	322	1	1	FGFR2, MAD1L1, SCRIB, TP73, TSC2
4914	secretion by cell	0.392264	0.741398	8	713	1	1	ADAM8, BRSK2, PDGFA, SCRIB, SFRP1, SYT8, TFAP2B, TSNARE1
2101	protein localization	0.392302	0.709949	15	1609	1	1	ADAM8, AGAP1, FRMD6, PACS2, PKP3, RAB40C, RPS18, SCRIB, SFN, TRIM29, TSC2, TSNARE1, VANGL2, VPS52, WNT3A
1378	translational elongation	0.392767	0.911496	1	103	1	1	RPS18
342	endothelial cell development	0.393072	0.913131	1	30	1	1	NOTCH4
6092	positive regulation of protein import into nucleus	0.393102	0.911675	1	70	1	1	WNT3A
3976	actin filament-based process	0.393189	0.74876	7	482	1	1	BAIAP2, BRSK2, FRMD6, PDGFA, SFRP1, TNNI2, VANGL2
10324	leukocyte apoptotic process	0.393436	0.911353	1	82	1	1	ADAM8
1612	cellular aromatic compound metabolic process	0.394768	0.674949	47	5086	1	1	ADAM8, AGAP1, BACH2, BARX1, BARX2, CARD11, CASZ1, CTBP1, DAXX, DLX5, FGFR2, FOXK1, GTF2H4, ILF3, LHX5, NOP2, NOTCH4, OTX1, PAX9, PCGF3, PDGFA, PRDM16, PTPRN2, RPS18, SBNO2, SCRIB, SFRP1, SOX14, SOX15, SPATA13, TBCD, TCN2, TFAP2A, TFAP2B, TFAP2C, TNNI2, TP73, TRIM26, TRIM29, TRIP13, VARS, VARS2, WNT3A, ZBTB22, ZC3H3, ZNF296, ZNF750
7893	neuron development	0.395155	0.721975	11	686	1	1	BAIAP2, BRSK2, CSNK2B, DLX5, FGFR2, MAPT, TFAP2A, TP73, VANGL2, WNT3, WNT3A
6581	positive regulation of GTPase activity	0.39581	0.808926	3	154	1	1	SCRIB, SFRP1, TBCD
5978	positive regulation of locomotion	0.396304	0.807928	3	267	1	1	ADAM8, PDGFA, TFAP2A
6467	apical junction assembly	0.39687	0.910547	1	42	1	1	TBCD
7617	regulation of hormone secretion	0.397809	0.807104	3	197	1	1	BRSK2, SFRP1, TFAP2B
6538	regulation of cellular respiration	0.398303	0.91927	1	7	1	1	PRDM16
6872	protein targeting to ER	0.398704	0.908545	1	103	1	1	RPS18
8861	retina development in camera-type eye	0.399285	0.842527	2	108	1	1	TFAP2A, TFAP2B
8312	smooth muscle cell differentiation	0.400022	0.908859	1	45	1	1	FGFR2
9692	regulation of biomineral tissue development	0.401463	0.907638	1	63	1	1	TFAP2A
8071	regulation of inflammatory response	0.401568	0.840214	2	215	1	1	ADAM8, SBNO2
1553	phospholipid metabolic process	0.401966	0.803611	3	285	1	1	AGPAT1, INPP5B, PDGFA
2724	regulation of epithelial to mesenchymal transition	0.401995	0.907832	1	46	1	1	SFRP1
10089	cellular response to tumor necrosis factor	0.402039	0.907034	1	84	1	1	SFRP1
4941	cellular component morphogenesis	0.40213	0.70427	14	1012	1	1	ADAM8, BAIAP2, BRSK2, CSNK2B, DLX5, FGFR2, FRMD6, KNDC1, MAPT, NOTCH4, SFRP1, VANGL2, WNT3, WNT3A
53	nuclear-transcribed mRNA catabolic process, nonsense-mediated decay	0.402295	0.90669	1	109	1	1	RPS18
8367	negative regulation of lymphocyte activation	0.40274	0.906588	1	93	1	1	SFRP1
1380	regulation of translation	0.402854	0.839324	2	218	1	1	ILF3, KLHL25
8858	cardiac muscle cell proliferation	0.402858	0.907761	1	38	1	1	FGFR2
537	myeloid cell activation involved in immune response	0.402943	0.907217	1	50	1	1	SBNO2
12006	regulation of reactive oxygen species metabolic process	0.403652	0.906593	1	60	1	1	TFAP2A
12415	positive regulation of chromosome organization	0.404104	0.906696	1	48	1	1	CTBP1
9194	skeletal muscle organ development	0.404277	0.839033	2	115	1	1	DMRTA2, WNT3A
10263	nitrogen compound transport	0.406412	0.747221	6	557	1	1	BRSK2, SFRP1, SLC7A5, TCN2, TFAP2B, ZC3H3
3913	neurogenesis	0.406932	0.691745	17	1175	1	1	BAIAP2, BRSK2, CSNK2B, DLX5, DMRTA2, FGFR2, KNDC1, LHX5, MAPT, PRDM16, SCRIB, TFAP2A, TFAP2C, TP73, VANGL2, WNT3, WNT3A
1781	mitochondrial membrane organization	0.407195	0.904516	1	75	1	1	SFN
4573	positive regulation of Ras GTPase activity	0.407688	0.836829	2	105	1	1	SCRIB, SFRP1
3558	triglyceride biosynthetic process	0.40773	0.904749	1	51	1	1	AGPAT1
1347	transcription elongation from RNA polymerase II promoter	0.407865	0.904156	1	76	1	1	GTF2H4
10654	establishment of protein localization to endoplasmic reticulum	0.408266	0.903662	1	104	1	1	RPS18
217	blood vessel development	0.409371	0.757524	5	405	1	1	ADAM8, FGFR2, NOTCH4, PDGFA, TFAP2B
4544	positive regulation of protein polymerization	0.409819	0.90329	1	67	1	1	MAPT
1847	meiosis I	0.409886	0.903203	1	70	1	1	TRIP13
4287	mRNA 3'-end processing	0.410589	0.902718	1	78	1	1	ZC3H3
1738	chemotaxis	0.41256	0.723934	8	587	1	1	ADAM8, CSNK2B, DLX5, PDGFA, SCRIB, TSC2, WNT3, WNT3A
6106	taxis	0.41256	0.723934	8	587	1	1	ADAM8, CSNK2B, DLX5, PDGFA, SCRIB, TSC2, WNT3, WNT3A
11122	cellular response to alcohol	0.41309	0.901623	1	65	1	1	SFRP1
3994	peptide hormone secretion	0.413235	0.7954	3	194	1	1	BRSK2, SFRP1, TFAP2B
8402	regulation of cell division	0.413274	0.795287	3	208	1	1	FGFR2, MAD1L1, PDGFA
3031	striated muscle cell proliferation	0.413346	0.902291	1	40	1	1	FGFR2
8486	regulation of stress fiber assembly	0.413681	0.901884	1	45	1	1	SFRP1
7798	oogenesis	0.415108	0.900856	1	53	1	1	TRIP13
6687	cellular component biogenesis	0.416701	0.685061	16	1717	1	1	BAIAP2, CSNK2B, KRT5, MAPT, NOP2, PDGFA, PKP3, RPS18, SFRP1, SPATA13, TBCD, TP73, TRIP13, TSC2, VANGL2, WNT3A
7199	positive regulation of proteolysis	0.416702	0.899563	1	74	1	1	ADAM8
4867	cellular response to insulin stimulus	0.416897	0.792484	3	209	1	1	BAIAP2, FGFR2, TSC2
1831	regulation of mitosis	0.41698	0.830361	2	105	1	1	FGFR2, MAD1L1
38	mitotic telophase	0.417833	1	1	1	1	1	MAD1L1
8419	telophase	0.417833	1	1	1	1	1	MAD1L1
10898	regulation of metaphase plate congression	0.417833	1	1	1	1	1	MAD1L1
7446	neutral lipid biosynthetic process	0.41804	0.899307	1	53	1	1	AGPAT1
7448	acylglycerol biosynthetic process	0.41804	0.899307	1	53	1	1	AGPAT1
3977	cell projection organization	0.418128	0.69315	13	959	1	1	BAIAP2, BRSK2, CSNK2B, DLX5, FGFR2, KNDC1, MAPT, PDGFA, SPATA13, TSC2, VANGL2, WNT3, WNT3A
380	vasculature development	0.418153	0.737253	6	529	1	1	ADAM8, FGFR2, NOTCH4, PDGFA, SFRP1, TFAP2B
8781	cardiac muscle tissue growth	0.4186	0.899296	1	45	1	1	FGFR2
6727	cellular biosynthetic process	0.419229	0.654087	41	4719	1	1	ADAM8, AGPAT1, BACH2, BARX1, BARX2, CARD11, CASZ1, CTBP1, DAXX, DLX5, FGFR2, FOXK1, GTF2H4, ILF3, KLHL25, LHX5, NOTCH4, OTX1, PAX9, PCGF3, PDGFA, PRDM16, RPS18, SBNO2, SFRP1, SOX14, SOX15, TFAP2A, TFAP2B, TFAP2C, TNNI2, TP73, TRIM26, TRIM29, TRIP13, VARS, VARS2, WNT3A, ZBTB22, ZNF296, ZNF750
7978	artery morphogenesis	0.419454	0.898801	1	46	1	1	TFAP2B
820	peptide secretion	0.420444	0.789781	3	200	1	1	BRSK2, SFRP1, TFAP2B
7182	negative regulation of lipid metabolic process	0.420489	0.897862	1	58	1	1	PDGFA
7660	insulin-like growth factor receptor signaling pathway	0.421821	0.898364	1	32	1	1	TSC2
9904	tight junction assembly	0.422187	0.897473	1	43	1	1	TBCD
36	mitotic metaphase	0.422337	0.925983	1	3	1	1	MAD1L1
8416	metaphase	0.422337	0.925983	1	3	1	1	MAD1L1
8421	regulation of hydrolase activity	0.422418	0.697445	11	865	1	1	AGAP1, FGFR2, PTPRN2, SCRIB, SERPINB5, SFN, SFRP1, SPATA13, TBCD, TFAP2B, WNT3A
7862	cellular process involved in reproduction	0.422856	0.763199	4	415	1	1	FGFR2, SFRP1, SYT8, TRIP13
6830	single-organism transport	0.423203	0.662715	25	2838	1	1	ADAM8, BAIAP2, BRSK2, CALHM3, FGFR2, MAPT, OSBPL5, PACS2, PDGFA, RER1, RPS18, SCRIB, SFN, SFRP1, SLC39A10, SLC7A5, SYT8, TCN2, TFAP2B, TP73, TPCN1, TSC2, TSNARE1, WNT3A, ZC3H3
8795	monovalent inorganic cation homeostasis	0.424033	0.895751	1	67	1	1	TFAP2B
5481	exocrine system development	0.42413	0.896428	1	43	1	1	FGFR2
251	in utero embryonic development	0.424783	0.761794	4	333	1	1	FGFR2, INPP5B, TFAP2C, WNT3A
3952	extracellular matrix disassembly	0.425287	0.824352	2	113	1	1	ADAM8, COL11A2
8267	regulation of small GTPase mediated signal transduction	0.426491	0.730419	6	360	1	1	AGAP1, INPP5B, SCRIB, SFRP1, SPATA13, TSC2
4565	regulation of ARF GTPase activity	0.42657	0.896333	1	27	1	1	AGAP1
11433	organic cyclic compound metabolic process	0.428397	0.642923	48	5278	1	1	ADAM8, AGAP1, BACH2, BARX1, BARX2, CARD11, CASZ1, CTBP1, DAXX, DLX5, FGFR2, FOXK1, GTF2H4, ILF3, LHX5, NOP2, NOTCH4, OSBPL5, OTX1, PAX9, PCGF3, PDGFA, PRDM16, PTPRN2, RPS18, SBNO2, SCRIB, SFRP1, SOX14, SOX15, SPATA13, TBCD, TCN2, TFAP2A, TFAP2B, TFAP2C, TNNI2, TP73, TRIM26, TRIM29, TRIP13, VARS, VARS2, WNT3A, ZBTB22, ZC3H3, ZNF296, ZNF750
2418	response to wounding	0.429321	0.696065	10	1091	1	1	ADAM8, PDGFA, SBNO2, SCRIB, SLC7A5, SOX15, TP73, TSC2, VANGL2, WNT3A
4122	negative regulation of BMP signaling pathway	0.429622	0.893919	1	35	1	1	SFRP1
186	skeletal system development	0.429827	0.727414	6	401	1	1	BARX2, COL11A2, DLX5, FGFR2, SFRP1, TFAP2A
1809	cell-substrate adherens junction assembly	0.43067	0.892771	1	45	1	1	SFRP1
7676	focal adhesion assembly	0.43067	0.892771	1	45	1	1	SFRP1
8365	negative regulation of protein metabolic process	0.430994	0.726179	6	516	1	1	CTBP1, ILF3, SFN, SFRP1, TP73, TSC2
1810	cell cycle	0.43144	0.677363	14	1379	1	1	BRSK2, CSNK2B, CTBP1, DAXX, FGFR2, ILF3, MAD1L1, SCRIB, SFN, SFRP1, SOX15, TP73, TRIP13, TSC2
3979	lamellipodium assembly	0.432872	0.891698	1	42	1	1	SPATA13
190	regulation of neurotransmitter levels	0.432997	0.818498	2	138	1	1	SCRIB, TSNARE1
2779	negative regulation of cell-substrate adhesion	0.433087	0.892092	1	34	1	1	TBCD
4094	negative regulation of cell migration	0.434169	0.817625	2	140	1	1	CSNK2B, SFRP1
6936	establishment of protein localization	0.434991	0.685798	11	1311	1	1	ADAM8, AGAP1, PACS2, PKP3, RAB40C, RPS18, SFN, TSC2, TSNARE1, VPS52, WNT3A
7531	regulation of alpha-beta T cell differentiation	0.435329	0.890563	1	38	1	1	ZAP70
2443	response to hormone	0.435653	0.711667	7	696	1	1	ALDH3A1, BAIAP2, CSNK2B, FGFR2, PDGFA, SFRP1, TSC2
5343	protein localization to nucleus	0.437017	0.77643	3	253	1	1	TRIM29, TSC2, WNT3A
4199	negative regulation of granulocyte differentiation	0.438776	0.899816	1	7	1	1	PRDM16
4846	glomerulus development	0.439064	0.88784	1	51	1	1	VANGL2
7457	glycerophospholipid biosynthetic process	0.439259	0.813592	2	181	1	1	AGPAT1, PDGFA
6003	negative regulation of epidermal growth factor receptor signaling pathway	0.439308	0.888208	1	40	1	1	TFAP2A
7820	negative regulation of cellular process	0.439342	0.64132	31	2903	1	1	ADAM8, BARX1, BARX2, CSNK2B, CTBP1, DAXX, FGFR2, FOXK1, ILF3, MAD1L1, NOTCH4, PAX9, PDGFA, PRDM16, SBNO2, SCRIB, SFN, SFRP1, SOX14, SOX15, TBCD, TFAP2A, TFAP2B, TFAP2C, TP73, TRIM26, TRIM29, TSC2, VANGL2, WNT3, WNT3A
2018	heart development	0.439571	0.732002	5	384	1	1	FGFR2, TFAP2A, TSC2, VANGL2, WNT3A
6640	positive regulation of multi-organism process	0.440369	0.88643	1	80	1	1	GTF2H4
6130	cilium assembly	0.440486	0.886294	1	85	1	1	VANGL2
9637	axon development	0.441118	0.698803	8	459	1	1	BAIAP2, BRSK2, CSNK2B, DLX5, FGFR2, MAPT, WNT3, WNT3A
1292	DNA repair	0.441388	0.772599	3	369	1	1	GTF2H4, TP73, TRIP13
3676	neural tube patterning	0.441606	0.887499	1	32	1	1	WNT3A
4868	cellular response to hormone stimulus	0.441951	0.729895	5	406	1	1	BAIAP2, CSNK2B, FGFR2, SFRP1, TSC2
10160	cellular response to light stimulus	0.442026	0.885576	1	74	1	1	TP73
37	mitotic anaphase	0.442074	0.900498	1	6	1	1	MAD1L1
11375	negative regulation of ERBB signaling pathway	0.442135	0.886546	1	41	1	1	TFAP2A
2888	positive regulation of protein processing	0.442846	0.884951	1	84	1	1	ADAM8
6625	dicarboxylic acid metabolic process	0.442864	0.884928	1	85	1	1	ME3
3935	cellular component disassembly	0.443293	0.746202	4	403	1	1	ADAM8, COL11A2, MAPT, RPS18
8316	positive regulation of muscle cell differentiation	0.443906	0.884848	1	58	1	1	WNT3A
8415	anaphase	0.444709	0.896742	1	7	1	1	MAD1L1
2943	neural crest cell development	0.445318	0.88419	1	53	1	1	TFAP2A
2420	response to virus	0.445379	0.808756	2	251	1	1	ILF3, MST1R
1634	water-soluble vitamin metabolic process	0.446429	0.882847	1	86	1	1	TCN2
8300	regulation of cellular component organization	0.446914	0.659905	15	1376	1	1	BAIAP2, CTBP1, FGFR2, FOXK1, KNDC1, MAD1L1, MAPT, PDGFA, SFN, SFRP1, TBCD, TSC2, VANGL2, WNT3, WNT3A
10566	intrinsic apoptotic signaling pathway by p53 class mediator	0.448008	0.882441	1	59	1	1	TP73
5000	regulation of peptidyl-serine phosphorylation	0.44907	0.88158	1	69	1	1	WNT3A
6741	cellular protein metabolic process	0.450813	0.633159	28	3158	1	1	ADAM8, BRSK2, CSNK2B, CTBP1, DAXX, FGFR2, GTF2H4, ILF3, KLHL25, KNDC1, MST1R, NOTCH4, PDGFA, PPT2, PTPRN2, RAB40C, RPS18, SFN, SFRP1, TBCD, TP73, TRIM39, TSC2, VANGL2, VARS, VARS2, WNT3A, ZAP70
7046	negative regulation of fat cell differentiation	0.450987	0.881926	1	34	1	1	WNT3A
4028	collagen fibril organization	0.45177	0.881231	1	37	1	1	COL11A2
1784	plasma membrane organization	0.452807	0.804135	2	111	1	1	PACS2, PKP3
1661	transport	0.453394	0.629676	29	3383	1	1	ADAM8, AGAP1, BAIAP2, BRSK2, CALHM3, FGFR2, MAPT, OSBPL5, PACS2, PDGFA, RAB40C, RER1, RPS18, SCRIB, SFN, SFRP1, SLC39A10, SLC45A4, SLC7A5, SYT8, TCN2, TFAP2B, TP73, TPCN1, TSC2, TSNARE1, VPS52, WNT3A, ZC3H3
2788	regulation of mitochondrion organization	0.453478	0.878794	1	79	1	1	SFN
11476	organic substance biosynthetic process	0.453599	0.6213	41	4804	1	1	ADAM8, AGPAT1, BACH2, BARX1, BARX2, CARD11, CASZ1, CTBP1, DAXX, DLX5, FGFR2, FOXK1, GTF2H4, ILF3, KLHL25, LHX5, NOTCH4, OTX1, PAX9, PCGF3, PDGFA, PRDM16, RPS18, SBNO2, SFRP1, SOX14, SOX15, TFAP2A, TFAP2B, TFAP2C, TNNI2, TP73, TRIM26, TRIM29, TRIP13, VARS, VARS2, WNT3A, ZBTB22, ZNF296, ZNF750
7580	regulation of viral transcription	0.454027	0.878629	1	70	1	1	GTF2H4
3941	ovulation cycle process	0.454318	0.878204	1	85	1	1	SFRP1
10666	protein localization to membrane	0.454333	0.762378	3	251	1	1	PACS2, PKP3, RPS18
7887	regulation of smooth muscle cell proliferation	0.454417	0.878338	1	73	1	1	FGFR2
8158	brown fat cell differentiation	0.45499	0.879861	1	31	1	1	PRDM16
9486	muscle structure development	0.455913	0.704318	6	447	1	1	BARX2, DMRTA2, FGFR2, FOXK1, SOX15, WNT3A
8773	cardiac muscle tissue morphogenesis	0.456069	0.87787	1	53	1	1	FGFR2
7967	regulation of dendrite morphogenesis	0.45728	0.877486	1	45	1	1	KNDC1
11867	negative regulation of cell motility	0.457676	0.800027	2	144	1	1	CSNK2B, SFRP1
6264	ovulation cycle	0.458046	0.875951	1	86	1	1	SFRP1
1711	post-Golgi vesicle-mediated transport	0.458106	0.875972	1	82	1	1	OSBPL5
4543	negative regulation of protein polymerization	0.458496	0.876862	1	43	1	1	TBCD
3375	peptidyl-serine phosphorylation	0.458578	0.79945	2	133	1	1	BRSK2, WNT3A
7886	smooth muscle cell proliferation	0.458974	0.875545	1	76	1	1	FGFR2
4866	response to insulin	0.459357	0.758252	3	245	1	1	BAIAP2, FGFR2, TSC2
4340	regulation of cell projection organization	0.459878	0.732314	4	300	1	1	KNDC1, MAPT, WNT3, WNT3A
9111	heart growth	0.460897	0.875041	1	51	1	1	FGFR2
8091	negative regulation of neurogenesis	0.461599	0.797753	2	94	1	1	WNT3, WNT3A
7796	cell development	0.462068	0.63382	20	1538	1	1	BAIAP2, BRSK2, CSNK2B, DLX5, FGFR2, FRMD6, KNDC1, MAPT, NOTCH4, PRDM16, SCRIB, SFRP1, SOX15, TFAP2A, TFAP2C, TP73, TRIP13, VANGL2, WNT3, WNT3A
8577	multi-organism process	0.46224	0.648515	14	1789	1	1	BAIAP2, CTBP1, DAXX, GTF2H4, ILF3, INPP5B, MST1R, PACS2, RPS18, SCRIB, SYT8, TRIM26, TRIP13, ZNF296
11161	lamellipodium organization	0.462501	0.87415	1	49	1	1	SPATA13
6839	cilium organization	0.462947	0.872854	1	95	1	1	VANGL2
8090	regulation of neurogenesis	0.463156	0.697838	6	436	1	1	KNDC1, MAPT, TFAP2A, TP73, WNT3, WNT3A
6393	negative regulation of catalytic activity	0.463722	0.68654	7	586	1	1	PTPRN2, SERPINB5, SFN, SFRP1, TFAP2B, TP73, TSC2
7528	regulation of alpha-beta T cell activation	0.464924	0.872402	1	56	1	1	ZAP70
4198	regulation of granulocyte differentiation	0.465058	0.878576	1	13	1	1	PRDM16
10035	cellular response to metal ion	0.465495	0.871414	1	85	1	1	TFAP2A
9965	protein localization to endoplasmic reticulum	0.466971	0.870147	1	119	1	1	RPS18
8101	positive regulation of immune response	0.467313	0.725519	4	436	1	1	ADAM8, BAIAP2, CARD11, ZAP70
1970	regulation of mitotic cell cycle	0.467343	0.725739	4	329	1	1	FGFR2, MAD1L1, SCRIB, TP73
7012	myoblast differentiation	0.467822	0.870685	1	54	1	1	SOX15
8381	negative regulation of cellular component movement	0.469064	0.79117	2	149	1	1	CSNK2B, SFRP1
6465	positive regulation of cysteine-type endopeptidase activity involved in apoptotic process	0.469179	0.868907	1	103	1	1	WNT3A
1706	intracellular protein transport	0.469344	0.691868	6	709	1	1	PACS2, RPS18, SFN, TSC2, TSNARE1, WNT3A
392	regulation of cytokine-mediated signaling pathway	0.469415	0.869126	1	76	1	1	AGPAT1
28	regulation of cyclin-dependent protein serine/threonine kinase activity	0.470079	0.868592	1	83	1	1	SFN
7894	cell morphogenesis involved in neuron differentiation	0.470309	0.672152	8	463	1	1	BAIAP2, BRSK2, CSNK2B, DLX5, FGFR2, MAPT, WNT3, WNT3A
9372	artery development	0.470463	0.86908	1	53	1	1	TFAP2B
8243	mRNA transport	0.471323	0.867593	1	100	1	1	ZC3H3
5996	regulation of cytokine biosynthetic process	0.471568	0.867571	1	89	1	1	CARD11
8352	regulation of protein transport	0.471568	0.747769	3	316	1	1	ADAM8, SFN, WNT3A
1952	spermatid development	0.471914	0.867472	1	81	1	1	TRIP13
6573	blood vessel endothelial cell migration	0.472423	0.867647	1	59	1	1	CSNK2B
5183	response to cytokine	0.472972	0.720431	4	527	1	1	AGPAT1, CSNK2B, MST1R, SFRP1
7856	embryonic camera-type eye morphogenesis	0.47322	0.869182	1	28	1	1	TFAP2A
4525	regulation of actin filament bundle assembly	0.473274	0.867399	1	51	1	1	SFRP1
4877	regulation of protein localization	0.473335	0.720263	4	425	1	1	ADAM8, SFN, TRIM29, WNT3A
1750	inflammatory response	0.473745	0.719774	4	508	1	1	ADAM8, SBNO2, TP73, TSC2
2981	striated muscle tissue development	0.474122	0.719949	4	287	1	1	DMRTA2, FGFR2, SOX15, WNT3A
6258	muscle cell differentiation	0.474717	0.719472	4	276	1	1	BARX2, FGFR2, SOX15, WNT3A
7105	positive regulation of osteoblast differentiation	0.475	0.866155	1	55	1	1	DLX5
12324	positive regulation of response to DNA damage stimulus	0.475717	0.8659	1	50	1	1	TP73
1010	cardiac ventricle morphogenesis	0.47731	0.864491	1	61	1	1	FGFR2
7112	regulation of glial cell differentiation	0.477628	0.864827	1	47	1	1	TP73
3647	sexual reproduction	0.477942	0.697802	5	567	1	1	INPP5B, MST1R, SYT8, TRIP13, ZNF296
9057	endochondral bone morphogenesis	0.477948	0.864574	1	48	1	1	DLX5
7521	regulation of insulin receptor signaling pathway	0.478069	0.865649	1	32	1	1	TSC2
6426	stress fiber assembly	0.478371	0.864048	1	54	1	1	SFRP1
908	renal system process	0.47853	0.863355	1	76	1	1	TFAP2B
9646	regulation of molecular function	0.478638	0.61601	21	1975	1	1	ADAM8, AGAP1, CARD11, CSNK2B, DAXX, FGFR2, MST1R, PDGFA, PTPRN2, SCRIB, SERPINB5, SFN, SFRP1, SPATA13, TBCD, TFAP2B, TP73, TRIM26, TSC2, VANGL2, WNT3A
1413	cellular protein modification process	0.478994	0.612368	23	2449	1	1	ADAM8, BRSK2, CSNK2B, CTBP1, DAXX, FGFR2, GTF2H4, ILF3, KLHL25, KNDC1, MST1R, PDGFA, PPT2, PTPRN2, RAB40C, SFN, SFRP1, TP73, TRIM39, TSC2, VANGL2, WNT3A, ZAP70
5834	protein modification process	0.478994	0.612368	23	2449	1	1	ADAM8, BRSK2, CSNK2B, CTBP1, DAXX, FGFR2, GTF2H4, ILF3, KLHL25, KNDC1, MST1R, PDGFA, PPT2, PTPRN2, RAB40C, SFN, SFRP1, TP73, TRIM39, TSC2, VANGL2, WNT3A, ZAP70
8408	metaphase plate congression	0.479199	0.868911	1	15	1	1	MAD1L1
6387	negative regulation of apoptotic process	0.479288	0.682894	6	604	1	1	ADAM8, FGFR2, SFRP1, TFAP2A, TFAP2B, TP73
7814	spermatid differentiation	0.47958	0.862526	1	85	1	1	TRIP13
3392	peptidyl-amino acid modification	0.479862	0.671567	7	696	1	1	BRSK2, CTBP1, FGFR2, PDGFA, SFRP1, WNT3A, ZAP70
10014	cellular response to abiotic stimulus	0.480079	0.782071	2	206	1	1	SFRP1, TP73
1306	double-strand break repair	0.480136	0.86188	1	109	1	1	TRIP13
9844	response to interleukin-1	0.48024	0.862502	1	65	1	1	SFRP1
4453	regulation of TOR signaling	0.480352	0.864094	1	33	1	1	TSC2
522	hematopoietic progenitor cell differentiation	0.480519	0.862271	1	67	1	1	SFRP1
1729	cellular component disassembly involved in execution phase of apoptosis	0.480646	0.862074	1	72	1	1	MAPT
347	embryonic placenta development	0.480795	0.86179	1	82	1	1	FGFR2
2561	endomembrane system organization	0.480802	0.740077	3	263	1	1	CTBP1, PACS2, PKP3
3329	histone deacetylation	0.480899	0.863018	1	42	1	1	CTBP1
5354	response to tumor necrosis factor	0.481158	0.861278	1	103	1	1	SFRP1
5162	response to lipid	0.481258	0.694776	5	586	1	1	ALDH3A1, PDGFA, SFRP1, WNT3, WNT3A
10817	negative regulation of transmembrane receptor protein serine/threonine kinase signaling pathway	0.481311	0.782233	2	97	1	1	PRDM16, SFRP1
7464	glycerolipid metabolic process	0.481387	0.739445	3	299	1	1	AGPAT1, INPP5B, PDGFA
8302	positive regulation of cellular component organization	0.481444	0.680941	6	581	1	1	CTBP1, MAPT, SFN, SFRP1, WNT3, WNT3A
1747	response to stress	0.482528	0.608894	23	2934	1	1	ADAM8, ALDH3A1, BAIAP2, BRSK2, CARD11, DAXX, FGFR2, GTF2H4, ILF3, MST1R, PDGFA, SBNO2, SCRIB, SFN, SFRP1, SLC7A5, SOX15, TP73, TRIM26, TRIP13, TSC2, VANGL2, WNT3A
4286	RNA 3'-end processing	0.48321	0.860087	1	91	1	1	ZC3H3
7987	cell projection morphogenesis	0.483659	0.646081	10	672	1	1	BAIAP2, BRSK2, CSNK2B, DLX5, FGFR2, KNDC1, MAPT, VANGL2, WNT3, WNT3A
11085	extrinsic apoptotic signaling pathway	0.484473	0.778569	2	200	1	1	DAXX, SFRP1
7169	positive regulation of endocytosis	0.4851	0.859159	1	73	1	1	WNT3A
6309	protein ubiquitination involved in ubiquitin-dependent protein catabolic process	0.485115	0.859288	1	67	1	1	KLHL25
7613	hormone secretion	0.485808	0.735892	3	235	1	1	BRSK2, SFRP1, TFAP2B
9332	regulation of response to cytokine stimulus	0.485809	0.858524	1	82	1	1	AGPAT1
10031	cellular response to inorganic substance	0.486388	0.857993	1	92	1	1	TFAP2A
3065	protein transport	0.486428	0.643063	10	1245	1	1	ADAM8, AGAP1, PACS2, RAB40C, RPS18, SFN, TSC2, TSNARE1, VPS52, WNT3A
2350	cellular response to starvation	0.487453	0.857319	1	90	1	1	SFRP1
2183	phospholipid biosynthetic process	0.489666	0.774315	2	208	1	1	AGPAT1, PDGFA
2493	hormone transport	0.489825	0.732392	3	238	1	1	BRSK2, SFRP1, TFAP2B
1985	nervous system development	0.48987	0.601955	23	1750	1	1	BAIAP2, BRSK2, CSNK2B, DLX5, DMRTA2, FGFR2, KNDC1, LHX5, MAPT, OTX1, PRDM16, SCRIB, SFRP1, SLC7A5, SOX14, TFAP2A, TFAP2B, TFAP2C, TP73, TSC2, VANGL2, WNT3, WNT3A
9003	regulation of cell development	0.489986	0.662309	7	551	1	1	KNDC1, MAPT, SFRP1, TFAP2A, TP73, WNT3, WNT3A
5452	embryonic hindlimb morphogenesis	0.490029	0.858187	1	30	1	1	WNT3
7854	eye morphogenesis	0.490131	0.774569	2	129	1	1	TFAP2A, TFAP2B
12345	positive regulation of cysteine-type endopeptidase activity	0.490297	0.855202	1	110	1	1	WNT3A
2883	negative regulation of cell cycle process	0.490698	0.731725	3	221	1	1	FGFR2, MAD1L1, TP73
3403	peptidyl-serine modification	0.4907	0.773963	2	141	1	1	BRSK2, WNT3A
9193	muscle tissue development	0.491224	0.704676	4	300	1	1	DMRTA2, FGFR2, SOX15, WNT3A
3689	cranial nerve development	0.491258	0.856269	1	42	1	1	TFAP2A
6600	tongue development	0.491846	0.859267	1	19	1	1	PRDM16
11205	regulation of cellular response to insulin stimulus	0.492613	0.855664	1	38	1	1	TSC2
4078	osteoclast differentiation	0.493233	0.853945	1	66	1	1	SFRP1
4942	cell part morphogenesis	0.493822	0.636397	10	686	1	1	BAIAP2, BRSK2, CSNK2B, DLX5, FGFR2, KNDC1, MAPT, VANGL2, WNT3, WNT3A
6011	cytokine biosynthetic process	0.494067	0.852782	1	100	1	1	CARD11
4616	negative regulation of intracellular transport	0.494508	0.852646	1	88	1	1	MAPT
1996	central nervous system development	0.494529	0.641814	9	723	1	1	FGFR2, KNDC1, LHX5, OTX1, SFRP1, TFAP2A, TFAP2C, TP73, WNT3A
2190	biosynthetic process	0.494568	0.581496	41	4871	1	1	ADAM8, AGPAT1, BACH2, BARX1, BARX2, CARD11, CASZ1, CTBP1, DAXX, DLX5, FGFR2, FOXK1, GTF2H4, ILF3, KLHL25, LHX5, NOTCH4, OTX1, PAX9, PCGF3, PDGFA, PRDM16, RPS18, SBNO2, SFRP1, SOX14, SOX15, TFAP2A, TFAP2B, TFAP2C, TNNI2, TP73, TRIM26, TRIM29, TRIP13, VARS, VARS2, WNT3A, ZBTB22, ZNF296, ZNF750
4128	intracellular receptor signaling pathway	0.495457	0.769495	2	223	1	1	DAXX, SFRP1
1335	DNA-templated transcription, elongation	0.496384	0.851151	1	106	1	1	GTF2H4
6023	cytokine metabolic process	0.498735	0.849584	1	103	1	1	CARD11
6390	negative regulation of programmed cell death	0.499078	0.664522	6	613	1	1	ADAM8, FGFR2, SFRP1, TFAP2A, TFAP2B, TP73
2885	positive regulation of endopeptidase activity	0.499689	0.848811	1	115	1	1	WNT3A
1937	small GTPase mediated signal transduction	0.500048	0.663837	6	468	1	1	AGAP1, INPP5B, KNDC1, RAB40C, TSC2, VANGL2
2076	adult walking behavior	0.500867	0.850126	1	38	1	1	MAPT
8403	establishment of chromosome localization	0.501638	0.852492	1	20	1	1	MAD1L1
6004	wound healing	0.501782	0.661999	6	600	1	1	PDGFA, SCRIB, SLC7A5, SOX15, VANGL2, WNT3A
12406	regulation of intrinsic apoptotic signaling pathway	0.501818	0.847493	1	101	1	1	TP73
7940	cardiac muscle tissue development	0.502447	0.764236	2	144	1	1	FGFR2, WNT3A
2415	response to biotic stimulus	0.502684	0.693688	4	604	1	1	BAIAP2, ILF3, MST1R, PRRT1
1524	protein targeting	0.503334	0.72011	3	353	1	1	PACS2, RPS18, TSC2
61	microtubule cytoskeleton organization	0.504425	0.719376	3	275	1	1	MAPT, TBCD, WNT3A
3936	cellular process involved in reproduction in multicellular organism	0.504619	0.762083	2	184	1	1	SFRP1, TRIP13
7499	regulation of Ras protein signal transduction	0.505196	0.692096	4	273	1	1	AGAP1, SCRIB, SFRP1, SPATA13
1780	mitochondrion organization	0.506049	0.760533	2	258	1	1	SFN, TP73
7919	generation of neurons	0.506307	0.603271	15	1111	1	1	BAIAP2, BRSK2, CSNK2B, DLX5, DMRTA2, FGFR2, KNDC1, LHX5, MAPT, TFAP2A, TFAP2C, TP73, VANGL2, WNT3, WNT3A
4392	cell-substrate adhesion	0.507395	0.71699	3	221	1	1	SFRP1, SMOC2, TBCD
2887	positive regulation of peptidase activity	0.507543	0.843334	1	119	1	1	WNT3A
1654	phosphate-containing compound metabolic process	0.508407	0.579601	26	2649	1	1	ADAM8, AGAP1, AGPAT1, BRSK2, CARD11, CSNK2B, CTBP1, DAXX, FGFR2, GTF2H4, ILF3, INPP5B, KNDC1, MST1R, PDGFA, PTPRN2, SCRIB, SFN, SFRP1, SPATA13, TBCD, TP73, TSC2, VANGL2, WNT3A, ZAP70
8695	regulation of chromosome segregation	0.508729	0.846243	1	26	1	1	MAD1L1
6624	inositol phosphate metabolic process	0.511203	0.841898	1	57	1	1	INPP5B
2058	sensory perception of sound	0.511798	0.756677	2	120	1	1	COL11A2, TFAP2A
10816	positive regulation of transmembrane receptor protein serine/threonine kinase signaling pathway	0.512102	0.841023	1	64	1	1	CSNK2B
2414	response to external stimulus	0.512424	0.597067	15	1709	1	1	ADAM8, ALDH3A1, BAIAP2, CSNK2B, DLX5, ILF3, MST1R, PDGFA, SBNO2, SCRIB, SFRP1, SOX15, TSC2, WNT3, WNT3A
11157	myeloid leukocyte migration	0.512562	0.839955	1	103	1	1	ADAM8
7965	neuron projection morphogenesis	0.512656	0.624649	9	557	1	1	BAIAP2, BRSK2, CSNK2B, DLX5, FGFR2, KNDC1, MAPT, WNT3, WNT3A
8906	inner ear receptor cell differentiation	0.512721	0.841417	1	45	1	1	VANGL2
1422	protein deacetylation	0.513183	0.840713	1	52	1	1	CTBP1
4915	secretion by tissue	0.51345	0.839953	1	68	1	1	TP73
6365	camera-type eye development	0.514051	0.710881	3	244	1	1	FGFR2, TFAP2A, TFAP2B
11728	single-organism intracellular transport	0.514713	0.622188	9	1043	1	1	MAPT, OSBPL5, PACS2, RER1, RPS18, SFN, TSC2, WNT3A, ZC3H3
2522	response to inorganic substance	0.514948	0.709707	3	346	1	1	PDGFA, TFAP2A, TFAP2B
6394	regulation of GTPase activity	0.515394	0.649819	6	309	1	1	AGAP1, PTPRN2, SCRIB, SFRP1, SPATA13, TBCD
8026	nucleic acid transport	0.515995	0.837357	1	117	1	1	ZC3H3
8027	RNA transport	0.515995	0.837357	1	117	1	1	ZC3H3
8358	establishment of RNA localization	0.515995	0.837357	1	117	1	1	ZC3H3
4992	regulation of GTP catabolic process	0.516219	0.649028	6	310	1	1	AGAP1, PTPRN2, SCRIB, SFRP1, SPATA13, TBCD
5598	protein deacylation	0.517249	0.837686	1	55	1	1	CTBP1
5359	cellular macromolecular complex assembly	0.517553	0.680048	4	517	1	1	CSNK2B, MAPT, TBCD, WNT3A
7677	embryonic eye morphogenesis	0.517976	0.838726	1	33	1	1	TFAP2A
2602	regulation of autophagy	0.519384	0.835792	1	65	1	1	MAPT
1956	female gamete generation	0.51947	0.835379	1	79	1	1	TRIP13
1450	cellular amino acid metabolic process	0.519549	0.705345	3	437	1	1	SLC7A5, VARS, VARS2
6186	response to drug	0.521178	0.676943	4	367	1	1	ALDH3A1, PDGFA, SFRP1, TFAP2B
4265	embryonic camera-type eye development	0.52153	0.835756	1	37	1	1	TFAP2A
9109	muscle tissue morphogenesis	0.521637	0.834364	1	59	1	1	FGFR2
11890	regulation of neural precursor cell proliferation	0.521763	0.834477	1	54	1	1	LHX5
2383	response to UV	0.521944	0.833213	1	102	1	1	TP73
6863	glycerolipid biosynthetic process	0.52223	0.746874	2	215	1	1	AGPAT1, PDGFA
8379	protein tetramerization	0.522347	0.833121	1	88	1	1	TP73
3143	peptide transport	0.522681	0.703203	3	215	1	1	BRSK2, SFRP1, TFAP2B
1871	enzyme linked receptor protein signaling pathway	0.522708	0.602919	11	886	1	1	BAIAP2, CSNK2B, DLX5, FGFR2, MST1R, PDGFA, PRDM16, SFRP1, TFAP2A, TFAP2B, TSC2
1565	phosphatidylinositol biosynthetic process	0.523271	0.832413	1	90	1	1	PDGFA
757	negative regulation of leukocyte activation	0.523851	0.831746	1	108	1	1	SFRP1
1653	phosphorus metabolic process	0.524118	0.564055	26	2691	1	1	ADAM8, AGAP1, AGPAT1, BRSK2, CARD11, CSNK2B, CTBP1, DAXX, FGFR2, GTF2H4, ILF3, INPP5B, KNDC1, MST1R, PDGFA, PTPRN2, SCRIB, SFN, SFRP1, SPATA13, TBCD, TP73, TSC2, VANGL2, WNT3A, ZAP70
6002	regulation of epidermal growth factor receptor signaling pathway	0.52703	0.830278	1	63	1	1	TFAP2A
6327	amide transport	0.527874	0.698394	3	221	1	1	BRSK2, SFRP1, TFAP2B
8599	regulation of nuclear division	0.528379	0.742252	2	128	1	1	FGFR2, MAD1L1
3355	calcium ion-dependent exocytosis	0.528972	0.82929	1	52	1	1	SYT8
4331	positive regulation of protein complex assembly	0.529117	0.827876	1	106	1	1	MAPT
11710	negative regulation of intracellular signal transduction	0.52974	0.696374	3	280	1	1	SFRP1, TP73, TSC2
1369	RNA localization	0.530055	0.82702	1	121	1	1	ZC3H3
8429	positive regulation of hydrolase activity	0.530508	0.648938	5	467	1	1	FGFR2, SCRIB, SFRP1, TBCD, WNT3A
10191	cellular response to transforming growth factor beta stimulus	0.531038	0.695609	3	201	1	1	PDGFA, PRDM16, SFRP1
2048	body fluid secretion	0.531103	0.826869	1	77	1	1	TP73
7101	negative regulation of neuron differentiation	0.531275	0.827684	1	50	1	1	TP73
4381	mitotic G1 DNA damage checkpoint	0.531423	0.826751	1	72	1	1	TP73
6850	mitotic G1/S transition checkpoint	0.531423	0.826751	1	72	1	1	TP73
10190	response to transforming growth factor beta	0.532519	0.694228	3	202	1	1	PDGFA, PRDM16, SFRP1
3926	cell cycle process	0.532604	0.598444	10	1032	1	1	BRSK2, DAXX, FGFR2, ILF3, MAD1L1, SFRP1, SOX15, TP73, TRIP13, TSC2
1714	endocytosis	0.533794	0.66489	4	423	1	1	BAIAP2, SCRIB, TSC2, WNT3A
8063	positive regulation of protein secretion	0.533871	0.824572	1	88	1	1	ADAM8
7130	positive regulation of protein catabolic process	0.534621	0.824023	1	87	1	1	ADAM8
1836	mitotic spindle assembly checkpoint	0.534697	0.826085	1	37	1	1	MAD1L1
6840	G1 DNA damage checkpoint	0.535294	0.823814	1	73	1	1	TP73
4432	TOR signaling	0.535506	0.825037	1	42	1	1	TSC2
746	positive regulation of immune system process	0.535924	0.643503	5	610	1	1	ADAM8, BAIAP2, CARD11, WNT3A, ZAP70
10010	spindle assembly checkpoint	0.536368	0.824733	1	38	1	1	MAD1L1
11374	regulation of ERBB signaling pathway	0.536549	0.823063	1	66	1	1	TFAP2A
7190	negative regulation of mitotic metaphase/anaphase transition	0.537541	0.823849	1	38	1	1	MAD1L1
1991	axonogenesis	0.537863	0.607526	8	495	1	1	BAIAP2, BRSK2, CSNK2B, DLX5, FGFR2, MAPT, WNT3, WNT3A
11084	apoptotic signaling pathway	0.537975	0.641637	5	519	1	1	BRSK2, DAXX, SFN, SFRP1, TP73
11603	negative regulation of metaphase/anaphase transition of cell cycle	0.538389	0.823115	1	39	1	1	MAD1L1
7883	muscle organ morphogenesis	0.539344	0.820969	1	65	1	1	FGFR2
10011	mitotic spindle checkpoint	0.539487	0.822193	1	40	1	1	MAD1L1
306	regulation of cytokine production	0.539885	0.686536	3	421	1	1	ADAM8, AGPAT1, CARD11
7077	regulation of myeloid cell differentiation	0.54005	0.731782	2	137	1	1	PRDM16, SFRP1
8443	response to glucocorticoid	0.540135	0.819416	1	117	1	1	ALDH3A1
7712	Golgi vesicle transport	0.54024	0.731131	2	188	1	1	OSBPL5, RER1
258	cell fate determination	0.54045	0.821461	1	40	1	1	NOTCH4
7013	endothelial cell differentiation	0.542482	0.818702	1	61	1	1	NOTCH4
4255	regulation of histone modification	0.542879	0.817895	1	78	1	1	CTBP1
5975	regulation of multicellular organism growth	0.543284	0.817537	1	80	1	1	FGFR2
8288	regulation of DNA binding	0.543884	0.817352	1	69	1	1	CSNK2B
7884	organ formation	0.544441	0.817537	1	53	1	1	FGFR2
6342	regulation of apoptotic process	0.54542	0.58027	11	1144	1	1	ADAM8, CARD11, DAXX, FGFR2, SCRIB, SFN, SFRP1, TFAP2A, TFAP2B, TP73, WNT3A
6523	macromolecule modification	0.545966	0.546324	23	2544	1	1	ADAM8, BRSK2, CSNK2B, CTBP1, DAXX, FGFR2, GTF2H4, ILF3, KLHL25, KNDC1, MST1R, PDGFA, PPT2, PTPRN2, RAB40C, SFN, SFRP1, TP73, TRIM39, TSC2, VANGL2, WNT3A, ZAP70
4457	regulation of ARF protein signal transduction	0.546545	0.816609	1	42	1	1	AGAP1
4268	regeneration	0.546912	0.814244	1	109	1	1	SOX15
8210	sensory perception of mechanical stimulus	0.547542	0.72513	2	129	1	1	COL11A2, TFAP2A
8996	cilium morphogenesis	0.548261	0.813162	1	111	1	1	VANGL2
6026	T cell activation	0.548729	0.678317	3	349	1	1	ADAM8, CARD11, ZAP70
9201	negative regulation of cell death	0.549979	0.615427	6	645	1	1	ADAM8, FGFR2, SFRP1, TFAP2A, TFAP2B, TP73
3305	cytoplasmic transport	0.551012	0.614306	6	743	1	1	OSBPL5, RPS18, SFN, TSC2, WNT3A, ZC3H3
2156	female gonad development	0.551931	0.8106	1	88	1	1	SFRP1
2900	microtubule-based transport	0.553383	0.809963	1	67	1	1	MAPT
7925	embryonic skeletal system development	0.553837	0.71952	2	120	1	1	FGFR2, TFAP2A
5410	response to endoplasmic reticulum stress	0.553892	0.808553	1	125	1	1	BRSK2
4384	spindle checkpoint	0.554441	0.810046	1	47	1	1	MAD1L1
11494	response to ketone	0.554652	0.808312	1	95	1	1	SFRP1
5042	response to vitamin	0.555257	0.80829	1	73	1	1	SFRP1
5582	intracellular signal transduction	0.555989	0.545677	18	1917	1	1	ADAM8, AGAP1, BRSK2, CARD11, DAXX, FGFR2, INPP5B, KNDC1, MST1R, PDGFA, RAB40C, SECTM1, SFN, SFRP1, TP73, TSC2, VANGL2, ZAP70
6234	response to starvation	0.557812	0.805472	1	118	1	1	SFRP1
7816	negative regulation of biological process	0.558471	0.523523	32	3186	1	1	ADAM8, BARX1, BARX2, CSNK2B, CTBP1, DAXX, FGFR2, FOXK1, ILF3, MAD1L1, MAPT, NOTCH4, PAX9, PDGFA, PRDM16, SBNO2, SCRIB, SFN, SFRP1, SOX14, SOX15, TBCD, TFAP2A, TFAP2B, TFAP2C, TP73, TRIM26, TRIM29, TSC2, VANGL2, WNT3, WNT3A
4989	regulation of purine nucleotide catabolic process	0.559344	0.606759	6	343	1	1	AGAP1, PTPRN2, SCRIB, SFRP1, SPATA13, TBCD
3190	nucleobase-containing compound transport	0.559538	0.80387	1	141	1	1	ZC3H3
4168	regulation of nucleotide catabolic process	0.559992	0.606107	6	344	1	1	AGAP1, PTPRN2, SCRIB, SFRP1, SPATA13, TBCD
1633	vitamin metabolic process	0.560174	0.803496	1	124	1	1	TCN2
6388	regulation of programmed cell death	0.560413	0.56519	11	1156	1	1	ADAM8, CARD11, DAXX, FGFR2, SCRIB, SFN, SFRP1, TFAP2A, TFAP2B, TP73, WNT3A
2228	regulation of nucleoside metabolic process	0.560507	0.605592	6	344	1	1	AGAP1, PTPRN2, SCRIB, SFRP1, SPATA13, TBCD
8286	positive regulation of binding	0.560667	0.803776	1	79	1	1	WNT3A
[truncated: 10,566 more rows]

## Sheet: Liver
	category	over_represented_pvalue	under_represented_pvalue	numDEInCat	numInCat	over_fdr	under_fdr	genes
[truncated: 12,447 more rows]

[truncated: 3 more sheets: Muscle, Pancreas, Spleen]
