# Supplementary material for: De novo identification of differentially methylated regions in the human genome
Source: Epigenetics Chromatin. 2015 Jan 27;8:6. doi: 10.1186/1756-8935-8-6 (PMC4429355; doi:10.1186/1756-8935-8-6)
Supplement: Supplementary file 3 — Additional file 3: Table S2. True positives, false negatives and false positives (in nucleotides) returned by DMRcate, Bumphunter, comb-p and Probe Lasso for validations on simulated DMRs (Sheet 1), BSmooth calls on the VA vs SA comparison at t cutoff = 10 (Sheet 2), and on the VA vs VAT comparison at t cutoff = 5 (Sheet 3). (XLSX 70.4 KB) DMR, differentially methylated region; SA, subcutaneous adipocyte; VA, visceral adipocyte; VAT, visceral adipose tissue. (XLSX 70 KB) [file 13072_2014_357_MOESM3_ESM.xlsx]

## Sheet: Simulation
Simulated Data (single generation)
DMRcate (C=2)			DMRcate (C=5)			Bumphunter			Comb-p			Probe Lasso
TP	FN	FP	TP	FN	FP	TP	FN	FP	TP	FN	FP	TP	FN	FP
12	1618419	0	23	1618408	0	0	1618431	177	0	1618431	0	3570	1614861	122
158	1618273	0	133	1618298	0	0	1618431	269	0	1618431	0	5865	1612566	186
833	1617598	0	195	1618236	0	0	1618431	270	0	1618431	0	8982	1609449	386
987	1617444	0	405	1618026	0	0	1618431	271	0	1618431	0	15983	1602448	665
1338	1617093	82	650	1617781	0	0	1618431	272	0	1618431	0	25774	1592657	1240
2427	1616004	82	1783	1616648	0	0	1618431	272	3216	1615215	0	55163	1563268	3935
4796	1613635	144	3797	1614634	85	0	1618431	273	4382	1614049	0	97061	1521370	7420
9754	1608677	779	8583	1609848	130	0	1618431	274	5757	1612674	0	150033	1468398	16563
24134	1594297	1616	17300	1601131	812	0	1618431	274	8077	1610354	30	230349	1388082	56307
57490	1560941	7766	39850	1578581	3052	0	1618431	286	11925	1606506	82	270050	1348381	451249
128861	1489570	23420	95341	1523090	9712	0	1618431	286	16977	1601454	195	270050	1348381	520087
184840	1433591	45329	138953	1479478	14810	0	1618431	287	21023	1597408	595	271210	1347221	599833
203938	1414493	53645	155640	1462791	15980	0	1618431	288	30681	1587750	958	271947	1346484	679153
226578	1391853	58270	170373	1448058	17668	0	1618431	304	36838	1581593	1395	272450	1345981	754121
240809	1377622	62441	186417	1432014	19439	0	1618431	304	44914	1573517	2198	272450	1345981	828760
261357	1357074	66030	200687	1417744	20625	0	1618431	304	52143	1566288	2556	272450	1345981	903404
283253	1335178	69393	214760	1403671	22061	0	1618431	306	60905	1557526	4292	272450	1345981	977624
306974	1311457	73050	228454	1389977	23979	0	1618431	308	68936	1549495	5971	273590	1344841	1061202
329358	1289073	77372	247327	1371104	25191	0	1618431	308	82157	1536274	7517	273590	1344841	1131789
349235	1269196	81148	263347	1355084	27724	0	1618431	308	99195	1519236	9419	273590	1344841	1221193
370574	1247857	86626	278515	1339916	29362	0	1618431	309	113345	1505086	12045	273590	1344841	1298602
391570	1226861	91499	295757	1322674	31178	0	1618431	309	127350	1491081	14401	273590	1344841	1376606
408098	1210333	97124	312332	1306099	33848	0	1618431	309	145904	1472527	19214	273590	1344841	1461922
430704	1187727	103825	329872	1288559	35779	0	1618431	309	163125	1455306	23678	273590	1344841	1543368
452668	1165763	110516	344415	1274016	37482	0	1618431	505	177679	1440752	28041	273590	1344841	1624354
475726	1142705	117487	363377	1255054	38168	0	1618431	505	198066	1420365	34305	273590	1344841	1699726
494855	1123576	123503	381897	1236534	40210	0	1618431	1011	218721	1399710	40517	273590	1344841	1782491
515809	1102622	129317	399559	1218872	42110	0	1618431	1013	254115	1364316	45721	273590	1344841	1868212
534712	1083719	136629	415500	1202931	44368	0	1618431	1907	295042	1323389	57640	273590	1344841	1950920
557630	1060801	146439	434791	1183640	46639	0	1618431	1907	343430	1275001	67975	273590	1344841	2039254
579731	1038700	154032	453506	1164925	49005	0	1618431	1986	401410	1217021	79710	273590	1344841	2115054
603063	1015368	160833	476705	1141726	51258	0	1618431	1986	482294	1136137	99439	275941	1342490	2205142
626913	991518	167723	497828	1120603	54217	0	1618431	1986	569687	1048744	125238	275941	1342490	2292503
646310	972121	173571	514357	1104074	57501	0	1618431	2386	670354	948077	161399	275941	1342490	2359507
665956	952475	180344	534436	1083995	59700	0	1618431	2388	808196	810235	222725	275941	1342490	2465535
686697	931734	187762	559694	1058737	63209	0	1618431	2808	951797	666634	307816	278728	1339703	2549444
712869	905562	195331	582267	1036164	65980	0	1618431	2809	1128876	489555	430435	285906	1332525	2626070
734372	884059	201547	603243	1015188	69909	0	1618431	2809	1316826	301605	601509	288709	1329722	2709556
757928	860503	208473	628386	990045	73114	0	1618431	2810	1409110	209321	695596	290091	1328340	2804107
779337	839094	214860	653731	964700	77099	0	1618431	2873	1464502	153929	763089	290091	1328340	2887806
805169	813262	225754	678661	939770	82103	0	1618431	2874	1490340	128091	805162	291923	1326508	2974438
826506	791925	237796	706088	912343	87517	0	1618431	2874	1506814	111617	836333	293299	1325132	3028761
854622	763809	250181	732217	886214	92943	0	1618431	2874	1515928	102503	860303	297678	1320753	3158873
880026	738405	260884	765766	852665	98435	0	1618431	2875	1527443	90988	877238	297678	1320753	3249095
903951	714480	271838	797739	820692	106651	0	1618431	2877	1533953	84478	893384	297678	1320753	3344262
929646	688785	281966	832933	785498	113633	0	1618431	2880	1539824	78607	903980	299086	1319345	3430672
955235	663196	293779	872033	746398	119883	0	1618431	2882	1545161	73270	915700	299086	1319345	3528863
980848	637583	305269	904295	714136	127256	0	1618431	2884	1548402	70029	924719	299086	1319345	3624919
1005206	613225	319355	942882	675549	134724	0	1618431	3461	1550804	67627	935184	300512	1317919	3713193
1037488	580943	334814	981081	637350	144706	0	1618431	3461	1553886	64545	939560	300512	1317919	3816760
1064040	554391	349417	1026091	592340	154084	0	1618431	3718	1557859	60572	946827	300512	1317919	3913268
1094143	524288	364593	1077120	541311	164573	0	1618431	3719	1560107	58324	954450	301965	1316466	4005465
1119487	498944	385281	1125665	492766	177043	0	1618431	3826	1563392	55039	957670	302991	1315440	4108319
1147810	470621	405817	1177102	441329	190398	0	1618431	3826	1564218	54213	961944	302991	1315440	4206013
1177752	440679	425647	1232879	385552	202386	0	1618431	3827	1565136	53295	967771	302991	1315440	4300875
1213710	404721	444066	1286763	331668	216245	0	1618431	3830	1566575	51856	975902	302991	1315440	4399918
1243216	375215	470360	1360136	258295	231077	0	1618431	4131	1567513	50918	980390	302991	1315440	4508637
1283198	335233	495665	1435983	182448	250544	0	1618431	4133	1567763	50668	984338	305599	1312832	4603196
1321546	296885	522724	1499704	118727	269672	0	1618431	4310	1568308	50123	986882	305599	1312832	4699752
1356245	262186	550332	1544268	74163	288872	0	1618431	4568	1568716	49715	987953	305599	1312832	4813098
1396520	221911	581478	1573301	45130	307461	0	1618431	4568	1568809	49622	990834	305599	1312832	4917642
1438289	180142	620582	1591737	26694	325942	0	1618431	4570	1569861	48570	997200	305599	1312832	5024909
1475580	142851	653782	1594909	23522	342902	1	1618430	4992	1571346	47085	1001784	305599	1312832	5119481
1511469	106962	698715	1600577	17854	361951	1	1618430	4996	1573768	44663	1005113	305599	1312832	5234056
1549226	69205	740037	1604897	13534	378401	1	1618430	4997	1575114	43317	1007390	305599	1312832	5345692
1579831	38600	798207	1607634	10797	395673	1	1618430	4998	1575437	42994	1010826	305599	1312832	5448011
1598751	19680	867790	1608596	9835	411284	1	1618430	5357	1575552	42879	1012811	305599	1312832	5560149
1611269	7162	929891	1611282	7149	430024	1	1618430	5358	1577840	40591	1018068	305599	1312832	5677775
1615291	3140	986089	1613524	4907	443716	1	1618430	5360	1579202	39229	1021545	305599	1312832	5788167
1616616	1815	1031562	1614222	4209	457046	1	1618430	5360	1579204	39227	1025608	305599	1312832	5885232
1617438	993	1070960	1615323	3108	474173	1	1618430	5375	1580425	38006	1027398	306989	1311442	6013548
1617443	988	1104691	1615980	2451	490695	1	1618430	5475	1581063	37368	1031134	308021	1310410	6128149
1617445	986	1142349	1615980	2451	507435	1	1618430	5477	1581066	37365	1033159	308021	1310410	6242337
1617449	982	1178652	1616957	1474	522944	1	1618430	5480	1581483	36948	1038295	308021	1310410	6358305
1618428	3	1212575	1617644	787	537887	1	1618430	5482	1582342	36089	1045470	308021	1310410	6477401
1618428	3	1246328	1617644	787	552630	1	1618430	5485	1582526	35905	1049105	308021	1310410	6590143
1618429	2	1281211	1617644	787	569406	1	1618430	5488	1583165	35266	1053524	308021	1310410	6710413
1618429	2	1316565	1617644	787	586670	2	1618429	5489	1584342	34089	1054864	308021	1310410	6828138
1618430	1	1350693	1617644	787	607436	3	1618428	6012	1587181	31250	1058330	308021	1310410	6958225
1618430	1	1386078	1618430	1	625520	4	1618427	6889	1587788	30643	1060518	308021	1310410	7072628
1618430	1	1420314	1618430	1	641265	4	1618427	6893	1588084	30347	1062917	308021	1310410	7203771
1618430	1	1458186	1618430	1	658294	4	1618427	6896	1588425	30006	1066697	308021	1310410	7317349
1618430	1	1488624	1618430	1	676989	4	1618427	6897	1588473	29958	1069974	308021	1310410	7454428
1618430	1	1523808	1618430	1	693919	4	1618427	8248	1588475	29956	1073144	308021	1310410	7577219
1618430	1	1559438	1618430	1	713069	4	1618427	8827	1588513	29918	1075899	309406	1309025	7710184
1618430	1	1597031	1618430	1	731623	4	1618427	8862	1589923	28508	1078359	309406	1309025	7837613
1618430	1	1636472	1618431	0	753314	7	1618424	9164	1590971	27460	1080767	309406	1309025	7971860
1618430	1	1671073	1618431	0	777122	9	1618422	9963	1593411	25020	1083920	309406	1309025	8101112
1618430	1	1704028	1618431	0	794719	9	1618422	10357	1593702	24729	1087107	310331	1308100	8237525
1618430	1	1740932	1618431	0	817741	187	1618244	10362	1593929	24502	1088730	310331	1308100	8369642
1618430	1	1778462	1618431	0	838835	273	1618158	10366	1593929	24502	1090255	310331	1308100	8504401
1618430	1	1815539	1618431	0	856884	288	1618143	11555	1593929	24502	1093975	311310	1307121	8642412
1618430	1	1850308	1618431	0	881622	300	1618131	11560	1594307	24124	1096071	312271	1306160	8779430
1618430	1	1890654	1618431	0	902270	302	1618129	11669	1594308	24123	1098572	313562	1304869	8924054
1618430	1	1926338	1618431	0	924772	445	1617986	11903	1594574	23857	1103609	313562	1304869	9064532
1618430	1	1964031	1618431	0	949791	1389	1617042	12058	1594771	23660	1107296	313562	1304869	9207157
1618430	1	2004433	1618431	0	976655	1661	1616770	12066	1594771	23660	1109170	314540	1303891	9354139
1618430	1	2045980	1618431	0	998523	1890	1616541	12435	1594771	23660	1111227	314540	1303891	9497279
1618430	1	2084163	1618431	0	1022891	2983	1615448	12607	1595261	23170	1112572	317042	1301389	9645038
1618430	1	2120038	1618431	0	1050387	4782	1613649	13424	1595262	23169	1116886	318384	1300047	9792342
1618430	1	2162238	1618431	0	1076862	7455	1610976	14125	1595262	23169	1117841	318384	1300047	9944762
1618430	1	2206525	1618431	0	1103745	9611	1608820	14368	1595854	22577	1119642	318384	1300047	10095629
1618430	1	2248442	1618431	0	1131234	11268	1607163	14625	1595855	22576	1122651	319402	1299029	10252396
1618430	1	2293331	1618431	0	1158579	12746	1605685	15012	1595855	22576	1125285	320533	1297898	10409553
1618430	1	2340897	1618431	0	1184119	15716	1602715	15508	1597271	21160	1127912	320533	1297898	10566772
1618430	1	2383707	1618431	0	1212059	18235	1600196	17894	1597462	20969	1130617	320533	1297898	10724686
1618431	0	2431385	1618431	0	1242633	19900	1598531	19159	1597869	20562	1131142	320533	1297898	10889807
1618431	0	2475888	1618431	0	1267479	21111	1597320	20375	1597869	20562	1131771	320533	1297898	11051218
1618431	0	2527851	1618431	0	1295279	22300	1596131	22174	1597963	20468	1134058	320533	1297898	11216648
1618431	0	2574556	1618431	0	1329783	25746	1592685	24239	1598070	20361	1135733	320968	1297463	11387161
1618431	0	2624346	1618431	0	1359990	30050	1588381	26292	1598380	20051	1138834	320968	1297463	11557390
1618431	0	2672905	1618431	0	1397553	33321	1585110	27989	1598562	19869	1141013	320968	1297463	11728840
1618431	0	2723266	1618431	0	1428668	37659	1580772	29245	1598562	19869	1141017	322033	1296398	11904676
1618431	0	2778775	1618431	0	1458611	41969	1576462	31348	1599389	19042	1144272	323381	1295050	12080100
1618431	0	2827920	1618431	0	1492662	43301	1575130	33588	1599391	19040	1148277	323381	1295050	12256161
1618431	0	2881726	1618431	0	1531866	45208	1573223	34928	1599391	19040	1150047	323381	1295050	12436918
1618431	0	2928774	1618431	0	1570559	46948	1571483	38556	1599392	19039	1150052	323381	1295050	12621667
1618431	0	2975693	1618431	0	1610739	49437	1568994	44302	1599393	19038	1153849	325632	1292799	12804721
1618431	0	3027062	1618431	0	1648032	52682	1565749	50343	1600454	17977	1158018	325632	1292799	12993575
1618431	0	3084241	1618431	0	1684224	57151	1561280	56361	1600454	17977	1159204	325632	1292799	13186020
1618431	0	3139842	1618431	0	1724255	64080	1554351	66893	1600533	17898	1162154	325632	1292799	13378362
1618431	0	3197103	1618431	0	1761780	67689	1550742	80835	1600533	17898	1166495	325632	1292799	13577692
1618431	0	3249508	1618431	0	1800835	72922	1545509	97449	1601307	17124	1168826	325632	1292799	13773852
1618431	0	3304639	1618431	0	1844778	77553	1540878	132191	1601307	17124	1170421	325632	1292799	13976059
1618431	0	3363745	1618431	0	1883817	81501	1536930	182375	1601308	17123	1172060	325632	1292799	14185554
1618431	0	3424535	1618431	0	1924218	84306	1534125	276869	1602269	16162	1172743	325814	1292617	14393456
1618431	0	3482500	1618431	0	1971709	87274	1531157	433577	1602269	16162	1177045	325814	1292617	14603868
1618431	0	3553668	1618431	0	2015483	91849	1526582	729044	1602269	16162	1177631	325814	1292617	14815214
1618431	0	3617602	1618431	0	2062634	100216	1518215	1251988	1602544	15887	1180592	325814	1292617	15035039
1618431	0	3681756	1618431	0	2102380	104723	1513708	2080115	1602571	15860	1185942	325814	1292617	15258050
1618431	0	3748075	1618431	0	2152694	109659	1508772	3380277	1602619	15812	1186413	327045	1291386	15482313
1618431	0	3819607	1618431	0	2196862	114324	1504107	5146330	1602734	15697	1191694	331471	1286960	15705048
1618431	0	3886737	1618431	0	2240264	117530	1500901	7239021	1602735	15696	1193516	332842	1285589	15939033
1618431	0	3958789	1618431	0	2291968	122213	1496218	9302656	1602834	15597	1197145	334260	1284171	16170739
1618431	0	4032351	1618431	0	2343898	126994	1491437	11058802	1602946	15485	1200873	334857	1283574	16410342
1618431	0	4110511	1618431	0	2396495	134235	1484196	12469582	1602946	15485	1203179	334857	1283574	16654242
1618431	0	4188343	1618431	0	2449384	140181	1478250	13508787	1602946	15485	1205171	334857	1283574	16903573
1618431	0	4264083	1618431	0	2502489	144927	1473504	14259798	1603386	15045	1208609	334857	1283574	17157331
1618431	0	4336891	1618431	0	2557620	151048	1467383	14782084	1604333	14098	1212367	334857	1283574	17412165
1618431	0	4420887	1618431	0	2615441	158419	1460012	15154198	1604334	14097	1215324	336162	1282269	17675670
1618431	0	4508475	1618431	0	2669649	162564	1455867	15427533	1604958	13473	1218760	336276	1282155	17943643
1618431	0	4597916	1618431	0	2729158	164966	1453465	15659928	1604958	13473	1222222	336276	1282155	18215085
1618431	0	4694028	1618431	0	2797915	168692	1449739	15897212	1604959	13472	1225531	336824	1281607	18488429
1618431	0	4780880	1618431	0	2860497	177672	1440759	16153393	1605029	13402	1226971	336824	1281607	18769645
1618431	0	4876236	1618431	0	2925066	183179	1435252	16489416	1605029	13402	1231799	336824	1281607	19061191
1618431	0	4968935	1618431	0	2998635	190302	1428129	16976141	1605747	12684	1240096	336824	1281607	19351517
1618431	0	5059494	1618431	0	3064857	198758	1419673	17629570	1605748	12683	1243635	337047	1281384	19655917
1618431	0	5151419	1618431	0	3136365	204103	1414328	18471635	1605748	12683	1246836	338737	1279694	19960116
1618431	0	5249152	1618431	0	3210774	210048	1408383	19393468	1606468	11963	1248522	340041	1278390	20271322
1618431	0	5343807	1618431	0	3283339	218559	1399872	20326409	1606471	11960	1254117	341294	1277137	20589784
1618431	0	5452393	1618431	0	3355960	228538	1389893	21199062	1607026	11405	1261277	341294	1277137	20916950
1618431	0	5557692	1618431	0	3436911	238604	1379827	21941477	1607140	11291	1265065	341294	1277137	21250250
1618431	0	5676007	1618431	0	3531424	247288	1371143	22525904	1607140	11291	1269798	341295	1277136	21595195
1618431	0	5791450	1618431	0	3610868	256396	1362035	23000960	1607140	11291	1273581	341295	1277136	21943843
1618431	0	5903460	1618431	0	3691899	267262	1351169	23324742	1607140	11291	1278141	342843	1275588	22302041
1618431	0	6017007	1618431	0	3785721	276177	1342254	23592551	1607140	11291	1280733	344286	1274145	22665729
1618431	0	6137625	1618431	0	3876820	285259	1333172	23769514	1607737	10694	1290474	344286	1274145	23047603
1618431	0	6267146	1618431	0	3971108	293265	1325166	23924461	1608826	9605	1295269	344286	1274145	23433674
1618431	0	6397311	1618431	0	4078059	302482	1315949	24063102	1608826	9605	1297816	344286	1274145	23830013
1618431	0	6524612	1618431	0	4177112	313223	1305208	24167150	1609172	9259	1307806	344286	1274145	24233258
1618431	0	6647931	1618431	0	4291569	325204	1293227	24261895	1609380	9051	1313357	344286	1274145	24660665
1618431	0	6783616	1618431	0	4407156	342182	1276249	24335037	1609403	9028	1317376	344286	1274145	25089961
1618431	0	6938575	1618431	0	4520454	363171	1255260	24415388	1609910	8521	1323676	344286	1274145	25536313
1618431	0	7089292	1618431	0	4634096	378942	1239489	24487770	1609910	8521	1332188	344286	1274145	25992032
1618431	0	7240598	1618431	0	4763019	396472	1221959	24560645	1609911	8520	1339993	345345	1273086	26466597
1618431	0	7405492	1618431	0	4898125	410499	1207932	24624405	1609912	8519	1345768	346569	1271862	26951960
1618431	0	7561273	1618431	0	5035457	426581	1191850	24684625	1609912	8519	1355477	346569	1271862	27456194
1618431	0	7731874	1618431	0	5181122	439179	1179252	24743159	1609913	8518	1364026	346569	1271862	27974273
1618431	0	7917963	1618431	0	5320518	454564	1163867	24804328	1610518	7913	1374285	346569	1271862	28517456
1618431	0	8108915	1618431	0	5481857	481092	1137339	24866948	1610518	7913	1381147	347711	1270720	29074537
1618431	0	8291145	1618431	0	5655808	499143	1119288	24924644	1610519	7912	1387650	349095	1269336	29649280
1618431	0	8492378	1618431	0	5842261	520665	1097766	24993179	1610614	7817	1397629	349143	1269288	30255929
1618431	0	8717067	1618431	0	6020440	543385	1075046	25049643	1610866	7565	1404689	349143	1269288	30883755
1618431	0	8940063	1618431	0	6226397	571521	1046910	25119841	1611178	7253	1415956	349143	1269288	31533029
1618431	0	9186489	1618431	0	6438784	589622	1028809	25191454	1611179	7252	1431377	349462	1268969	32216222
1618431	0	9440771	1618431	0	6652957	611382	1007049	25252523	1611266	7165	1440461	349463	1268968	32930392
1618431	0	9706905	1618431	0	6868174	631277	987154	25305882	1611266	7165	1450706	352207	1266224	33674523
1618431	0	9994950	1618431	0	7088434	654789	963642	25357874	1611432	6999	1469502	352207	1266224	34457781
1618431	0	10285790	1618431	0	7352319	673116	945315	25431161	1611433	6998	1483862	352207	1266224	35282789
1618431	0	10620865	1618431	0	7627888	696296	922135	25504662	1611434	6997	1495395	354410	1264021	36148435
1618431	0	10947309	1618431	0	7921909	718273	900158	25577596	1611977	6454	1519448	355358	1263073	37065882
1618431	0	11316579	1618431	0	8242467	735563	882868	25640537	1611978	6453	1541006	355871	1262560	38039011
1618431	0	11708358	1618431	0	8582411	755241	863190	25700801	1611979	6452	1558166	357396	1261035	39073469
1618431	0	12090670	1618431	0	8945669	773753	844678	25765542	1611979	6452	1578137	359920	1258511	40174542
1618431	0	12518639	1618431	0	9341874	792226	826205	25829421	1612093	6338	1603277	364070	1254361	41356468
1618431	0	13003799	1618431	0	9812586	812058	806373	25895394	1612094	6337	1627707	364901	1253530	42627994
1618431	0	13505166	1618431	0	10283462	832060	786371	25958488	1612703	5728	1655841	369672	1248759	44003485
1618431	0	14079219	1618431	0	10811646	850840	767591	26023798	1612704	5727	1687548	377544	1240887	45500389
1618431	0	14643556	1618431	0	11422085	870652	747779	26089874	1613071	5360	1729301	379428	1239003	47145419
1618431	0	15369427	1618431	0	12093111	890272	728159	26152216	1613100	5331	1769476	383304	1235127	48964796
1618431	0	16155345	1618431	0	12835143	903680	714751	26218304	1613101	5330	1821948	389743	1228688	50992015
1618431	0	17079637	1618431	0	13702192	922917	695514	26283924	1613101	5330	1880655	406966	1211465	53272763
1618431	0	18157569	1618431	0	14720829	944867	673564	26347091	1613472	4959	1946164	411979	1206452	55899012
1618431	0	19382840	1618431	0	15969802	964700	653731	26416874	1613957	4474	2048964	425932	1192499	58966967
1618431	0	20918674	1618431	0	17561549	987235	631196	26485448	1614029	4402	2172785	440631	1177800	62641956
1618431	0	22851545	1618431	0	19544502	1009565	608866	26558888	1614516	3915	2327556	467607	1150824	67188346
1618431	0	25433908	1618431	0	22228772	1036045	582386	26640029	1614877	3554	2577975	506651	1111780	73114560
1618431	0	29260068	1618431	0	26290915	1054081	564350	26710227	1616460	1971	2927832	551256	1067175	81527057
1618431	0	35754358	1618431	0	33389334	1077622	540809	26780402	1618343	88	3905037	670074	948357	95508754
1618431	0	63058808	1618431	0	63058808	1100665	517766	26844707	1618431	0	63058808	1618431	0	149023483

## Sheet: VA vs. SA, BSmooth |t| = 10
VA vs. SA
DMRcate (C=2)			Bumphunter			Comb-p			Probe Lasso
TP	FN	FP	TP	FN	FP	TP	FN	FP	TP	FN	FP
0	2053056	94	0	2053056	2	0	2053056	0	1710	2051346	2853
0	2053056	420	1	2053055	4	0	2053056	0	1710	2051346	8629
0	2053056	565	388	2052668	4945	0	2053056	0	6116	2046940	15727
0	2053056	1226	455	2052601	5317	0	2053056	0	6116	2046940	33640
359	2052697	1996	1200	2051856	8422	0	2053056	0	8904	2044152	59702
1171	2051885	3416	1205	2051851	13658	0	2053056	0	13283	2039773	95615
3536	2049520	6740	1206	2051850	15108	0	2053056	0	20422	2032634	187378
8894	2044162	19565	1211	2051845	15227	0	2053056	0	40275	2012781	324366
22393	2030663	43450	2007	2051049	15276	0	2053056	0	58108	1994948	498448
33088	2019968	84766	2011	2051045	21629	0	2053056	0	67317	1985739	623243
60256	1992800	190739	3467	2049589	26464	0	2053056	0	72358	1980698	690046
75322	1977734	256008	3562	2049494	26921	0	2053056	0	77262	1975794	756716
80619	1972437	284044	3648	2049408	30105	0	2053056	0	80828	1972228	820747
83126	1969930	308320	4588	2048468	32287	0	2053056	0	88418	1964638	890485
88695	1964361	334283	4760	2048296	34247	0	2053056	0	90273	1962783	959179
92638	1960418	361544	5293	2047763	35874	0	2053056	0	93214	1959842	1031587
96858	1956198	390493	5350	2047706	39609	0	2053056	0	99313	1953743	1098288
99559	1953497	415002	6352	2046704	41258	0	2053056	0	102478	1950578	1171276
104658	1948398	439922	6627	2046429	41685	218	2052838	1	105366	1947690	1243884
109604	1943452	465663	6674	2046382	43627	844	2052212	305	108095	1944961	1314063
111760	1941296	491088	7515	2045541	43902	844	2052212	752	108618	1944438	1391287
113579	1939477	520947	8013	2045043	50466	1019	2052037	1287	113031	1940025	1459926
116706	1936350	547442	8587	2044469	52592	1407	2051649	2958	114064	1938992	1538518
118619	1934437	578058	9071	2043985	57655	1501	2051555	3771	116207	1936849	1613275
121563	1931493	605239	9298	2043758	61195	2677	2050379	5303	118913	1934143	1688237
123184	1929872	632975	9310	2043746	62422	2983	2050073	5931	120551	1932505	1763617
125761	1927295	656134	9312	2043744	63766	3927	2049129	7452	121188	1931868	1843007
127916	1925140	680324	9313	2043743	64397	4532	2048524	10817	124241	1928815	1918766
129770	1923286	711882	9511	2043545	66874	4819	2048237	11202	127794	1925262	1993063
132243	1920813	737158	9516	2043540	68988	5381	2047675	13538	129970	1923086	2072902
133358	1919698	763592	12082	2040974	73672	7628	2045428	15339	132476	1920580	2150512
134759	1918297	792558	12550	2040506	82067	8630	2044426	19720	134212	1918844	2229137
136828	1916228	823742	12553	2040503	98674	10328	2042728	23704	136589	1916467	2302671
137918	1915138	849744	13308	2039748	100248	11616	2041440	29017	138566	1914490	2388941
140027	1913029	875248	13435	2039621	102336	12631	2040425	34383	139643	1913413	2469569
141384	1911672	911015	13751	2039305	108416	12827	2040229	36970	141116	1911940	2545442
144042	1909014	945969	14104	2038952	110501	14427	2038629	42200	145300	1907756	2631647
144762	1908294	978964	14448	2038608	112998	17705	2035351	51073	146702	1906354	2693656
147317	1905739	1011805	14552	2038504	115698	18653	2034403	55840	149006	1904050	2798441
149271	1903785	1042733	15735	2037321	122900	19672	2033384	61873	154584	1898472	2866952
149792	1903264	1068448	15739	2037317	123433	21594	2031462	68994	158425	1894631	2959068
151121	1901935	1097424	15932	2037124	126919	24532	2028524	76006	161033	1892023	3043956
152160	1900896	1128154	15933	2037123	129141	25207	2027849	82134	163292	1889764	3129826
153703	1899353	1162885	16917	2036139	137377	28223	2024833	93246	164776	1888280	3216154
154067	1898989	1199746	16919	2036137	140009	29227	2023829	98736	166859	1886197	3302712
155671	1897385	1233263	16922	2036134	143213	30858	2022198	105264	170784	1882272	3387510
157043	1896013	1267955	17069	2035987	146059	33889	2019167	110451	173218	1879838	3475111
158329	1894727	1297689	18006	2035050	149555	35331	2017725	113926	174203	1878853	3564786
158718	1894338	1335842	18010	2035046	158236	35985	2017071	124328	174607	1878449	3653605
159338	1893718	1371769	18086	2034970	163036	38498	2014558	132738	174978	1878078	3745028
161325	1891731	1406846	18100	2034956	165375	41530	2011526	138985	175566	1877490	3837699
162297	1890759	1441169	18361	2034695	170245	43399	2009657	148010	177226	1875830	3928583
163763	1889293	1475105	18601	2034455	172844	44122	2008934	155488	177787	1875269	4023311
165130	1887926	1509317	18630	2034426	174114	46095	2006961	160386	178231	1874825	4116968
165945	1887111	1545382	19297	2033759	178676	47933	2005123	167844	179941	1873115	4210795
166768	1886288	1578525	19857	2033199	180562	49016	2004040	176495	180614	1872442	4305182
168459	1884597	1613857	19860	2033196	186298	50931	2002125	183216	180710	1872346	4402410
168803	1884253	1652183	19985	2033071	191772	52576	2000480	194863	181312	1871744	4499039
169761	1883295	1686604	20121	2032935	195132	54867	1998189	204789	182772	1870284	4596074
171617	1881439	1732128	20194	2032862	198010	57042	1996014	215644	184028	1869028	4693736
173049	1880007	1766338	21870	2031186	201223	60308	1992748	221362	185046	1868010	4792318
173899	1879157	1798388	21937	2031119	210522	61982	1991074	233409	185704	1867352	4891430
174011	1879045	1835986	23033	2030023	215623	63445	1989611	243785	186450	1866606	4992685
174936	1878120	1875288	23067	2029989	223761	65443	1987613	251635	190841	1862215	5090121
176205	1876851	1913749	23067	2029989	233725	66615	1986441	263967	191737	1861319	5191960
177576	1875480	1951006	23068	2029988	237920	67743	1985313	273009	191838	1861218	5296039
178535	1874521	1988120	23068	2029988	239822	69215	1983841	285973	192794	1860262	5399244
179634	1873422	2027598	23216	2029840	242668	70635	1982421	299992	193238	1859818	5499665
181329	1871727	2071513	23338	2029718	251089	73775	1979281	310915	193908	1859148	5610083
182194	1870862	2112083	23341	2029715	254364	74679	1978377	321253	194848	1858208	5716323
182909	1870147	2149390	24989	2028067	260529	75761	1977295	334761	195742	1857314	5820268
183830	1869226	2192329	25114	2027942	265320	76943	1976113	344552	196973	1856083	5931057
184398	1868658	2228319	25115	2027941	270235	79058	1973998	353403	197481	1855575	6040150
185233	1867823	2271147	25270	2027786	277338	80551	1972505	366787	198247	1854809	6149782
185746	1867310	2315398	25439	2027617	281949	82402	1970654	377133	199375	1853681	6262115
186220	1866836	2360330	25442	2027614	285934	85769	1967287	398030	199972	1853084	6362564
186336	1866720	2403727	26327	2026729	297579	88595	1964461	417539	201107	1851949	6485537
186590	1866466	2452190	26328	2026728	306237	89863	1963193	433856	201578	1851478	6600843
187439	1865617	2493364	27323	2025733	311012	91293	1961763	450667	203201	1849855	6716006
187792	1865264	2537232	27714	2025342	315292	92950	1960106	463693	203201	1849855	6832808
188055	1865001	2582039	27715	2025341	319778	94187	1958869	476824	204653	1848403	6948400
188796	1864260	2623464	27847	2025209	326607	94638	1958418	496985	204896	1848160	7056122
188991	1864065	2675112	28122	2024934	330627	96445	1956611	513802	206425	1846631	7187119
189328	1863728	2724657	28122	2024934	342337	98068	1954988	530529	206663	1846393	7303091
189334	1863722	2765407	28123	2024933	355330	101267	1951789	548255	206712	1846344	7430467
190925	1862131	2809872	28406	2024650	365794	102519	1950537	566023	207742	1845314	7553555
191656	1861400	2855604	28414	2024642	373684	103886	1949170	584839	209458	1843598	7675355
191964	1861092	2902931	28519	2024537	381471	106445	1946611	603188	209957	1843099	7793146
192008	1861048	2960470	29111	2023945	394071	109510	1943546	627017	210813	1842243	7928374
192788	1860268	3009136	29254	2023802	411054	110712	1942344	642588	216463	1836593	8051407
193410	1859646	3068647	29293	2023763	418511	112265	1940791	659049	216499	1836557	8181400
193890	1859166	3115972	29293	2023763	425488	114601	1938455	679736	217729	1835327	8311132
193963	1859093	3161845	29507	2023549	432516	116294	1936762	702015	219571	1833485	8431843
194634	1858422	3210984	29719	2023337	439050	118067	1934989	725731	222399	1830657	8573390
194794	1858262	3263609	29777	2023279	457888	119883	1933173	748685	222703	1830353	8707318
195176	1857880	3309009	30075	2022981	468456	121374	1931682	773424	223277	1829779	8844734
195229	1857827	3361686	30458	2022598	477794	123860	1929196	797014	223277	1829779	8983073
195908	1857148	3416121	30753	2022303	490278	125622	1927434	823335	224084	1828972	9122027
196023	1857033	3470125	30873	2022183	503806	128136	1924920	844379	224556	1828500	9262389
196175	1856881	3526523	31262	2021794	519497	129707	1923349	871788	225039	1828017	9404115
196296	1856760	3575777	31682	2021374	533355	132302	1920754	901465	225888	1827168	9547961
197572	1855484	3628010	31731	2021325	541155	133449	1919607	935541	226549	1826507	9693801
197802	1855254	3687783	31731	2021325	555987	135344	1917712	976192	227093	1825963	9840203
198337	1854719	3753638	31849	2021207	575694	135881	1917175	1009581	230743	1822313	9986406
198957	1854099	3807197	32009	2021047	589346	137174	1915882	1042403	230773	1822283	10137350
199148	1853908	3863336	32009	2021047	601394	138930	1914126	1078200	230919	1822137	10288839
199656	1853400	3923387	32587	2020469	611501	141831	1911225	1110435	231904	1821152	10443543
200501	1852555	3984930	32649	2020407	639555	142256	1910800	1143031	233089	1819967	10598089
200677	1852379	4053236	33678	2019378	651523	143522	1909534	1176105	234144	1818912	10754540
200720	1852336	4117597	33678	2019378	673852	144804	1908252	1213737	235998	1817058	10913957
201204	1851852	4178325	33678	2019378	701754	145343	1907713	1249003	238293	1814763	11073953
202201	1850855	4239969	33679	2019377	725362	147266	1905790	1288422	238411	1814645	11237933
202418	1850638	4304499	33679	2019377	754095	148783	1904273	1333811	239092	1813964	11403296
202509	1850547	4363659	33875	2019181	770953	150760	1902296	1372865	239510	1813546	11568789
203118	1849938	4438033	33899	2019157	792854	151193	1901863	1410561	240137	1812919	11739814
203132	1849924	4505489	35132	2017924	833074	152755	1900301	1447708	242601	1810455	11911459
203326	1849730	4569660	35132	2017924	855274	154089	1898967	1489265	242811	1810245	12086233
203490	1849566	4637958	35429	2017627	885669	154842	1898214	1526342	242959	1810097	12261052
204319	1848737	4706194	35821	2017235	905803	155938	1897118	1571263	243716	1809340	12442403
204452	1848604	4784314	35952	2017104	928239	157120	1895936	1617228	245540	1807516	12622739
205107	1847949	4860099	35952	2017104	961170	157976	1895080	1665846	245937	1807119	12806676
205651	1847405	4933809	36325	2016731	991183	159813	1893243	1717835	246268	1806788	12993723
205926	1847130	5009735	36486	2016570	1010838	161420	1891636	1770204	247421	1805635	13181850
205928	1847128	5084792	36889	2016167	1027782	161787	1891269	1816209	248187	1804869	13370546
206164	1846892	5165547	37081	2015975	1060353	163486	1889570	1873365	249810	1803246	13568461
206291	1846765	5236629	37143	2015913	1085149	164916	1888140	1927039	250260	1802796	13766454
206653	1846403	5323612	37144	2015912	1110713	167042	1886014	1991651	250587	1802469	13953134
206655	1846401	5402959	37211	2015845	1140099	167946	1885110	2041835	250587	1802469	14171986
206814	1846242	5489555	37516	2015540	1189925	168703	1884353	2101907	251785	1801271	14378116
207512	1845544	5580922	37516	2015540	1223895	170139	1882917	2157482	251785	1801271	14586796
207746	1845310	5670275	37737	2015319	1261113	171768	1881288	2209083	253742	1799314	14801344
207783	1845273	5753783	37821	2015235	1285362	172514	1880542	2259353	254623	1798433	15018017
207881	1845175	5848242	37821	2015235	1329135	173031	1880025	2327767	255283	1797773	15238380
208139	1844917	5937746	37899	2015157	1380761	173952	1879104	2386792	255315	1797741	15462948
208141	1844915	6033736	37996	2015060	1434482	174897	1878159	2453270	256579	1796477	15689603
208907	1844149	6121523	38496	2014560	1474793	175654	1877402	2520448	256618	1796438	15922039
208909	1844147	6225913	38798	2014258	1516359	176340	1876716	2602561	257676	1795380	16158260
209943	1843113	6323560	38874	2014182	1573082	176699	1876357	2670387	258389	1794667	16398186
209989	1843067	6414701	38955	2014101	1624595	177428	1875628	2742378	258907	1794149	16642962
210158	1842898	6513485	38955	2014101	1670418	177493	1875563	2823789	261179	1791877	16889960
210537	1842519	6626961	38983	2014073	1711593	177940	1875116	2921735	263842	1789214	17139260
210952	1842104	6751636	39680	2013376	1767616	178245	1874811	2997089	265034	1788022	17398824
211130	1841926	6860383	39945	2013111	1825367	178696	1874360	3082840	265750	1787306	17660110
211133	1841923	6965120	39947	2013109	1882965	179507	1873549	3178989	266361	1786695	17930188
211465	1841591	7072233	39948	2013108	1943793	180450	1872606	3269069	267374	1785682	18204854
211548	1841508	7193234	40018	2013038	2015876	182360	1870696	3358262	268418	1784638	18483725
212242	1840814	7319301	40019	2013037	2087296	183617	1869439	3456239	269651	1783405	18768302
213469	1839587	7436405	40536	2012520	2156212	184085	1868971	3552676	269721	1783335	19059938
213521	1839535	7564770	40536	2012520	2227209	184939	1868117	3647260	270831	1782225	19355461
213812	1839244	7693743	40761	2012295	2300145	185831	1867225	3736857	271703	1781353	19660117
213900	1839156	7836712	40762	2012294	2383859	186402	1866654	3828951	271891	1781165	19970373
213903	1839153	7977144	41074	2011982	2481711	186484	1866572	3931495	273968	1779088	20288467
214880	1838176	8114416	41518	2011538	2569745	187400	1865656	4040508	274505	1778551	20613995
215328	1837728	8245350	41774	2011282	2686824	188355	1864701	4133256	275062	1777994	20946815
216174	1836882	8401561	42303	2010753	2797914	189270	1863786	4240700	275582	1777474	21288373
216838	1836218	8531926	42572	2010484	2900545	189825	1863231	4346892	276050	1777006	21637640
217128	1835928	8680546	42572	2010484	3023011	189841	1863215	4461025	276745	1776311	21995168
217352	1835704	8835238	43027	2010029	3146424	190370	1862686	4587085	276797	1776259	22356811
217580	1835476	8991763	43027	2010029	3277798	190840	1862216	4725294	278486	1774570	22742321
217729	1835327	9166501	43327	2009729	3402148	191592	1861464	4856920	279344	1773712	23130218
218864	1834192	9335840	43327	2009729	3552560	192250	1860806	4998957	280427	1772629	23528788
218999	1834057	9511298	43327	2009729	3678997	193582	1859474	5120622	283387	1769669	23936708
219842	1833214	9692267	43327	2009729	3827342	193607	1859449	5268251	285027	1768029	24358862
220385	1832671	9884660	43327	2009729	3979362	194047	1859009	5411421	285976	1767080	24794231
220601	1832455	10069059	43350	2009706	4144833	194831	1858225	5565946	286379	1766677	25243284
220699	1832357	10275060	43351	2009705	4307667	195304	1857752	5724478	287044	1766012	25707471
220808	1832248	10475458	43351	2009705	4498937	195906	1857150	5873430	289385	1763671	26184856
220993	1832063	10688129	43620	2009436	4680379	197390	1855666	6039911	291921	1761135	26678105
220994	1832062	10909240	43620	2009436	4875969	197788	1855268	6229863	292455	1760601	27191439
221412	1831644	11147131	43724	2009332	5076186	198682	1854374	6413564	293050	1760006	27721965
221413	1831643	11393313	43724	2009332	5280984	199330	1853726	6602129	293204	1759852	28275358
221683	1831373	11625839	44349	2008707	5484485	200949	1852107	6817531	294845	1758211	28847890
222559	1830497	11886156	44350	2008706	5694230	201473	1851583	7025019	295536	1757520	29440017
222757	1830299	12170746	44569	2008487	5887540	202428	1850628	7257913	296935	1756121	30064852
223177	1829879	12454051	45010	2008046	6108272	203132	1849924	7492553	297724	1755332	30713498
224221	1828835	12749975	45010	2008046	6337870	203952	1849104	7750202	299570	1753486	31390306
224738	1828318	13055314	45361	2007695	6553224	204706	1848350	8013374	300750	1752306	32100170
224789	1828267	13371776	45581	2007475	6780840	205259	1847797	8293116	303606	1749450	32840742
224976	1828080	13712287	45719	2007337	6998373	206176	1846880	8570677	306151	1746905	33625140
224978	1828078	14075406	45766	2007290	7210634	206937	1846119	8875501	307912	1745144	34449179
224981	1828075	14458032	46086	2006970	7450387	207396	1845660	9175692	309386	1743670	35317275
225053	1828003	14859549	46086	2006970	7681388	207758	1845298	9519237	312579	1740477	36247161
225240	1827816	15266276	46298	2006758	7878426	209312	1843744	9884791	313705	1739351	37229637
225910	1827146	15731599	46433	2006623	8092462	209765	1843291	10283233	315767	1737289	38278022
226084	1826972	16216319	46679	2006377	8332863	210276	1842780	10738839	317758	1735298	39407841
226892	1826164	16721288	46680	2006376	8537306	210590	1842466	11236192	318988	1734068	40621141
227364	1825692	17284008	46692	2006364	8762979	211792	1841264	11831378	321202	1731854	41932930
227852	1825204	17907514	46815	2006241	9008987	213831	1839225	12471511	322535	1730521	43362459
227991	1825065	18587498	46815	2006241	9217046	215573	1837483	13211576	324671	1728385	44929037
228509	1824547	19332347	46898	2006158	9449433	216652	1836404	14059518	328464	1724592	46654857
228848	1824208	20164595	47014	2006042	9661242	217477	1835579	15052012	330659	1722397	48594120
228848	1824208	21104737	47689	2005367	9895452	219368	1833688	16083443	332997	1720059	50777258
229020	1824036	22147977	47890	2005166	10134249	221107	1831949	17461450	335191	1717865	53285613
229998	1823058	23408026	47890	2005166	10345961	222511	1830545	19151643	338807	1714249	56214144
230549	1822507	24884094	48094	2004962	10562555	223850	1829206	21388916	340726	1712330	59723601
231080	1821976	26750466	48342	2004714	10759447	225829	1827227	24212506	345186	1707870	64074925
232516	1820540	29251304	48342	2004714	10955762	228633	1824423	28317533	349369	1703687	69752363
233194	1819862	32670772	48474	2004582	11132598	230069	1822987	34681378	352647	1700409	77799999
233706	1819350	38775228	48621	2004435	11313296	232167	1820889	45316148	360515	1692541	91221805
235911	1817145	61967853	48689	2004367	11508608	235911	1817145	61967853	377180	1675876	143062132

## Sheet: VA vs. VAT, BSmooth |t| =5
VA vs. VAT
DMRcate (C=2)			Bumphunter			Comb-p			Probe Lasso
TP	FN	FP	TP	FN	FP	TP	FN	FP	TP	FN	FP
0	2360462	8	0	2360462	2	0	2360462	0	0	2360462	95522
0	2360462	41	0	2360462	2	0	2360462	0	0	2360462	261825
0	2360462	106	0	2360462	2	0	2360462	0	1011	2359451	390622
0	2360462	547	0	2360462	2	0	2360462	0	1128	2359334	541195
0	2360462	973	0	2360462	2	0	2360462	0	1188	2359274	674730
91	2360371	1898	0	2360462	2	0	2360462	0	1323	2359139	804310
227	2360235	5520	0	2360462	3	0	2360462	0	1323	2359139	938992
227	2360235	13036	0	2360462	3	0	2360462	93	1323	2359139	1088527
1592	2358870	34061	0	2360462	3	0	2360462	432	1978	2358484	1231060
4263	2356199	76816	0	2360462	3	0	2360462	1805	1978	2358484	1374484
11883	2348579	160308	0	2360462	3	1	2360461	2871	2291	2358171	1510844
15200	2345262	225704	0	2360462	3	21	2360441	4256	2466	2357996	1661868
17313	2343149	241924	0	2360462	3	120	2360342	5467	2558	2357904	1803913
18706	2341756	266252	0	2360462	3	660	2359802	7734	3438	2357024	1949117
19948	2340514	291404	0	2360462	3	669	2359793	8289	3576	2356886	2094366
20727	2339735	313458	0	2360462	4	669	2359793	11881	4109	2356353	2238135
21210	2339252	334227	0	2360462	4	976	2359486	14646	4448	2356014	2375122
22141	2338321	357594	0	2360462	4	976	2359486	15300	4448	2356014	2527367
23142	2337320	380696	0	2360462	4	1592	2358870	16549	4697	2355765	2678859
23771	2336691	401807	0	2360462	5	2298	2358164	17831	4729	2355733	2825113
24391	2336071	423161	0	2360462	5	2298	2358164	18624	4729	2355733	2979434
25362	2335100	444208	0	2360462	5	2462	2358000	20769	5010	2355452	3126493
26074	2334388	466395	0	2360462	6	2502	2357960	23182	5010	2355452	3280366
27001	2333461	485641	0	2360462	6	2537	2357925	24886	5011	2355451	3426084
28277	2332185	506960	0	2360462	6	2537	2357925	27936	5011	2355451	3585841
29312	2331150	531340	0	2360462	6	2537	2357925	29837	5474	2354988	3734567
30402	2330060	553636	0	2360462	6	2623	2357839	31819	5839	2354623	3894816
31107	2329355	574823	0	2360462	6	2743	2357719	34483	6639	2353823	4046410
31734	2328728	596561	0	2360462	7	2940	2357522	37251	6829	2353633	4208401
32414	2328048	621496	0	2360462	7	3640	2356822	39703	6847	2353615	4363543
32902	2327560	646747	0	2360462	7	3714	2356748	40542	7409	2353053	4521985
34561	2325901	671298	0	2360462	7	3887	2356575	42710	7427	2353035	4682911
35500	2324962	696149	0	2360462	8	4175	2356287	45126	7428	2353034	4837759
35938	2324524	723113	0	2360462	35	4267	2356195	49367	8182	2352280	5005065
37093	2323369	748069	0	2360462	35	4667	2355795	53096	8992	2351470	5166460
37556	2322906	772182	0	2360462	36	4671	2355791	60338	10433	2350029	5318183
39008	2321454	794391	0	2360462	37	4790	2355672	64982	11410	2349052	5490607
40134	2320328	820172	0	2360462	37	5574	2354888	71661	11978	2348484	5650594
40674	2319788	842037	0	2360462	37	5662	2354800	73359	12222	2348240	5820778
41852	2318610	863528	1	2360461	37	6089	2354373	74997	12561	2347901	5990023
42052	2318410	890945	1	2360461	1003	6120	2354342	76054	12562	2347900	6158531
42220	2318242	915136	1	2360461	1005	6258	2354204	82848	12670	2347792	6328716
42507	2317955	942615	1	2360461	1006	6312	2354150	87380	13041	2347421	6493366
42740	2317722	968203	1	2360461	1008	6939	2353523	89645	13203	2347259	6668937
44170	2316292	989658	1	2360461	1409	6939	2353523	93162	13316	2347146	6838222
44295	2316167	1018619	1	2360461	1411	6939	2353523	97105	14083	2346379	7016039
45936	2314526	1046635	2	2360460	1412	6939	2353523	99034	14393	2346069	7188801
47083	2313379	1075717	2	2360460	1414	7180	2353282	102451	14395	2346067	7366288
48336	2312126	1104591	2	2360460	1414	7180	2353282	104434	14395	2346067	7540583
49332	2311130	1137708	2	2360460	1774	7640	2352822	106429	14468	2345994	7721645
50854	2309608	1166022	2	2360460	1777	8138	2352324	109763	14865	2345597	7902150
52515	2307947	1197724	2	2360460	1852	8138	2352324	111980	14901	2345561	8082529
53139	2307323	1224788	2	2360460	1854	8138	2352324	115490	14901	2345561	8262471
54895	2305567	1252732	3	2360459	1856	8312	2352150	119365	15154	2345308	8448696
56084	2304378	1280547	4	2360458	1926	8430	2352032	122378	15981	2344481	8632780
56611	2303851	1305759	4	2360458	1981	8552	2351910	124472	15981	2344481	8818150
57632	2302830	1333154	4	2360458	2378	8727	2351735	127716	16211	2344251	8999923
58604	2301858	1366706	4	2360458	2399	9716	2350746	132472	16532	2343930	9193270
58976	2301486	1397841	4	2360458	2632	9716	2350746	138406	16604	2343858	9381342
59024	2301438	1426416	7	2360455	2637	9796	2350666	140374	16836	2343626	9571616
59748	2300714	1456923	82	2360380	2708	10058	2350404	144764	17799	2342663	9765918
60422	2300040	1484558	211	2360251	2722	10291	2350171	147650	18020	2342442	9957208
61046	2299416	1513977	212	2360250	2726	10474	2349988	149186	19225	2341237	10153759
61637	2298825	1547076	212	2360250	2941	10659	2349803	154065	20439	2340023	10349845
63404	2297058	1579732	322	2360140	3051	10660	2349802	159361	21368	2339094	10546811
64029	2296433	1610315	322	2360140	3064	10749	2349713	165090	21895	2338567	10741981
64841	2295621	1642788	323	2360139	3069	10916	2349546	169707	21896	2338566	10946411
66036	2294426	1679382	323	2360139	3076	11028	2349434	172825	22475	2337987	11149712
67142	2293320	1718119	324	2360138	3382	11028	2349434	174273	22957	2337505	11352214
68042	2292420	1750641	326	2360136	4080	11028	2349434	176758	23559	2336903	11557589
69053	2291409	1786264	328	2360134	4380	11516	2348946	179945	24045	2336417	11765448
69512	2290950	1817974	328	2360134	4433	11518	2348944	182078	24441	2336021	11970974
69950	2290512	1851674	328	2360134	5248	11900	2348562	186103	24784	2335678	12182664
70084	2290378	1885890	328	2360134	5258	12586	2347876	188942	25077	2335385	12393119
71569	2288893	1914054	329	2360133	6113	13547	2346915	193177	25125	2335337	12607816
72187	2288275	1954460	331	2360131	6125	13730	2346732	199525	25125	2335337	12821786
73334	2287128	1990591	332	2360130	6864	13902	2346560	204356	25247	2335215	13040849
73842	2286620	2023906	333	2360129	7035	14458	2346004	210864	25378	2335084	13259960
74156	2286306	2059796	334	2360128	7611	14458	2346004	213119	26410	2334052	13474969
74738	2285724	2090806	336	2360126	8253	14576	2345886	218634	26922	2333540	13702331
74957	2285505	2123684	336	2360126	11947	14576	2345886	222951	27079	2333383	13925821
75330	2285132	2168395	337	2360125	12259	14781	2345681	227468	28222	2332240	14151273
76392	2284070	2206600	338	2360124	12751	14781	2345681	230355	29471	2330991	14379368
76593	2283869	2243306	485	2359977	13917	14881	2345581	234920	30314	2330148	14609075
77272	2283190	2281741	818	2359644	17911	15510	2344952	238797	30786	2329676	14840114
78077	2282385	2321497	820	2359642	20489	15864	2344598	244470	31279	2329183	15075103
78701	2281761	2362479	1185	2359277	24648	16295	2344167	249004	31810	2328652	15306639
79692	2280770	2401516	1185	2359277	25217	17087	2343375	251569	32009	2328453	15546359
80780	2279682	2448977	1186	2359276	26397	17088	2343374	254982	33671	2326791	15781846
81159	2279303	2493435	1188	2359274	28020	18003	2342459	259934	34125	2326337	16026790
81732	2278730	2534989	1903	2358559	31603	18269	2342193	265632	34582	2325880	16274236
82827	2277635	2575558	2399	2358063	32620	18625	2341837	270016	35162	2325300	16518819
82830	2277632	2615817	2399	2358063	33548	18628	2341834	273358	35678	2324784	16769666
83338	2277124	2662809	2587	2357875	36285	19039	2341423	276950	37012	2323450	17018657
84396	2276066	2706711	2589	2357873	38692	19698	2340764	282973	38067	2322395	17271280
84550	2275912	2746909	2590	2357872	41848	20105	2340357	288006	38156	2322306	17524545
85235	2275227	2795081	2590	2357872	46494	20513	2339949	295238	39475	2320987	17785941
85395	2275067	2833226	2750	2357712	48541	20770	2339692	300401	39612	2320850	18046973
86325	2274137	2871260	2751	2357711	50453	21067	2339395	307290	40336	2320126	18309663
86741	2273721	2917679	2751	2357711	59060	21413	2339049	313224	42003	2318459	18576068
86972	2273490	2959379	3179	2357283	61447	21693	2338769	320767	42646	2317816	18842351
87699	2272763	3004248	3181	2357281	67235	22624	2337838	330021	43013	2317449	19116530
87841	2272621	3050453	3394	2357068	71614	22624	2337838	335755	43392	2317070	19390307
88271	2272191	3096516	3395	2357067	73413	22758	2337704	339429	43737	2316725	19666369
88610	2271852	3153327	3397	2357065	77156	22806	2337656	342269	44376	2316086	19944163
88825	2271637	3200551	3399	2357063	83460	23553	2336909	349536	44631	2315831	20228950
88893	2271569	3248287	3403	2357059	87997	24506	2335956	357149	44844	2315618	20513825
88993	2271469	3297443	3405	2357057	91212	24652	2335810	363841	44845	2315617	20800702
89351	2271111	3351157	3406	2357056	93946	25290	2335172	372763	45339	2315123	21097660
89578	2270884	3401743	3407	2357055	100387	25443	2335019	380030	45772	2314690	21390778
89824	2270638	3452519	3567	2356895	108401	25992	2334470	389365	46123	2314339	21691437
90301	2270161	3502486	3593	2356869	115233	26100	2334362	394031	47035	2313427	21992816
90627	2269835	3554870	3607	2356855	121188	26176	2334286	401706	47682	2312780	22295017
91499	2268963	3608663	3739	2356723	130365	26741	2333721	409526	47974	2312488	22605904
92332	2268130	3665319	3792	2356670	137339	27047	2333415	418573	47974	2312488	22919293
92967	2267495	3718584	3794	2356668	143240	27574	2332888	426064	47974	2312488	23234443
93390	2267072	3780129	3981	2356481	152476	28053	2332409	431781	48762	2311700	23553761
93394	2267068	3838300	4463	2355999	156982	28248	2332214	440124	49138	2311324	23878604
93467	2266995	3897896	4466	2355996	172826	28693	2331769	448066	49755	2310707	24206766
94315	2266147	3959717	4466	2355996	184975	29026	2331436	454152	50104	2310358	24536742
95406	2265056	4025393	4520	2355942	192315	29687	2330775	459925	51605	2308857	24870794
96210	2264252	4091673	4522	2355940	197767	30114	2330348	470380	52782	2307680	25211301
97344	2263118	4149479	4775	2355687	225184	30593	2329869	483313	53374	2307088	25556168
98151	2262311	4216135	5062	2355400	244686	30949	2329513	493814	54156	2306306	25898204
99225	2261237	4276699	5447	2355015	255550	30992	2329470	504925	54747	2305715	26257599
99538	2260924	4344609	5452	2355010	273131	31332	2329130	512780	55886	2304576	26613053
100215	2260247	4408753	6205	2354257	292277	31772	2328690	522612	56662	2303800	26975466
100773	2259689	4480947	6536	2353926	308805	32269	2328193	531044	58703	2301759	27342373
100929	2259533	4550505	6537	2353925	336632	32511	2327951	538137	58740	2301722	27710946
101398	2259064	4624671	6545	2353917	352892	32585	2327877	548481	59592	2300870	28093801
102079	2258383	4694995	7344	2353118	385994	32675	2327787	557444	60775	2299687	28476291
102503	2257959	4773556	7929	2352533	423981	33144	2327318	565317	62193	2298269	28864172
102605	2257857	4840977	8325	2352137	450563	33901	2326561	579350	63093	2297369	29251326
103494	2256968	4908723	8702	2351760	492856	34317	2326145	588116	63461	2297001	29656013
104432	2256030	4989168	8706	2351756	536139	34862	2325600	600310	64786	2295676	30062395
104508	2255954	5060967	8998	2351464	587455	34869	2325593	611632	65626	2294836	30476413
105678	2254784	5138546	9490	2350972	650538	35619	2324843	621625	68051	2292411	30889191
106385	2254077	5218179	9775	2350687	696936	35771	2324691	636141	68484	2291978	31318976
106578	2253884	5298673	10058	2350404	750601	36727	2323735	648323	70066	2290396	31746028
106789	2253673	5387059	11148	2349314	809457	36971	2323491	659891	70803	2289659	32188340
107859	2252603	5472778	11922	2348540	872417	37320	2323142	672882	71996	2288466	32635724
107952	2252510	5559154	12408	2348054	937909	37542	2322920	685039	72272	2288190	33086526
108244	2252218	5651872	12894	2347568	997069	37682	2322780	698906	72572	2287890	33552097
109360	2251102	5741803	13783	2346679	1077537	38754	2321708	715452	73519	2286943	34020828
109632	2250830	5835901	14052	2346410	1149077	39172	2321290	734288	75042	2285420	34498191
110168	2250294	5933009	15372	2345090	1221708	39676	2320786	750120	76888	2283574	34984532
110460	2250002	6025048	15442	2345020	1321748	39947	2320515	760665	77565	2282897	35478547
112161	2248301	6129778	16309	2344153	1418084	41695	2318767	780996	79039	2281423	35983970
112303	2248159	6231079	16582	2343880	1499172	41902	2318560	798342	80367	2280095	36498789
113248	2247214	6343516	16706	2343756	1582605	42465	2317997	818719	81443	2279019	37021925
114161	2246301	6462072	18013	2342449	1659818	43396	2317066	838563	82901	2277561	37555783
114479	2245983	6574831	18784	2341678	1778112	43887	2316575	854561	83659	2276803	38102868
115497	2244965	6694437	18786	2341676	1892648	45963	2314499	879208	84433	2276029	38660241
116023	2244439	6815088	19126	2341336	2021369	46969	2313493	905515	86381	2274081	39226675
116711	2243751	6927438	19130	2341332	2148812	47480	2312982	936810	86811	2273651	39808602
117011	2243451	7050490	19654	2340808	2275118	48034	2312428	962723	87915	2272547	40398449
117179	2243283	7169304	20373	2340089	2417505	48759	2311703	986754	89062	2271400	41009359
117831	2242631	7306326	20752	2339710	2603951	49290	2311172	1013118	90066	2270396	41625603
118155	2242307	7442021	21071	2339391	2774468	49983	2310479	1046207	91609	2268853	42265407
119301	2241161	7581780	21072	2339390	2943332	50814	2309648	1077537	92277	2268185	42916005
119428	2241034	7728415	21419	2339043	3118995	52670	2307792	1113835	96852	2263610	43578710
119707	2240755	7875326	21760	2338702	3286950	53311	2307151	1147603	97867	2262595	44262814
120033	2240429	8021716	21895	2338567	3452995	53810	2306652	1173868	99961	2260501	44962021
120454	2240008	8184104	21946	2338516	3599792	54304	2306158	1214636	102084	2258378	45682823
121213	2239249	8359421	22101	2338361	3828404	55387	2305075	1258180	103161	2257301	46423499
122406	2238056	8533391	22911	2337551	4023909	55714	2304748	1304243	104814	2255648	47184437
123555	2236907	8710220	22913	2337549	4212478	57176	2303286	1346474	105632	2254830	47965482
124264	2236198	8882972	23341	2337121	4422252	57860	2302602	1393797	107294	2253168	48773643
124878	2235584	9076083	23948	2336514	4636664	58178	2302284	1442761	108025	2252437	49603467
124989	2235473	9274532	24686	2335776	4828127	58617	2301845	1487944	110052	2250410	50461621
125292	2235170	9499847	25171	2335291	5048979	60041	2300421	1539060	112609	2247853	51343922
125974	2234488	9721517	26053	2334409	5254781	61683	2298779	1610092	114541	2245921	52261515
126505	2233957	9938156	26788	2333674	5476677	64480	2295982	1675150	116773	2243689	53208226
127192	2233270	10171952	26791	2333671	5689806	65562	2294900	1734025	118051	2242411	54190952
129426	2231036	10428443	27580	2332882	5892008	66330	2294132	1809858	118890	2241572	55212389
129835	2230627	10671593	27696	2332766	6111744	67877	2292585	1883122	120206	2240256	56272058
130533	2229929	10949644	27803	2332659	6351330	68826	2291636	1970657	121293	2239169	57374284
131597	2228865	11249573	27815	2332647	6569241	71437	2289025	2065648	123749	2236713	58523203
133640	2226822	11564208	28348	2332114	6784604	72561	2287901	2164709	126338	2234124	59720981
135081	2225381	11869809	28973	2331489	7018101	75176	2285286	2304193	130230	2230232	60978318
135478	2224984	12207324	29147	2331315	7232880	76280	2284182	2427870	133446	2227016	62294430
137169	2223293	12543178	30021	2330441	7473853	77317	2283145	2591427	136624	2223838	63678831
138636	2221826	12941976	30208	2330254	7682835	79694	2280768	2777258	141134	2219328	65138103
140286	2220176	13361343	31060	2329402	7906485	81666	2278796	2984902	144952	2215510	66679243
141431	2219031	13814152	31488	2328974	8154149	83655	2276807	3235287	150497	2209965	68314535
141748	2218714	14274353	31869	2328593	8428566	86275	2274187	3519372	156671	2203791	70054979
144302	2216160	14782608	32089	2328373	8672333	88907	2271555	3805545	161987	2198475	71916178
147418	2213044	15358060	32388	2328074	8928193	92024	2268438	4166357	166868	2193594	73912616
148857	2211605	16004446	32392	2328070	9166334	94938	2265524	4597335	172956	2187506	76074099
149940	2210522	16704419	33695	2326767	9384086	99636	2260826	5194431	179369	2181093	78420432
151655	2208807	17497798	33761	2326701	9624439	102979	2257483	5898586	183735	2176727	80997159
153963	2206499	18378269	34056	2326406	9832776	106177	2254285	6783298	190300	2170162	83840072
156627	2203835	19442091	34405	2326057	10057532	111743	2248719	7873347	197628	2162834	87016518
160950	2199512	20662972	35250	2325212	10296278	117758	2242704	9398030	206206	2154256	90623156
164093	2196369	22208296	35589	2324873	10520864	125451	2235011	11463126	215925	2144537	94783617
168041	2192421	24155348	35716	2324746	10720317	132211	2228251	14429499	224971	2135491	99707097
171862	2188600	26681124	36524	2323938	10928118	144884	2215578	18781667	240705	2119757	105727469
178880	2181582	30431055	36864	2323598	11116581	160428	2200034	25455832	263772	2096690	113487585
190454	2170008	36899707	37563	2322899	11322323	182183	2178279	37410508	291395	2069067	124429731
224174	2136288	61994553	38117	2322345	11487376	224174	2136288	61994553	452407	1908055	143020275
